# Supplementary material for: Impact of BCG vaccination on the repertoire of human γδ T cell receptors
Source: Front Immunol. 2023 Mar 28;14:1100490. doi: 10.3389/fimmu.2023.1100490 (PMC10089282; doi:10.3389/fimmu.2023.1100490)
Supplement: Supplementary file 2 [file Table_1.xlsx]

## Sheet: Table S1
PTID	Timepoint	TCR chain	Productive Templates
V001	Post	γ	66315
V001	Post	δ	84496
V001	Pre	γ	82157
V001	Pre	δ	56819
V002	Post	γ	62025
V002	Post	δ	62883
V002	Pre	γ	131438
V002	Pre	δ	107495
V005	Post	γ	10242
V005	Post	δ	13231
V005	Pre	γ	85441
V005	Pre	δ	76856
V008	Post	γ	71488
V008	Post	δ	61728
V008	Pre	γ	33732
V008	Pre	δ	52895
V012	Post	γ	94295
V012	Post	δ	97098
V012	Pre	γ	95853
V012	Pre	δ	73474
V019	Post	γ	103066
V019	Post	δ	80422
V019	Pre	γ	73291
V019	Pre	δ	54434
V021	Post	γ	109587
V021	Post	δ	106537
V021	Pre	γ	44135
V021	Pre	δ	57283
V023	Post	γ	88170
V023	Post	δ	59316
V023	Pre	γ	114825
V023	Pre	δ	100367
V029	Post	γ	196198
V029	Post	δ	83462
V029	Pre	γ	142098
V029	Pre	δ	77532
V030	Post	γ	125501
V030	Post	δ	99576
V030	Pre	γ	190207
V030	Pre	δ	86267

## Sheet: Table S2
PTID	v_g_gene	j_g_gene	cdr3_g_aa	count_pre	count_post	templates_post	templates_pre	Publicity	OR	pvalue	FDRq	L	pre_freq	post_freq	Consistent increase	Consistent decrease
V005	TRGV9*01	TRGJP*01	ALWEVQELGKKIKVF	2	5	13321	92981	8	13.9641	0.000520372	0.0447398	15	3.22643e-05	0.000450383	1	0
V029	TRGV4*01	TRGJP2*01	CAALHWIKTF	16	3	201544	148191	1	0.172991	0.000256644	0.0258493	10	0.000114716	1.98467e-05	0	1
V029	TRGV10*01	TRGJ2*01	CAARREKLF	33	0	201544	148191	1	0.0216211	9.39653e-07	0.000729775	9	0.000229432	4.96167e-06	0	1
V030	TRGV10*01	TRGJP1*01	CAAWDLPTTGWFKIF	2	22	128855	193648	2	11.5236	1.80728e-07	0.000686123	15	1.54919e-05	0.000178494	1	0
V008	TRGV10*01	TRGJP1*01	CAAWDPTGWFKIF	90	304	76109	37482	6	1.65328	1.26871e-05	0.00221943	13	0.00242777	0.00400736	1	0
V021	TRGV10*01	TRGJ2*01	CAAWDPYYKKLF	35	163	117376	54437	9	2.11439	1.12515e-05	0.00199705	12	0.000661303	0.00139721	1	0
V005	TRGV10*01	TRGJP1*01	CAAWDYCLGRTGWFKIF	0	4	13321	92981	1	34.9084	0.000246496	0.0250864	17	1.07548e-05	0.000375319	1	0
V021	TRGV10*01	TRGJP1*01	CAAWDYTTGWFKIF	56	229	117376	54437	10	1.87315	9.85981e-06	0.00182758	14	0.00104706	0.0019595	1	0
V023	TRGV10*01	TRGJ2*01	CAAWDYYKKLF	15	40	92972	118381	10	3.26381	2.83881e-05	0.00425374	11	0.000135156	0.000440988	1	0
V021	TRGV10*01	TRGJ2*01	CAAWELKKLF	56	263	117376	54437	2	2.15068	3.08756e-06	0.000934871	10	0.00104706	0.00224916	1	0
V029	TRGV10*01	TRGJP1*01	CAAWGSLVGFKIF	53	155	201544	148191	1	2.12502	2.9903e-06	0.000926523	13	0.000364392	0.000774021	1	0
V021	TRGV10*01	TRGJ2*01	CAAWPMEKLF	13	83	117376	54437	1	2.78403	6.2129e-05	0.00802661	10	0.000257173	0.000715643	1	0
V030	TRGV10*01	TRGJP2*01	CAAWRSDWIKTF	0	17	128855	193648	1	27.0546	1.68412e-07	0.000686123	12	5.16398e-06	0.000139691	1	0
V023	TRGV11*01	TRGJ2*01	CACSYYKKLF	293	165	92972	118381	1	0.718431	0.000571663	0.0483257	10	0.00248349	0.00178546	0	1
V029	TRGV11*01	TRGJP*01	CACWIRHQPSLGKKIKVF	57	32	201544	148191	1	0.418254	5.60493e-05	0.00732872	18	0.000391384	0.000163735	0	1
V029	TRGV11*01	TRGJP2*01	CACWIRHRWLCSDWIKTF	16	0	201544	148191	1	0.0432471	1.07925e-06	0.000729775	18	0.000114716	4.96167e-06	0	1
V005	TRGV11*01	TRGJP1*01	CACWIRTRGGNGWFKIF	6	7	13321	92981	1	7.98034	0.000415916	0.0382323	17	7.52834e-05	0.00060051	1	0
V002	TRGV11*01	TRGJP1*01	CACWITTGWFKIF	6106	2134	65143	132818	7	0.703043	1.80602e-05	0.00288344	13	0.0459799	0.0327735	0	1
V001	TRGV9*01	TRGJP*01	CALCQNRELGKKIKVF	16	0	72439	87932	1	0.0713913	0.000127974	0.014852	16	0.000193329	1.38045e-05	0	1
V029	TRGV9*01	TRGJP*01	CALEELGKKIKVF	11	0	201544	148191	5	0.0612688	7.90346e-05	0.00989597	13	8.0976e-05	4.96167e-06	0	1
V019	TRGV9*01	TRGJP*01	CALFTELGKKIKVF	36	4	108553	79216	1	0.0985733	1.30628e-06	0.000737102	14	0.000467071	4.606e-05	0	1
V005	TRGV9*01	TRGJP*01	CALGEGGELGKKIKVF	0	7	13321	92981	3	55.866	4.84584e-07	0.000686123	16	1.07548e-05	0.00060051	1	0
V021	TRGV9*01	TRGJP*01	CALGEGLELGKKIKVF	7	0	117376	54437	2	0.057966	0.000320444	0.0305478	16	0.000146956	8.51956e-06	0	1
V001	TRGV9*01	TRGJP*01	CALRNLQELGKKIKVF	0	29	72439	87932	1	36.4308	1.3714e-06	0.000745581	16	1.13723e-05	0.000414136	1	0
V029	TRGV9*01	TRGJP*01	CALRQGERLGKKIKVF	0	15	201544	148191	1	11.7654	0.000311181	0.0300587	16	6.748e-06	7.93867e-05	1	0
V002	TRGV9*01	TRGJP*01	CALSELGKKIKVF	64	8	65143	132818	4	0.282201	2.57086e-05	0.00389211	13	0.000489388	0.000138155	0	1
V030	TRGV9*01	TRGJ2*01	CALSFSPLDYYKKLF	3	26	128855	193648	1	10.146	7.51052e-07	0.000729775	15	2.06559e-05	0.000209536	1	0
V002	TRGV9*01	TRGJP*01	CALWAAGVLGKKIKVF	416	138	65143	132818	1	0.678927	5.35058e-05	0.00713441	16	0.00313961	0.00213373	0	1
V030	TRGV9*01	TRGJP*01	CALWAANQLGKKIKVF	0	9	128855	193648	1	15.0294	0.000259439	0.025952	16	5.16398e-06	7.7606e-05	1	0
V030	TRGV9*01	TRGJP*01	CALWAAQELGKKIKVF	2	15	128855	193648	3	8.01596	5.62128e-05	0.00732872	16	1.54919e-05	0.00012417	1	0
V012	TRGV9*01	TRGJP*01	CALWADALGKKIKVF	10	40	101133	102868	1	3.79235	1.28465e-05	0.00224462	15	0.000106932	0.000405403	1	0
V002	TRGV9*01	TRGJ2*01	CALWADYKKLF	1	9	65143	132818	1	10.1956	0.000318362	0.0305478	11	1.50581e-05	0.000153506	1	0
V012	TRGV9*01	TRGJP*01	CALWAEELGKKIKVF	34	5	101133	102868	6	0.17432	2.49732e-06	0.000878581	15	0.000340239	5.93272e-05	0	2
V029	TRGV9*01	TRGJP*01	CALWAEELGKKIKVF	26	0	201544	148191	6	0.0272278	7.25477e-07	0.000729775	15	0.000182196	4.96167e-06	0	2
V005	TRGV9*01	TRGJP*01	CALWAEGELGKKIKVF	72	25	13321	92981	3	2.48862	0.000333864	0.0316438	16	0.000785098	0.00195166	1	0
V029	TRGV9*01	TRGJP*01	CALWAEGLGKKIKVF	0	20	201544	148191	2	15.4424	2.95166e-05	0.00437798	15	6.748e-06	0.000104195	1	0
V012	TRGV9*01	TRGJP*01	CALWAELGKKIKVF	13	0	101133	102868	8	0.0726448	0.000245425	0.0250864	14	0.000136095	9.88787e-06	1	1
V002	TRGV9*01	TRGJP*01	CALWAELGKKIKVF	0	11	65143	132818	8	24.4704	4.89692e-06	0.00114768	14	7.52904e-06	0.000184207	1	1
V023	TRGV9*01	TRGJP*01	CALWAFGELGKKIKVF	2	14	92972	118381	1	6.36732	0.000518043	0.0446708	16	2.53417e-05	0.000161337	1	0
V021	TRGV9*01	TRGJP*01	CALWAKESELGKKIKVF	50	217	117376	54437	1	1.98431	4.86059e-06	0.00114768	17	0.000936846	0.00185726	1	0
V008	TRGV9*01	TRGJP*01	CALWAKGELGKKIKVF	7	0	76109	37482	2	0.0615491	0.000425783	0.0385567	16	0.00021343	1.31389e-05	0	1
V023	TRGV9*01	TRGJP*01	CALWAKNKELGKKIKVF	265	142	92972	118381	1	0.684028	0.000209675	0.0221722	17	0.00224696	0.00153808	0	1
V029	TRGV9*01	TRGJP*01	CALWALQELGKKIKVF	35	0	201544	148191	7	0.0204196	1.17313e-06	0.000729775	16	0.000242928	4.96167e-06	1	1
V002	TRGV9*01	TRGJP*01	CALWALQELGKKIKVF	0	26	65143	132818	7	55.071	7.30513e-07	0.000729775	16	7.52904e-06	0.000414466	1	1
V029	TRGV9*01	TRGJP*01	CALWALRELGKKIKVF	14	0	201544	148191	1	0.049014	6.0118e-06	0.0012866	16	0.00010122	4.96167e-06	0	1
V029	TRGV9*01	TRGJP*01	CALWALRYLGKKIKVF	0	27	201544	148191	1	20.5906	1.03021e-06	0.000729775	16	6.748e-06	0.000138927	1	0
V030	TRGV9*01	TRGJP*01	CALWAMRLGKKIKVF	13	27	128855	193648	2	3.00609	0.000540863	0.0463155	15	7.22958e-05	0.000217297	1	0
V019	TRGV9*01	TRGJP*01	CALWANHELGKKIKVF	12	0	108553	79216	1	0.0561259	3.17731e-05	0.00462356	16	0.000164106	9.21201e-06	0	1
V029	TRGV9*01	TRGJP*01	CALWANQELGKKIKVF	0	39	201544	148191	3	29.4169	6.43973e-07	0.000729775	16	6.748e-06	0.000198467	1	0
V012	TRGV9*01	TRGJP*01	CALWAPVLGKKIKVF	4	30	101133	102868	1	6.30799	2.94348e-06	0.000925748	15	4.86055e-05	0.000306524	1	0
V001	TRGV9*01	TRGJP*01	CALWAQELGKKIKVF	295	140	72439	87932	10	0.577406	4.23711e-06	0.0010758	15	0.0033662	0.00194644	1	2
V029	TRGV9*01	TRGJP*01	CALWAQELGKKIKVF	204	111	201544	148191	10	0.401382	3.38596e-06	0.000967155	15	0.00138334	0.000555707	1	2
V030	TRGV9*01	TRGJP*01	CALWAQELGKKIKVF	27	42	128855	193648	10	2.30835	0.000509652	0.0440511	15	0.000144592	0.000333706	1	2
V029	TRGV9*01	TRGJP*01	CALWAQQELGKKIKVF	256	482	201544	148191	6	1.38279	2.42785e-05	0.0037063	16	0.00173424	0.00239649	1	0
V029	TRGV9*01	TRGJP*01	CALWAQSGELGKKIKVF	37	0	201544	148191	1	0.0193446	8.09665e-07	0.000729775	17	0.000256424	4.96167e-06	0	1
V008	TRGV9*01	TRGJP*01	CALWARELGKKIKVF	12	1	76109	37482	7	0.0757436	1.50473e-05	0.00251211	15	0.000346824	2.62778e-05	0	1
V030	TRGV9*01	TRGJP*01	CALWARGELGKKIKVF	26	0	128855	193648	1	0.055653	2.15781e-06	0.000851377	16	0.000139428	7.7606e-06	0	1
V029	TRGV9*01	TRGJP*01	CALWARQELGKKIKVF	69	40	201544	148191	4	0.430549	1.52205e-05	0.00253524	16	0.00047236	0.000203429	0	1
V029	TRGV9*01	TRGJP*01	CALWASELGKKIKVF	24	4	201544	148191	6	0.147035	3.05426e-06	0.000930659	15	0.0001687	2.48084e-05	0	1
V002	TRGV9*01	TRGJP*01	CALWASQELGKKIKVF	322	99	65143	132818	7	0.630652	3.07071e-05	0.00452075	16	0.00243188	0.00153506	0	2
V029	TRGV9*01	TRGJP*01	CALWASQELGKKIKVF	50	17	201544	148191	7	0.259445	2.54463e-06	0.000878581	16	0.000344148	8.93101e-05	0	2
V029	TRGV9*01	TRGJP*01	CALWASREQELGKKIKVF	10	0	201544	148191	1	0.0668391	0.000186531	0.0199714	18	7.4228e-05	4.96167e-06	0	1
V029	TRGV9*01	TRGJP*01	CALWATQELGKKIKVF	266	265	201544	148191	4	0.732174	0.000363398	0.0339588	16	0.00180172	0.0013198	1	1
V030	TRGV9*01	TRGJP*01	CALWATQELGKKIKVF	0	85	128855	193648	4	129.329	1.96349e-06	0.000828456	16	5.16398e-06	0.000667412	1	1
V029	TRGV9*01	TRGJP*01	CALWAVLGKKIKVF	28	0	201544	148191	2	0.0253497	5.22743e-07	0.000686123	14	0.000195692	4.96167e-06	0	1
V029	TRGV9*01	TRGJP*01	CALWAVPELGKKIKVF	24	0	201544	148191	1	0.0294064	6.1005e-07	0.000729775	16	0.0001687	4.96167e-06	0	1
V012	TRGV9*01	TRGJP*01	CALWAVQELGKKIKVF	16	56	101133	102868	4	3.41182	2.52635e-06	0.000878581	16	0.000165259	0.000563609	2	0
V008	TRGV9*01	TRGJP*01	CALWAVQELGKKIKVF	0	21	76109	37482	4	10.8377	0.000285586	0.0281062	16	2.66788e-05	0.000289055	2	0
V030	TRGV9*01	TRGJP*01	CALWAWQELGKKIKVF	0	11	128855	193648	1	18.0355	4.14125e-05	0.00577351	16	5.16398e-06	9.31272e-05	1	0
V029	TRGV9*01	TRGJP*01	CALWDAALGKKIKVF	60	228	201544	148191	1	2.76232	2.84495e-06	0.000904484	15	0.000411628	0.00113622	1	0
V002	TRGV9*01	TRGJP*01	CALWDAELGKKIKVF	18	28	65143	132818	5	3.11285	0.000114146	0.0134841	15	0.000143052	0.000445168	1	0
V021	TRGV9*01	TRGJP*01	CALWDAGGKKIKVF	215	881	117376	54437	1	1.90059	6.75448e-06	0.00138544	14	0.00396782	0.00751425	1	0
V030	TRGV9*01	TRGJP*01	CALWDALQELGKKIKVF	32	48	128855	193648	2	2.23194	0.000347696	0.0327426	17	0.000170411	0.000380269	1	0
V030	TRGV9*01	TRGJP*01	CALWDAQELGKKIKVF	67	0	128855	193648	7	0.0220928	9.98914e-07	0.000729775	16	0.000351151	7.7606e-06	0	1
V012	TRGV9*01	TRGJP*01	CALWDDGELGKKIKVF	0	14	101133	102868	2	15.2594	5.41316e-05	0.00713845	16	9.7211e-06	0.000148318	1	0
V030	TRGV9*01	TRGJP*01	CALWDDKKLGKKIKVF	17	34	128855	193648	1	2.92269	0.000147709	0.0166938	16	9.29517e-05	0.000271621	1	0
V002	TRGV9*01	TRGJP*01	CALWDDQELGKKIKVF	0	17	65143	132818	5	36.7089	2.21607e-07	0.000686123	16	7.52904e-06	0.000276311	1	0
V029	TRGV9*01	TRGJP*01	CALWDDRGGELGKKIKVF	13	74	201544	148191	1	3.9401	2.01046e-06	0.000837596	18	9.4472e-05	0.000372125	1	0
V029	TRGV9*01	TRGJP*01	CALWDEDLGKKIKVF	0	23	201544	148191	1	17.6487	4.44455e-06	0.00109577	15	6.748e-06	0.00011908	1	0
V021	TRGV9*01	TRGJP*01	CALWDEELGKKIKVF	20	2	117376	54437	7	0.0662322	1.72462e-07	0.000686123	15	0.00038576	2.55587e-05	0	2
V029	TRGV9*01	TRGJP*01	CALWDEELGKKIKVF	122	104	201544	148191	7	0.627485	0.000564676	0.0479205	15	0.000830004	0.000520975	0	2
V008	TRGV9*01	TRGJP*01	CALWDELGKKIKVF	38	18	76109	37482	4	0.239742	1.09507e-06	0.000729775	14	0.00104047	0.000249639	1	1
V002	TRGV9*01	TRGJP*01	CALWDELGKKIKVF	0	11	65143	132818	4	24.4704	4.89692e-06	0.00114768	14	7.52904e-06	0.000184207	1	1
V019	TRGV9*01	TRGJP*01	CALWDEQELGKKIKVF	11	0	108553	79216	9	0.0608038	7.53191e-05	0.00959504	16	0.000151483	9.21201e-06	0	1
V029	TRGV9*01	TRGJP*01	CALWDERELGKKIKVF	20	0	201544	148191	5	0.0350086	9.80947e-07	0.000729775	16	0.000141708	4.96167e-06	0	1
V019	TRGV9*01	TRGJP*01	CALWDGALGKKIKVF	0	16	108553	79216	1	12.4075	0.000178696	0.0194592	15	1.26236e-05	0.000156604	1	0
V002	TRGV9*01	TRGJP1*01	CALWDGDTTGWFKIF	32	37	65143	132818	1	2.34854	0.000450434	0.0397718	15	0.000248458	0.000583323	1	0
V008	TRGV9*01	TRGJP*01	CALWDGELGKKIKVF	7	0	76109	37482	7	0.0615491	0.000425783	0.0385567	15	0.00021343	1.31389e-05	0	1
V030	TRGV9*01	TRGJP*01	CALWDGKLGKKIKVF	49	8	128855	193648	5	0.270458	3.24709e-05	0.00469707	15	0.000258199	6.98454e-05	0	1
V019	TRGV9*01	TRGJP*01	CALWDGLELGKKIKVF	0	45	108553	79216	1	33.5823	1.18926e-06	0.000729775	16	1.26236e-05	0.000423752	1	0
V008	TRGV9*01	TRGJP*01	CALWDGPELGKKIKVF	25	121	76109	37482	1	2.31303	2.86319e-05	0.00428288	16	0.000693648	0.00160294	1	0
V012	TRGV9*01	TRGJP*01	CALWDGQELGKKIKVF	701	563	101133	102868	7	0.816177	0.000336527	0.0318755	16	0.00682421	0.00557676	0	1
V029	TRGV9*01	TRGJP*01	CALWDGVGQELGKKIKVF	35	120	201544	148191	1	2.47225	2.77621e-06	0.000897901	18	0.000242928	0.000600362	1	0
V019	TRGV9*01	TRGJP*01	CALWDHIAQELGKKIKVF	21	5	108553	79216	1	0.198978	8.08532e-05	0.0100805	18	0.000277718	5.5272e-05	0	1
V019	TRGV9*01	TRGJP*01	CALWDHQELGKKIKVF	22	4	108553	79216	6	0.158603	1.14358e-05	0.00202229	16	0.000290342	4.606e-05	0	1
V030	TRGV9*01	TRGJP*01	CALWDHRGELGKKIKVF	0	13	128855	193648	2	21.0418	6.61028e-06	0.00136351	17	5.16398e-06	0.000108648	1	0
V029	TRGV9*01	TRGJP*01	CALWDIELGKKIKVF	0	17	201544	148191	4	13.2362	9.62621e-05	0.0117512	15	6.748e-06	8.93101e-05	1	0
V021	TRGV9*01	TRGJP*01	CALWDIPQELGKKIKVF	7	0	117376	54437	1	0.057966	0.000320444	0.0305478	17	0.000146956	8.51956e-06	0	1
V029	TRGV9*01	TRGJP*01	CALWDISELGKKIKVF	0	19	201544	148191	1	14.707	5.64765e-05	0.00732872	16	6.748e-06	9.92334e-05	1	0
V005	TRGV9*01	TRGJP*01	CALWDIWELGKKIKVF	15	14	13321	92981	1	6.54919	2.83938e-06	0.000904484	16	0.000172076	0.00112596	1	0
V030	TRGV9*01	TRGJP*01	CALWDKGELGKKIKVF	36	3	128855	193648	3	0.162442	9.93013e-06	0.00183364	16	0.000191067	3.10424e-05	0	1
V002	TRGV9*01	TRGJP*01	CALWDKQELGKKIKVF	4	16	65143	132818	7	6.93359	2.0868e-05	0.00327102	16	3.76452e-05	0.00026096	2	0
V008	TRGV9*01	TRGJP*01	CALWDKQELGKKIKVF	13	142	76109	37482	7	5.03803	1.94994e-06	0.000828456	16	0.000373503	0.00187886	2	0
V029	TRGV9*01	TRGJP*01	CALWDKRELGKKIKVF	0	39	201544	148191	3	29.4169	6.43973e-07	0.000729775	16	6.748e-06	0.000198467	1	0
V029	TRGV9*01	TRGJP*01	CALWDLAELGKKIKVF	22	78	201544	148191	4	2.52613	2.61257e-05	0.00394708	16	0.000155204	0.000391972	1	0
V008	TRGV9*01	TRGJP*01	CALWDLEELGKKIKVF	0	64	76109	37482	4	32.0384	1.58904e-06	0.000755251	16	2.66788e-05	0.000854027	1	0
V002	TRGV9*01	TRGJP*01	CALWDLGGWELGKKIKVF	0	12	65143	132818	1	26.51	1.61125e-06	0.000755251	18	7.52904e-06	0.000199558	1	0
V029	TRGV9*01	TRGJP*01	CALWDLKELGKKIKVF	19	0	201544	148191	4	0.0367593	8.20886e-08	0.000686123	16	0.00013496	4.96167e-06	0	1
V030	TRGV9*01	TRGJP*01	CALWDLKVTELGKKIKVF	0	10	128855	193648	1	16.5324	0.000103654	0.0123847	18	5.16398e-06	8.53666e-05	1	0
V029	TRGV9*01	TRGJP*01	CALWDLQELGKKIKVF	23	82	201544	148191	10	2.54348	1.6435e-05	0.00267074	16	0.000161952	0.000411819	1	0
V012	TRGV9*01	TRGJP*01	CALWDLQQELGKKIKVF	116	62	101133	102868	1	0.547417	8.72687e-05	0.0108317	17	0.00113737	0.000622936	0	1
V029	TRGV9*01	TRGJP*01	CALWDMELGKKIKVF	51	23	201544	148191	2	0.339282	5.01309e-06	0.00116188	15	0.000350896	0.00011908	0	1
V030	TRGV9*01	TRGJP*01	CALWDMGKKIKVF	17	0	128855	193648	1	0.0834834	0.000227619	0.0237604	13	9.29517e-05	7.7606e-06	0	1
V030	TRGV9*01	TRGJP*01	CALWDMKELGKKIKVF	98	4	128855	193648	2	0.0758646	2.15457e-06	0.000851377	16	0.000511234	3.8803e-05	0	1
V021	TRGV9*01	TRGJP*01	CALWDMQELGKKIKVF	96	352	117376	54437	2	1.6899	5.52268e-06	0.00124066	16	0.00178184	0.0030074	1	0
V001	TRGV9*01	TRGJP*01	CALWDMRSELGKKIKVF	71	25	72439	87932	1	0.438141	0.000130544	0.0150564	17	0.000818805	0.000358918	0	1
V030	TRGV9*01	TRGJP*01	CALWDNKELGKKIKVF	0	13	128855	193648	2	21.0418	6.61028e-06	0.00136351	16	5.16398e-06	0.000108648	1	0
V019	TRGV9*01	TRGJP*01	CALWDPELGKKIKVF	39	152	108553	79216	9	2.79382	3.14804e-06	0.000943958	15	0.000504942	0.00140944	1	0
V021	TRGV9*01	TRGJP*01	CALWDPGAKLGKKIKVF	120	477	117376	54437	1	1.83557	4.30608e-06	0.0010839	17	0.00222271	0.00407235	1	0
V021	TRGV9*01	TRGJP*01	CALWDPGELGKKIKVF	38	206	117376	54437	7	2.46425	2.34217e-06	0.000867171	16	0.000716411	0.00176355	1	0
V019	TRGV9*01	TRGJP*01	CALWDPGLGKKIKVF	198	188	108553	79216	1	0.692544	0.000359127	0.0335997	15	0.00251209	0.00174107	0	1
V029	TRGV9*01	TRGJP*01	CALWDPIQELGKKIKVF	68	3	201544	148191	3	0.042606	1.63573e-06	0.000759052	17	0.000465612	1.98467e-05	0	1
V029	TRGV9*01	TRGJP*01	CALWDPLELGKKIKVF	0	14	201544	148191	5	11.03	0.000565886	0.0479205	16	6.748e-06	7.44251e-05	1	0
V002	TRGV9*01	TRGJP*01	CALWDPMGELGKKIKVF	0	10	65143	132818	1	22.4308	1.48826e-05	0.0024903	17	7.52904e-06	0.000168857	1	0
V029	TRGV9*01	TRGJP*01	CALWDPPKELGKKIKVF	7	37	201544	148191	1	3.49306	0.000326251	0.0309623	17	5.3984e-05	0.000188544	1	0
V002	TRGV9*01	TRGJP*01	CALWDPQELGKKIKVF	223	69	65143	132818	9	0.636746	0.000592087	0.0496789	16	0.00168651	0.00107454	3	1
V005	TRGV9*01	TRGJP*01	CALWDPQELGKKIKVF	13	11	13321	92981	9	5.98661	6.15843e-05	0.00796327	16	0.000150567	0.000900766	3	1
V029	TRGV9*01	TRGJP*01	CALWDPQELGKKIKVF	7	60	201544	148191	9	5.60791	1.49654e-06	0.000752437	16	5.3984e-05	0.000302662	3	1
V030	TRGV9*01	TRGJP*01	CALWDPQELGKKIKVF	62	606	128855	193648	9	14.5434	6.22413e-06	0.0013126	16	0.000325331	0.00471068	3	1
V029	TRGV9*01	TRGJP*01	CALWDPQLGKKIKVF	58	162	201544	148191	2	2.03221	4.14115e-06	0.00106577	15	0.000398132	0.000808752	1	0
V019	TRGV9*01	TRGJP*01	CALWDPSQELGKKIKVF	13	65	108553	79216	3	3.44173	2.63109e-06	0.000889669	17	0.00017673	0.000607992	1	0
V030	TRGV9*01	TRGJP*01	CALWDQARLGKKIKVF	22	0	128855	193648	1	0.0653331	2.32926e-05	0.00358196	16	0.000118772	7.7606e-06	0	1
V012	TRGV9*01	TRGJP*01	CALWDQELGKKIKVF	699	543	101133	102868	10	0.789342	4.08515e-05	0.00573357	15	0.00680477	0.005379	2	2
V023	TRGV9*01	TRGJP*01	CALWDQELGKKIKVF	49	6	92972	118381	10	0.178199	1.69955e-06	0.000771904	15	0.000422362	7.52907e-05	2	2
V029	TRGV9*01	TRGJP*01	CALWDQELGKKIKVF	294	669	201544	148191	10	1.6722	6.37453e-06	0.0013356	15	0.00199066	0.00332432	2	2
V030	TRGV9*01	TRGJP*01	CALWDQELGKKIKVF	178	351	128855	193648	10	2.96064	4.42609e-06	0.00109577	15	0.000924353	0.00273173	2	2
V019	TRGV9*01	TRGJP*01	CALWDQMELGKKIKVF	104	226	108553	79216	1	1.57886	8.88155e-05	0.0109889	16	0.00132547	0.00209113	1	0
V012	TRGV9*01	TRGJP*01	CALWDQQELGKKIKVF	22	1	101133	102868	10	0.0884303	5.8035e-06	0.00127057	16	0.000223585	1.97757e-05	2	1
V021	TRGV9*01	TRGJP*01	CALWDQQELGKKIKVF	15	86	117376	54437	10	2.523	0.000153337	0.0173032	16	0.000293912	0.000741201	2	1
V029	TRGV9*01	TRGJP*01	CALWDQQELGKKIKVF	19	136	201544	148191	10	5.03942	2.77621e-06	0.000897901	16	0.00013496	0.000679749	2	1
V002	TRGV9*01	TRGJP*01	CALWDRELGKKIKVF	34	51	65143	132818	9	3.03075	1.20719e-06	0.000729775	15	0.000263517	0.000798232	2	1
V029	TRGV9*01	TRGJP*01	CALWDRELGKKIKVF	32	9	201544	148191	9	0.222774	4.2707e-06	0.00107871	15	0.000222684	4.96167e-05	2	1
V030	TRGV9*01	TRGJP*01	CALWDRELGKKIKVF	121	176	128855	193648	9	2.18196	3.33467e-06	0.000961897	15	0.000630006	0.00137363	2	1
V029	TRGV9*01	TRGJP*01	CALWDREQELGKKIKVF	65	16	201544	148191	3	0.189322	1.41109e-06	0.00074842	17	0.000445368	8.43484e-05	0	1
V029	TRGV9*01	TRGJP*01	CALWDRGLGKKIKVF	151	295	201544	148191	3	1.4325	0.000261045	0.026077	15	0.0010257	0.00146865	1	1
V030	TRGV9*01	TRGJP*01	CALWDRGLGKKIKVF	18	0	128855	193648	3	0.0790891	0.000128061	0.014852	15	9.81157e-05	7.7606e-06	1	1
V001	TRGV9*01	TRGJP*01	CALWDRKLGKKIKVF	15	0	72439	87932	1	0.0758542	0.000249262	0.0252768	15	0.000181957	1.38045e-05	0	1
V021	TRGV9*01	TRGJP*01	CALWDRPQELGKKIKVF	15	91	117376	54437	2	2.66811	5.72335e-05	0.00741379	17	0.000293912	0.000783799	2	0
V030	TRGV9*01	TRGJP*01	CALWDRPQELGKKIKVF	6	19	128855	193648	2	4.29431	0.000326792	0.0309935	17	3.61479e-05	0.000155212	2	0
V001	TRGV9*01	TRGJP*01	CALWDRQELGKKIKVF	87	156	72439	87932	7	2.16819	3.98865e-06	0.00104726	16	0.00100076	0.00216731	1	0
V030	TRGV9*01	TRGJP*01	CALWDRRQELGKKIKVF	0	12	128855	193648	3	19.5386	1.65454e-05	0.00267074	17	5.16398e-06	0.000100888	1	0
V021	TRGV9*01	TRGJP*01	CALWDRSQELGKKIKVF	6	49	117376	54437	1	3.31379	0.000436055	0.0391145	17	0.000128587	0.000425978	1	0
V029	TRGV9*01	TRGJP*01	CALWDRTQEELGKKIKVF	30	5	201544	148191	1	0.142287	1.17313e-06	0.000729775	18	0.000209188	2.977e-05	0	1
V029	TRGV9*01	TRGJP*01	CALWDSEELGKKIKVF	0	18	201544	148191	3	13.9716	5.40523e-05	0.00713441	16	6.748e-06	9.42718e-05	1	0
V029	TRGV9*01	TRGJP*01	CALWDSELGKKIKVF	0	19	201544	148191	7	14.707	5.64765e-05	0.00732872	15	6.748e-06	9.92334e-05	1	0
V029	TRGV9*01	TRGJP*01	CALWDSFSLGKKIKVF	4	31	201544	148191	1	4.70639	0.000107015	0.0127447	16	3.374e-05	0.000158773	1	0
V012	TRGV9*01	TRGJP*01	CALWDSLELGKKIKVF	15	48	101133	102868	2	3.11606	2.15325e-05	0.00334649	16	0.000155538	0.000484506	1	0
V029	TRGV9*01	TRGJP*01	CALWDSLGLGKKIKVF	32	0	201544	148191	1	0.0222764	6.95299e-07	0.000729775	16	0.000222684	4.96167e-06	0	1
V030	TRGV9*01	TRGJP*01	CALWDSQLGKKIKVF	27	3	128855	193648	1	0.214665	0.000536493	0.0460716	15	0.000144592	3.10424e-05	0	1
V029	TRGV9*01	TRGJP*01	CALWDSRLLRDDQELGKKIKVF	45	152	201544	148191	1	2.44671	2.22882e-06	0.000851377	22	0.000310408	0.000759136	1	0
V021	TRGV9*01	TRGJP*01	CALWDSSQELGKKIKVF	0	23	117376	54437	1	11.1331	0.000195587	0.0208787	17	1.83695e-05	0.000204469	1	0
V029	TRGV9*01	TRGJP*01	CALWDTELGKKIKVF	43	6	201544	148191	5	0.116946	1.46616e-06	0.000752353	15	0.000296912	3.47317e-05	0	1
V029	TRGV9*01	TRGJP*01	CALWDTLELGKKIKVF	30	5	201544	148191	1	0.142287	1.17313e-06	0.000729775	16	0.000209188	2.977e-05	0	1
V001	TRGV9*01	TRGJP*01	CALWDTLGQLGKKIKVF	22	2	72439	87932	1	0.158296	0.000134411	0.0154659	17	0.000261563	4.14136e-05	0	1
V019	TRGV9*01	TRGJP*01	CALWDTQELGKKIKVF	13	0	108553	79216	6	0.0521163	1.34032e-05	0.00230337	16	0.00017673	9.21201e-06	0	1
V030	TRGV9*01	TRGJP*01	CALWDVGELGKKIKVF	1349	746	128855	193648	6	0.830583	5.57585e-05	0.00731999	16	0.00697138	0.00579717	0	1
V021	TRGV9*01	TRGJP*01	CALWDVGLGKKIKVF	9	0	117376	54437	2	0.0463711	3.21623e-05	0.00466628	15	0.000183695	8.51956e-06	0	1
V019	TRGV9*01	TRGJP*01	CALWDVKELGKKIKVF	13	0	108553	79216	4	0.0521163	1.34032e-05	0.00230337	16	0.00017673	9.21201e-06	0	1
V029	TRGV9*01	TRGJP*01	CALWDVNLGKKIKVF	5	33	201544	148191	1	4.16713	0.000197939	0.0211143	15	4.0488e-05	0.000168697	1	0
V005	TRGV9*01	TRGJP*01	CALWDVQAELGKKIKVF	0	4	13321	92981	1	34.9084	0.000246496	0.0250864	17	1.07548e-05	0.000375319	1	0
V029	TRGV9*01	TRGJP*01	CALWDWDSRELGKKIKVF	0	17	201544	148191	1	13.2362	9.62621e-05	0.0117512	18	6.748e-06	8.93101e-05	1	0
V005	TRGV9*01	TRGJ2*01	CALWDYYKKLF	0	5	13321	92981	9	41.8932	3.0881e-05	0.00452075	11	1.07548e-05	0.000450383	1	0
V001	TRGV9*01	TRGJP*01	CALWEAAELGKKIKVF	0	23	72439	87932	9	29.1422	1.32556e-06	0.000737102	16	1.13723e-05	0.000331309	2	0
V029	TRGV9*01	TRGJP*01	CALWEAAELGKKIKVF	0	19	201544	148191	9	14.707	5.64765e-05	0.00732872	16	6.748e-06	9.92334e-05	2	0
V029	TRGV9*01	TRGJP*01	CALWEAAPSLGKKIKVF	75	38	201544	148191	1	0.377195	2.24711e-06	0.000851377	17	0.000512848	0.000193505	0	1
V002	TRGV9*01	TRGJP*01	CALWEAAQELGKKIKVF	4	15	65143	132818	6	6.52563	5.11215e-05	0.00686531	17	3.76452e-05	0.00024561	2	0
V030	TRGV9*01	TRGJP*01	CALWEAAQELGKKIKVF	0	12	128855	193648	6	19.5386	1.65454e-05	0.00267074	17	5.16398e-06	0.000100888	2	0
V019	TRGV9*01	TRGJP*01	CALWEADQELGKKIKVF	68	169	108553	79216	6	1.79919	2.26452e-05	0.00350082	17	0.000871025	0.00156604	1	1
V021	TRGV9*01	TRGJP*01	CALWEADQELGKKIKVF	7	0	117376	54437	6	0.057966	0.000320444	0.0305478	17	0.000146956	8.51956e-06	1	1
V019	TRGV9*01	TRGJP*01	CALWEAEELGKKIKVF	39	108	108553	79216	8	1.98956	0.000107498	0.0127918	16	0.000504942	0.00100411	2	0
V029	TRGV9*01	TRGJP*01	CALWEAEELGKKIKVF	12	152	201544	148191	8	8.65951	2.40999e-06	0.000878581	16	8.7724e-05	0.000759136	2	0
V012	TRGV9*01	TRGJP*01	CALWEAEGLGKKIKVF	46	15	101133	102868	4	0.346162	9.12304e-05	0.0112402	16	0.000456892	0.000158206	0	1
V001	TRGV9*01	TRGJP*01	CALWEAELGKKIKVF	157	314	72439	87932	10	2.42626	4.09625e-06	0.00106409	15	0.00179682	0.00434843	7	0
V002	TRGV9*01	TRGJP*01	CALWEAELGKKIKVF	31	45	65143	132818	10	2.93219	3.50751e-06	0.0009818	15	0.000240929	0.000706128	7	0
V012	TRGV9*01	TRGJP*01	CALWEAELGKKIKVF	151	215	101133	102868	10	1.44638	0.000447347	0.0395782	15	0.00147761	0.00213578	7	0
V019	TRGV9*01	TRGJP*01	CALWEAELGKKIKVF	31	89	108553	79216	10	2.05329	0.000275805	0.0272169	15	0.000403954	0.00082908	7	0
V021	TRGV9*01	TRGJP*01	CALWEAELGKKIKVF	751	2117	117376	54437	10	1.31189	1.01339e-05	0.0018642	15	0.0138139	0.0180444	7	0
V029	TRGV9*01	TRGJP*01	CALWEAELGKKIKVF	160	345	201544	148191	10	1.58117	6.16533e-06	0.00130486	15	0.00108643	0.00171674	7	0
V030	TRGV9*01	TRGJP*01	CALWEAELGKKIKVF	0	58	128855	193648	10	88.7071	1.14894e-06	0.000729775	15	5.16398e-06	0.000457875	7	0
V021	TRGV9*01	TRGJP*01	CALWEAEMGKKIKVF	7	59	117376	54437	1	3.47971	9.31699e-05	0.0114598	15	0.000146956	0.000511173	1	0
V002	TRGV9*01	TRGJP*01	CALWEAEPSTQELGKKIKVF	0	19	65143	132818	1	40.7889	5.05047e-07	0.000686123	20	7.52904e-06	0.000307012	1	0
V030	TRGV9*01	TRGJP*01	CALWEAEQELGKKIKVF	2	28	128855	193648	7	14.5304	3.98006e-07	0.000686123	17	1.54919e-05	0.000225057	2	0
V008	TRGV9*01	TRGJP*01	CALWEAEQELGKKIKVF	0	21	76109	37482	7	10.8377	0.000285586	0.0281062	17	2.66788e-05	0.000289055	2	0
V029	TRGV9*01	TRGJP*01	CALWEAERELGKKIKVF	2	26	201544	148191	2	6.61828	6.42e-05	0.00828684	17	2.0244e-05	0.000133965	1	0
V012	TRGV9*01	TRGJP*01	CALWEAGELGKKIKVF	75	35	101133	102868	10	0.481626	0.000181842	0.0197723	16	0.000738804	0.000355963	3	2
V019	TRGV9*01	TRGJP*01	CALWEAGELGKKIKVF	205	658	108553	79216	10	2.34264	6.82433e-06	0.0013978	16	0.00260045	0.00607071	3	2
V021	TRGV9*01	TRGJP*01	CALWEAGELGKKIKVF	1	51	117376	54437	10	12.0635	1.39031e-06	0.00074842	16	3.6739e-05	0.000443017	3	2
V023	TRGV9*01	TRGJP*01	CALWEAGELGKKIKVF	35	2	92972	118381	10	0.106079	9.47579e-07	0.000729775	16	0.0003041	3.22674e-05	3	2
V030	TRGV9*01	TRGJP*01	CALWEAGELGKKIKVF	109	188	128855	193648	10	2.58446	3.33467e-06	0.000961897	16	0.000568038	0.00146675	3	2
V029	TRGV9*01	TRGJP*01	CALWEAGKELGKKIKVF	0	20	201544	148191	4	15.4424	2.95166e-05	0.00437798	17	6.748e-06	0.000104195	1	0
V012	TRGV9*01	TRGJP*01	CALWEAGQELGKKIKVF	11	38	101133	102868	8	3.30664	8.05299e-05	0.0100488	17	0.000116653	0.000385627	1	0
V029	TRGV9*01	TRGJP*01	CALWEAHPGRLGKKIKVF	9	0	201544	148191	1	0.0735235	0.000440234	0.0391145	18	6.748e-05	4.96167e-06	0	1
V029	TRGV9*01	TRGJP*01	CALWEAHPQELGKKIKVF	21	68	201544	148191	2	2.30656	0.00034205	0.0322409	18	0.000148456	0.000342355	1	0
V029	TRGV9*01	TRGJP*01	CALWEAHQELGKKIKVF	33	11	201544	148191	8	0.259467	1.96194e-05	0.00308854	17	0.000229432	5.95401e-05	1	1
V030	TRGV9*01	TRGJP*01	CALWEAHQELGKKIKVF	10	24	128855	193648	8	3.41599	0.000353225	0.0331131	17	5.68038e-05	0.000194015	1	1
V029	TRGV9*01	TRGJP*01	CALWEAIELGKKIKVF	147	8	201544	148191	6	0.0446704	2.77621e-06	0.000897901	16	0.000998704	4.4655e-05	0	1
V008	TRGV9*01	TRGJP*01	CALWEAIGELGKKIKVF	7	0	76109	37482	1	0.0615491	0.000425783	0.0385567	17	0.00021343	1.31389e-05	0	1
V029	TRGV9*01	TRGJP*01	CALWEAIVQELGKKIKVF	3	26	201544	148191	1	4.96368	0.000249577	0.0252768	18	2.6992e-05	0.000133965	1	0
V001	TRGV9*01	TRGJP*01	CALWEAKELGKKIKVF	242	115	72439	87932	10	0.578786	4.22657e-06	0.00107499	16	0.00276347	0.00160133	2	1
V019	TRGV9*01	TRGJP*01	CALWEAKELGKKIKVF	5	40	108553	79216	10	4.98813	1.15353e-05	0.00203742	16	7.57413e-05	0.000377692	2	1
V002	TRGV9*01	TRGJP*01	CALWEAKELGKKIKVF	0	15	65143	132818	10	32.6292	5.73921e-08	0.000686123	16	7.52904e-06	0.00024561	2	1
V001	TRGV9*01	TRGJP*01	CALWEAKGELGKKIKVF	7	26	72439	87932	5	4.09797	0.000139166	0.0158632	17	9.09784e-05	0.000372722	1	0
V030	TRGV9*01	TRGJP*01	CALWEAKGLGKKIKVF	1589	1540	128855	193648	3	1.46204	1.1609e-05	0.00204797	16	0.00821073	0.0119591	2	0
V002	TRGV9*01	TRGJP*01	CALWEAKGLGKKIKVF	0	24	65143	132818	3	50.9901	5.24226e-07	0.000686123	16	7.52904e-06	0.000383765	2	0
V030	TRGV9*01	TRGJP*01	CALWEAKLKELGKKIKVF	108	27	128855	193648	1	0.385914	3.63603e-06	0.00100094	18	0.000562874	0.000217297	0	1
V002	TRGV9*01	TRGJP*01	CALWEAKQELGKKIKVF	1349	814	65143	132818	10	1.23378	1.21765e-05	0.00213778	17	0.0101642	0.0125107	1	0
V002	TRGV9*01	TRGJP*01	CALWEAKRQELGKKIKVF	21	0	65143	132818	1	0.0926605	0.00028977	0.0284797	18	0.000165639	1.53506e-05	0	1
V029	TRGV9*01	TRGJP*01	CALWEALELGKKIKVF	40	16	201544	148191	9	0.304814	1.6395e-05	0.00267074	16	0.000276668	8.43484e-05	0	1
V012	TRGV9*01	TRGJP*01	CALWEALGELGKKIKVF	20	2	101133	102868	6	0.145283	0.00012238	0.0143181	17	0.000204143	2.96636e-05	0	1
V019	TRGV9*01	TRGJP*01	CALWEALGKKIKVF	34	10	108553	79216	3	0.229272	3.82443e-06	0.00102838	14	0.000441824	0.000101332	0	1
V029	TRGV9*01	TRGJP*01	CALWEALGLGKKIKVF	19	0	201544	148191	4	0.0367593	8.20886e-08	0.000686123	16	0.00013496	4.96167e-06	0	1
V008	TRGV9*01	TRGJP*01	CALWEALKELGKKIKVF	11	2	76109	37482	3	0.123088	0.000191733	0.0204972	17	0.000320145	3.94166e-05	0	1
V029	TRGV9*01	TRGJP*01	CALWEALQELGKKIKVF	1014	1089	201544	148191	10	0.788468	9.44397e-06	0.00176025	17	0.00684922	0.00540822	0	1
V029	TRGV9*01	TRGJP*01	CALWEALRELGKKIKVF	121	86	201544	148191	4	0.524135	5.78773e-06	0.00126901	17	0.000823256	0.000431665	0	1
V029	TRGV9*01	TRGJP*01	CALWEAMELGKKIKVF	47	19	201544	148191	3	0.306298	4.0375e-06	0.00105629	16	0.000323904	9.92334e-05	0	1
V012	TRGV9*01	TRGJP*01	CALWEAMQELGKKIKVF	37	11	101133	102868	6	0.321126	0.000227262	0.0237604	17	0.000369402	0.000118654	1	1
V029	TRGV9*01	TRGJP*01	CALWEAMQELGKKIKVF	12	54	201544	148191	6	3.11138	4.7838e-05	0.00645994	17	8.7724e-05	0.000272892	1	1
V002	TRGV9*01	TRGJP*01	CALWEAMSELGKKIKVF	0	13	65143	132818	1	28.5496	5.30147e-07	0.000686123	17	7.52904e-06	0.000214909	1	0
V029	TRGV9*01	TRGJP*01	CALWEAMTELGKKIKVF	987	1858	201544	148191	1	1.38706	1.07056e-05	0.00192104	17	0.00666703	0.00922375	1	0
V019	TRGV9*01	TRGJP*01	CALWEANELGKKIKVF	9	0	108553	79216	3	0.0729664	0.00042324	0.0385567	16	0.000126236	9.21201e-06	0	1
V029	TRGV9*01	TRGJP*01	CALWEAPDQELGKKIKVF	9	59	201544	148191	4	4.4127	1.60543e-06	0.000755251	18	6.748e-05	0.0002977	1	0
V029	TRGV9*01	TRGJP*01	CALWEAPELGKKIKVF	286	7	201544	148191	10	0.0204568	3.48279e-06	0.0009818	16	0.00193668	3.96934e-05	0	1
V030	TRGV9*01	TRGJP*01	CALWEAPFQELGKKIKVF	68	82	128855	193648	1	1.80827	0.000310316	0.0300587	18	0.000356315	0.00064413	1	0
V012	TRGV9*01	TRGJP*01	CALWEAPGELGKKIKVF	12	0	101133	102868	9	0.0782336	0.000490455	0.0425933	17	0.000126374	9.88787e-06	1	1
V029	TRGV9*01	TRGJP*01	CALWEAPGELGKKIKVF	11	56	201544	148191	9	3.49329	9.34311e-06	0.00175178	17	8.0976e-05	0.000282815	1	1
V001	TRGV9*01	TRGJP*01	CALWEAPGLGKKIKVF	0	12	72439	87932	7	15.783	7.21012e-05	0.00922529	16	1.13723e-05	0.000179459	1	0
V029	TRGV9*01	TRGJP*01	CALWEAPIGELGKKIKVF	0	16	201544	148191	1	12.5008	0.000172472	0.0190077	18	6.748e-06	8.43484e-05	1	0
V029	TRGV9*01	TRGJP*01	CALWEAPINKQELGKKIKVF	12	0	201544	148191	1	0.0565554	3.34874e-05	0.00477795	20	8.7724e-05	4.96167e-06	0	1
V029	TRGV9*01	TRGJP*01	CALWEAPLQELGKKIKVF	3	64	201544	148191	1	11.9519	1.49654e-06	0.000752437	18	2.6992e-05	0.000322509	1	0
V002	TRGV9*01	TRGJP*01	CALWEAPRGQELGKKIKVF	0	15	65143	132818	1	32.6292	5.73921e-08	0.000686123	19	7.52904e-06	0.00024561	1	0
V021	TRGV9*01	TRGJP*01	CALWEAPRVGKKIKVF	515	1623	117376	54437	1	1.46614	8.68997e-06	0.0016591	16	0.00947867	0.0138358	1	0
V029	TRGV9*01	TRGJP*01	CALWEAPSLVELGKKIKVF	0	18	201544	148191	1	13.9716	5.40523e-05	0.00713441	19	6.748e-06	9.42718e-05	1	0
V023	TRGV9*01	TRGJP*01	CALWEAPTELGKKIKVF	466	220	92972	118381	1	0.601617	5.2479e-06	0.00119732	17	0.00394486	0.00237703	0	1
V029	TRGV9*01	TRGJP*01	CALWEAPVQELGKKIKVF	11	0	201544	148191	1	0.0612688	7.90346e-05	0.00989597	18	8.0976e-05	4.96167e-06	0	1
V029	TRGV9*01	TRGJP*01	CALWEAPWWGLGKKIKVF	34	10	201544	148191	1	0.231046	3.96484e-06	0.00104386	18	0.00023618	5.45784e-05	0	1
V002	TRGV9*01	TRGJP*01	CALWEAQELGKKIKVF	2022	681	65143	132818	10	0.684031	1.01964e-05	0.0018663	16	0.0152313	0.0104691	2	5
V005	TRGV9*01	TRGJP*01	CALWEAQELGKKIKVF	1680	184	13321	92981	10	0.764813	0.000359325	0.0335997	16	0.0180788	0.0138868	2	5
V008	TRGV9*01	TRGJP*01	CALWEAQELGKKIKVF	323	936	76109	37482	10	1.42956	6.94502e-06	0.00141263	16	0.00864392	0.0123111	2	5
V019	TRGV9*01	TRGJP*01	CALWEAQELGKKIKVF	622	557	108553	79216	10	0.651823	7.74067e-06	0.00152566	16	0.00786447	0.0051403	2	5
V021	TRGV9*01	TRGJP*01	CALWEAQELGKKIKVF	458	1288	117376	54437	10	1.30582	8.56956e-06	0.0016404	16	0.00843161	0.0109817	2	5
V023	TRGV9*01	TRGJP*01	CALWEAQELGKKIKVF	1241	817	92972	118381	10	0.837176	8.51507e-05	0.0105892	16	0.0104915	0.00879825	2	5
V029	TRGV9*01	TRGJP*01	CALWEAQELGKKIKVF	3810	4327	201544	148191	10	0.831409	1.97044e-05	0.0030986	16	0.0257166	0.0214741	2	5
V001	TRGV9*01	TRGJP*01	CALWEAQGELGKKIKVF	14	0	72439	87932	6	0.080912	0.000236575	0.0246075	17	0.000170584	1.38045e-05	1	1
V029	TRGV9*01	TRGJP*01	CALWEAQGELGKKIKVF	0	16	201544	148191	6	12.5008	0.000172472	0.0190077	17	6.748e-06	8.43484e-05	1	1
V029	TRGV9*01	TRGJP*01	CALWEAQKNGLGKKIKVF	0	17	201544	148191	1	13.2362	9.62621e-05	0.0117512	18	6.748e-06	8.93101e-05	1	0
V021	TRGV9*01	TRGJP*01	CALWEAQLGKKIKVF	7	0	117376	54437	6	0.057966	0.000320444	0.0305478	15	0.000146956	8.51956e-06	0	1
V002	TRGV9*01	TRGJP*01	CALWEAQQELGKKIKVF	4	14	65143	132818	10	6.11769	0.000123712	0.0144392	17	3.76452e-05	0.000230259	2	0
V029	TRGV9*01	TRGJP*01	CALWEAQQELGKKIKVF	42	128	201544	148191	10	2.20662	5.42482e-06	0.00122621	17	0.000290164	0.000640056	2	0
V029	TRGV9*01	TRGJP*01	CALWEAQRELGKKIKVF	79	187	201544	148191	2	1.72859	2.91159e-05	0.00434942	17	0.00053984	0.000932794	1	0
V029	TRGV9*01	TRGJP*01	CALWEARAHKQELGKKIKVF	323	581	201544	148191	1	1.32171	5.1353e-05	0.00689006	20	0.00218635	0.00288769	1	0
V001	TRGV9*01	TRGJP*01	CALWEARELGKKIKVF	63	131	72439	87932	10	2.50635	2.18176e-06	0.000851377	16	0.000727827	0.0018222	3	1
V002	TRGV9*01	TRGJP*01	CALWEARELGKKIKVF	38	53	65143	132818	10	2.82452	2.88635e-06	0.0009117	16	0.000293633	0.000828933	3	1
V023	TRGV9*01	TRGJP*01	CALWEARELGKKIKVF	275	97	92972	118381	10	0.451533	4.91525e-06	0.00115014	16	0.00233144	0.00105407	3	1
V019	TRGV9*01	TRGJP*01	CALWEARELGKKIKVF	0	14	108553	79216	10	10.9476	0.000579834	0.0487532	16	1.26236e-05	0.00013818	3	1
V029	TRGV9*01	TRGJP*01	CALWEARGELGKKIKVF	0	16	201544	148191	8	12.5008	0.000172472	0.0190077	17	6.748e-06	8.43484e-05	1	0
V023	TRGV9*01	TRGJP*01	CALWEARGLGKKIKVF	0	10	92972	118381	5	14.0077	0.000271219	0.0268186	16	8.44723e-06	0.000118314	1	0
V029	TRGV9*01	TRGJP*01	CALWEARHQELGKKIKVF	3	33	201544	148191	1	6.25078	1.0967e-05	0.0019601	18	2.6992e-05	0.000168697	1	0
V012	TRGV9*01	TRGJP*01	CALWEARPQELGKKIKVF	0	11	101133	102868	2	12.2072	0.000444373	0.0393388	18	9.7211e-06	0.000118654	1	0
V030	TRGV9*01	TRGJP*01	CALWEARQELGKKIKVF	78	93	128855	193648	10	1.78875	0.000162096	0.0181376	17	0.000407955	0.000729496	1	0
V029	TRGV9*01	TRGJP*01	CALWEARRKELGKKIKVF	64	160	201544	148191	1	1.82189	2.45967e-05	0.00375096	18	0.00043862	0.000798829	1	0
V002	TRGV9*01	TRGJP*01	CALWEARVFGQELGKKIKVF	0	7	65143	132818	1	16.3126	0.000417756	0.0382323	20	7.52904e-06	0.000122805	1	0
V008	TRGV9*01	TRGJP*01	CALWEASAELGKKIKVF	0	35	76109	37482	2	17.7376	1.50549e-06	0.000752437	17	2.66788e-05	0.000473	1	0
V029	TRGV9*01	TRGJP*01	CALWEASELGKKIKVF	29	8	201544	148191	9	0.22055	1.37013e-05	0.00235183	16	0.00020244	4.4655e-05	0	1
V002	TRGV9*01	TRGJP*01	CALWEASIELGKKIKVF	18	26	65143	132818	1	2.89808	0.000548775	0.046906	17	0.000143052	0.000414466	1	0
V001	TRGV9*01	TRGJP*01	CALWEASIGSRELGKKIKVF	1385	975	72439	87932	1	0.852806	0.000161419	0.0180895	20	0.015762	0.0134732	0	1
V029	TRGV9*01	TRGJP*01	CALWEASLGKKIKVF	6	56	201544	148191	3	5.9887	8.8855e-07	0.000729775	15	4.7236e-05	0.000282815	1	0
V012	TRGV9*01	TRGJP*01	CALWEASQELGKKIKVF	26	6	101133	102868	10	0.263656	0.000542088	0.0463887	17	0.00026247	6.92151e-05	0	1
V029	TRGV9*01	TRGJP*01	CALWEASRGVKELGKKIKVF	24	9	201544	148191	1	0.294077	0.000587632	0.0493334	20	0.0001687	4.96167e-05	0	1
V029	TRGV9*01	TRGJP*01	CALWEASSGELGKKIKVF	11	0	201544	148191	1	0.0612688	7.90346e-05	0.00989597	18	8.0976e-05	4.96167e-06	0	1
V029	TRGV9*01	TRGJP*01	CALWEATELGKKIKVF	0	42	201544	148191	5	31.6236	8.05504e-07	0.000729775	16	6.748e-06	0.000213352	1	0
V030	TRGV9*01	TRGJP*01	CALWEATGKVLGKKIKVF	0	43	128855	193648	1	66.1467	1.15153e-06	0.000729775	18	5.16398e-06	0.000341466	1	0
V030	TRGV9*01	TRGJP*01	CALWEATGLGKKIKVF	0	31	128855	193648	3	48.1022	7.93565e-07	0.000729775	16	5.16398e-06	0.000248339	1	0
V001	TRGV9*01	TRGJP*01	CALWEATLQELGKKIKVF	22	88	72439	87932	3	4.7017	1.77828e-06	0.000790475	18	0.000261563	0.0012286	1	0
V008	TRGV9*01	TRGJP*01	CALWEATPKQELGKKIKVF	9	0	76109	37482	1	0.0492366	4.63479e-05	0.00629944	19	0.000266788	1.31389e-05	0	1
V012	TRGV9*01	TRGJP*01	CALWEATQELGKKIKVF	207	140	101133	102868	10	0.68908	0.000574319	0.0484382	17	0.00202199	0.00139419	1	1
V030	TRGV9*01	TRGJP*01	CALWEATQELGKKIKVF	81	103	128855	193648	10	1.90676	1.50998e-05	0.002518	17	0.000423447	0.000807103	1	1
V002	TRGV9*01	TRGJP*01	CALWEATRGKLGKKIKVF	0	22	65143	132818	1	46.9094	3.36995e-07	0.000686123	18	7.52904e-06	0.000353064	1	0
V030	TRGV9*01	TRGJP*01	CALWEAVGLGKKIKVF	0	10	128855	193648	2	16.5324	0.000103654	0.0123847	16	5.16398e-06	8.53666e-05	1	0
V001	TRGV9*01	TRGJP*01	CALWEAVLGKKIKVF	23	0	72439	87932	2	0.0505648	1.32556e-06	0.000737102	15	0.000272935	1.38045e-05	0	1
V002	TRGV9*01	TRGJP*01	CALWEAVQELGKKIKVF	0	13	65143	132818	8	28.5496	5.30147e-07	0.000686123	17	7.52904e-06	0.000214909	2	0
V005	TRGV9*01	TRGJP*01	CALWEAVQELGKKIKVF	0	5	13321	92981	8	41.8932	3.0881e-05	0.00452075	17	1.07548e-05	0.000450383	2	0
V029	TRGV9*01	TRGJP*01	CALWEAVVSKKIKVF	28	0	201544	148191	1	0.0253497	5.22743e-07	0.000686123	15	0.000195692	4.96167e-06	0	1
V029	TRGV9*01	TRGJP*01	CALWEAYELGKKIKVF	42	21	201544	148191	6	0.376122	0.000165505	0.0184767	16	0.000290164	0.000109157	0	1
V008	TRGV9*01	TRGJP*01	CALWEAYLGLGKKIKVF	0	31	76109	37482	1	15.7659	7.25238e-06	0.00145892	17	2.66788e-05	0.000420444	1	0
V002	TRGV9*01	TRGJP*01	CALWEAYPRLGKKIKVF	11	20	65143	132818	1	3.56879	0.000377222	0.0351384	17	9.03485e-05	0.000322363	1	0
V005	TRGV9*01	TRGJP*01	CALWECRELGKKIKVF	0	4	13321	92981	1	34.9084	0.000246496	0.0250864	16	1.07548e-05	0.000375319	1	0
V002	TRGV9*01	TRGJP*01	CALWEDAELGKKIKVF	35	98	65143	132818	4	5.61381	1.73392e-06	0.00077885	16	0.000271046	0.00151971	2	1
V021	TRGV9*01	TRGJP*01	CALWEDAELGKKIKVF	24	124	117376	54437	4	2.32037	2.70516e-05	0.00406179	16	0.000459238	0.00106494	2	1
V030	TRGV9*01	TRGJP*01	CALWEDAELGKKIKVF	28	0	128855	193648	4	0.0518143	1.43884e-06	0.000752353	16	0.000149755	7.7606e-06	2	1
V029	TRGV9*01	TRGJP*01	CALWEDDELGKKIKVF	34	0	201544	148191	1	0.0210032	4.96021e-07	0.000686123	16	0.00023618	4.96167e-06	0	1
V005	TRGV9*01	TRGJP*01	CALWEDEELGKKIKVF	0	6	13321	92981	3	48.8791	3.86852e-06	0.00102838	16	1.07548e-05	0.000525447	1	0
V008	TRGV9*01	TRGJP*01	CALWEDELGKKIKVF	0	45	76109	37482	2	22.6677	1.25804e-06	0.00073555	15	2.66788e-05	0.000604388	1	0
V002	TRGV9*01	TRGJP*01	CALWEDFQELGKKIKVF	0	7	65143	132818	4	16.3126	0.000417756	0.0382323	17	7.52904e-06	0.000122805	1	0
V012	TRGV9*01	TRGJP*01	CALWEDGELGKKIKVF	210	117	101133	102868	8	0.568332	3.88861e-06	0.00102838	16	0.00205115	0.00116677	0	1
V012	TRGV9*01	TRGJP*01	CALWEDGLGKKIKVF	181	278	101133	102868	6	1.56081	6.73928e-06	0.00138453	15	0.00176924	0.00275872	1	0
V001	TRGV9*01	TRGJP*01	CALWEDHLRLGKKIKVF	15	0	72439	87932	1	0.0758542	0.000249262	0.0252768	17	0.000181957	1.38045e-05	0	1
V012	TRGV9*01	TRGJP*01	CALWEDHQELGKKIKVF	37	11	101133	102868	4	0.321126	0.000227262	0.0237604	17	0.000369402	0.000118654	1	1
V023	TRGV9*01	TRGJP*01	CALWEDHQELGKKIKVF	0	24	92972	118381	4	31.8406	9.9492e-07	0.000729775	17	8.44723e-06	0.000268895	1	1
V021	TRGV9*01	TRGJP*01	CALWEDIELGKKIKVF	26	123	117376	54437	2	2.1312	0.000132711	0.0152822	16	0.000495977	0.00105643	1	0
V029	TRGV9*01	TRGJP*01	CALWEDKELGKKIKVF	69	209	201544	148191	7	2.2071	3.45733e-06	0.000980955	16	0.00047236	0.00104195	2	0
V002	TRGV9*01	TRGJP*01	CALWEDKELGKKIKVF	0	16	65143	132818	7	34.669	6.35027e-07	0.000729775	16	7.52904e-06	0.00026096	2	0
V029	TRGV9*01	TRGJP*01	CALWEDKLGKKIKVF	85	308	201544	148191	7	2.6444	4.99795e-06	0.00116021	15	0.000580328	0.00153316	1	0
V029	TRGV9*01	TRGJP*01	CALWEDLELGKKIKVF	9	41	201544	148191	9	3.08862	0.000459093	0.0403974	16	6.748e-05	0.00020839	1	0
V029	TRGV9*01	TRGJP*01	CALWEDLGGSVGKKIKVF	0	19	201544	148191	1	14.707	5.64765e-05	0.00732872	18	6.748e-06	9.92334e-05	1	0
V029	TRGV9*01	TRGJP*01	CALWEDLGLGKKIKVF	41	164	201544	148191	5	2.89015	2.52078e-06	0.000878581	16	0.000283416	0.000818676	1	0
V029	TRGV9*01	TRGJP*01	CALWEDLQELGKKIKVF	13	0	201544	148191	10	0.0525154	1.41887e-05	0.00240446	17	9.4472e-05	4.96167e-06	0	1
V002	TRGV9*01	TRGJP*01	CALWEDLRLGKKIKVF	120	22	65143	132818	1	0.387331	6.14153e-06	0.00130359	16	0.000911014	0.000353064	0	1
V001	TRGV9*01	TRGJP*01	CALWEDPGELGKKIKVF	131	64	72439	87932	3	0.597378	0.000521396	0.0448015	17	0.00150114	0.000897294	0	1
V030	TRGV9*01	TRGJP*01	CALWEDPLSQELGKKIKVF	121	44	128855	193648	1	0.554166	0.000438345	0.0391145	19	0.000630006	0.000349227	0	1
V019	TRGV9*01	TRGJP*01	CALWEDPQELGKKIKVF	52	271	108553	79216	8	3.75203	3.37193e-06	0.000967155	17	0.000669048	0.00250567	1	0
V002	TRGV9*01	TRGJP*01	CALWEDPRQELGKKIKVF	27	0	65143	132818	1	0.0728014	3.51815e-05	0.00500016	18	0.000210813	1.53506e-05	0	1
V005	TRGV9*01	TRGJP*01	CALWEDQELGKKIKVF	673	56	13321	92981	10	0.588463	3.88712e-05	0.00548193	16	0.00724871	0.00427864	3	2
V012	TRGV9*01	TRGJP*01	CALWEDQELGKKIKVF	897	1042	101133	102868	10	1.18329	0.000237332	0.0246687	16	0.00872955	0.0103131	3	2
V023	TRGV9*01	TRGJP*01	CALWEDQELGKKIKVF	3863	2768	92972	118381	10	0.909772	0.000198624	0.0211565	16	0.0326401	0.0297828	3	2
V029	TRGV9*01	TRGJP*01	CALWEDQELGKKIKVF	855	1528	201544	148191	10	1.31577	1.02553e-05	0.00187474	16	0.00577629	0.0075864	3	2
V030	TRGV9*01	TRGJP*01	CALWEDQELGKKIKVF	2029	1696	128855	193648	10	1.25973	1.30716e-05	0.00227309	16	0.0104829	0.0131697	3	2
V002	TRGV9*01	TRGJP*01	CALWEDQPQELGKKIKVF	20	0	65143	132818	1	0.0970736	0.000483343	0.0423276	18	0.00015811	1.53506e-05	0	1
V001	TRGV9*01	TRGJP*01	CALWEDQQELGKKIKVF	254	100	72439	87932	8	0.480063	3.88799e-06	0.00102838	17	0.00289994	0.00139426	0	1
V029	TRGV9*01	TRGJP*01	CALWEDRELGKKIKVF	6	251	201544	148191	8	26.502	2.5369e-06	0.000878581	16	4.7236e-05	0.00125034	2	0
V030	TRGV9*01	TRGJP*01	CALWEDRELGKKIKVF	690	1113	128855	193648	8	2.4352	9.0425e-06	0.00171521	16	0.00356831	0.00864531	2	0
V029	TRGV9*01	TRGJP*01	CALWEDRKELGKKIKVF	60	0	201544	148191	3	0.0120489	2.33933e-06	0.000867171	17	0.000411628	4.96167e-06	0	1
V012	TRGV9*01	TRGJP*01	CALWEDRQELGKKIKVF	53	12	101133	102868	9	0.244774	1.22841e-06	0.000729775	17	0.000524939	0.000128542	0	1
V002	TRGV9*01	TRGJP*01	CALWEDRTELGKKIKVF	0	13	65143	132818	1	28.5496	5.30147e-07	0.000686123	17	7.52904e-06	0.000214909	1	0
V029	TRGV9*01	TRGJP*01	CALWEDSELGKKIKVF	28	5	201544	148191	4	0.152102	9.39653e-07	0.000729775	16	0.000195692	2.977e-05	0	1
V002	TRGV9*01	TRGJP*01	CALWEDSGLGKKIKVF	0	7	65143	132818	3	16.3126	0.000417756	0.0382323	16	7.52904e-06	0.000122805	1	0
V023	TRGV9*01	TRGJP*01	CALWEDSVQELGKKIKVF	0	10	92972	118381	1	14.0077	0.000271219	0.0268186	18	8.44723e-06	0.000118314	1	0
V029	TRGV9*01	TRGJP*01	CALWEDSWLGKKIKVF	21	4	201544	148191	2	0.167089	4.36806e-05	0.00606083	16	0.000148456	2.48084e-05	0	1
V012	TRGV9*01	TRGJP*01	CALWEDTELGKKIKVF	46	15	101133	102868	6	0.346162	9.12304e-05	0.0112402	16	0.000456892	0.000158206	0	1
V030	TRGV9*01	TRGJP*01	CALWEDTERGELGKKIKVF	0	10	128855	193648	1	16.5324	0.000103654	0.0123847	19	5.16398e-06	8.53666e-05	1	0
V023	TRGV9*01	TRGJP*01	CALWEDTQELGKKIKVF	64	18	92972	118381	7	0.372065	4.70357e-05	0.00636914	17	0.00054907	0.00020436	0	1
V029	TRGV9*01	TRGJP*01	CALWEDYQELGKKIKVF	9	0	201544	148191	5	0.0735235	0.000440234	0.0391145	17	6.748e-05	4.96167e-06	1	1
V008	TRGV9*01	TRGJP*01	CALWEDYQELGKKIKVF	0	23	76109	37482	5	11.8232	0.000170511	0.0189775	17	2.66788e-05	0.000315333	1	1
V008	TRGV9*01	TRGJP*01	CALWEEAQELGKKIKVF	2	50	76109	37482	6	8.37729	7.51161e-07	0.000729775	17	8.00363e-05	0.000670083	1	0
V005	TRGV9*01	TRGJP*01	CALWEEDELGKKIKVF	10	14	13321	92981	2	9.5266	1.20429e-06	0.000729775	16	0.000118302	0.00112596	1	0
V019	TRGV9*01	TRGJP*01	CALWEEDQELGKKIKVF	9	0	108553	79216	4	0.0729664	0.00042324	0.0385567	17	0.000126236	9.21201e-06	0	1
V005	TRGV9*01	TRGJP*01	CALWEEDSRWKGKKIKVF	524	35	13321	92981	1	0.477156	4.785e-06	0.00114344	18	0.00564625	0.0027023	0	1
V030	TRGV9*01	TRGJP*01	CALWEEEELGKKIKVF	0	20	128855	193648	7	31.5644	3.33567e-07	0.000686123	16	5.16398e-06	0.000162973	1	0
V002	TRGV9*01	TRGJP*01	CALWEEELGKKIKVF	231	285	65143	132818	10	2.52007	4.98e-06	0.00115976	15	0.00174674	0.00439027	1	2
V008	TRGV9*01	TRGJP*01	CALWEEELGKKIKVF	60	57	76109	37482	10	0.467865	4.65092e-05	0.00630964	15	0.0016274	0.000762055	1	2
V012	TRGV9*01	TRGJP*01	CALWEEELGKKIKVF	666	477	101133	102868	10	0.727649	7.31251e-06	0.00146899	15	0.00648397	0.0047264	1	2
V029	TRGV9*01	TRGJP*01	CALWEEEQELGKKIKVF	384	104	201544	148191	6	0.200115	4.25586e-06	0.00107869	17	0.00259798	0.000520975	1	1
V030	TRGV9*01	TRGJP*01	CALWEEEQELGKKIKVF	2	25	128855	193648	6	13.0269	1.87827e-07	0.000686123	17	1.54919e-05	0.000201776	1	1
V030	TRGV9*01	TRGJP*01	CALWEEGALGKKIKVF	5	20	128855	193648	1	5.26059	5.54321e-05	0.00729022	16	3.09839e-05	0.000162973	1	0
V012	TRGV9*01	TRGJP*01	CALWEEGELGKKIKVF	16	68	101133	102868	9	4.13059	1.68857e-06	0.000769305	16	0.000165259	0.000682263	1	2
V023	TRGV9*01	TRGJP*01	CALWEEGELGKKIKVF	185	81	92972	118381	9	0.560956	1.03435e-05	0.00188045	16	0.00157118	0.000881976	1	2
V029	TRGV9*01	TRGJP*01	CALWEEGELGKKIKVF	271	2	201544	148191	9	0.00809496	3.77103e-06	0.00102509	16	0.00183546	1.4885e-05	1	2
V029	TRGV9*01	TRGJP*01	CALWEEGKELGKKIKVF	17	0	201544	148191	2	0.0408442	4.57274e-07	0.000686123	17	0.000121464	4.96167e-06	0	1
V030	TRGV9*01	TRGJP*01	CALWEEGVELGKKIKVF	0	12	128855	193648	2	19.5386	1.65454e-05	0.00267074	17	5.16398e-06	0.000100888	1	0
V019	TRGV9*01	TRGJP*01	CALWEEHQELGKKIKVF	0	25	108553	79216	2	18.9778	1.37665e-06	0.000745664	17	1.26236e-05	0.000239512	1	0
V008	TRGV9*01	TRGJP*01	CALWEEIKLGKKIKVF	0	34	76109	37482	1	17.2447	2.78127e-06	0.000897901	16	2.66788e-05	0.000459861	1	0
V005	TRGV9*01	TRGJP*01	CALWEEIQELGKKIKVF	24	13	13321	92981	10	3.91137	0.000352384	0.0331131	17	0.000268869	0.00105089	1	0
V023	TRGV9*01	TRGJP*01	CALWEEKELGKKIKVF	0	15	92972	118381	8	20.376	4.46562e-06	0.00109577	16	8.44723e-06	0.000172093	1	0
V001	TRGV9*01	TRGJP*01	CALWEELGKKIKVF	442	244	72439	87932	10	0.670213	6.54242e-06	0.00136297	14	0.00503793	0.00338211	1	2
V008	TRGV9*01	TRGJP*01	CALWEELGKKIKVF	32	20	76109	37482	10	0.313214	3.99776e-05	0.0056163	14	0.000880399	0.000275916	1	2
V021	TRGV9*01	TRGJP*01	CALWEELGKKIKVF	482	1628	117376	54437	10	1.57216	9.44842e-06	0.00176025	14	0.00887248	0.0138784	1	2
V029	TRGV9*01	TRGJP*01	CALWEELGQELGKKIKVF	0	17	201544	148191	1	13.2362	9.62621e-05	0.0117512	18	6.748e-06	8.93101e-05	1	0
V001	TRGV9*01	TRGJP*01	CALWEELQELGKKIKVF	131	260	72439	87932	9	2.40522	3.3225e-06	0.000961897	17	0.00150114	0.00360298	1	1
V008	TRGV9*01	TRGJP*01	CALWEELQELGKKIKVF	7	0	76109	37482	9	0.0615491	0.000425783	0.0385567	17	0.00021343	1.31389e-05	1	1
V029	TRGV9*01	TRGJP*01	CALWEELSVRKKIKVF	0	14	201544	148191	1	11.03	0.000565886	0.0479205	16	6.748e-06	7.44251e-05	1	0
V029	TRGV9*01	TRGJP*01	CALWEEMGLGKKIKVF	14	0	201544	148191	1	0.049014	6.0118e-06	0.0012866	16	0.00010122	4.96167e-06	0	1
V021	TRGV9*01	TRGJP*01	CALWEENNTKELGKKIKVF	10	2	117376	54437	1	0.126466	0.000341375	0.0322354	19	0.000202065	2.55587e-05	0	1
V029	TRGV9*01	TRGJP*01	CALWEENQELGKKIKVF	66	31	201544	148191	4	0.351076	1.42268e-06	0.00074842	17	0.000452116	0.000158773	0	1
V023	TRGV9*01	TRGJP*01	CALWEEPKELGKKIKVF	84	32	92972	118381	2	0.494157	0.00034165	0.0322354	17	0.000718015	0.000354942	0	1
V019	TRGV9*01	TRGJP*01	CALWEEPQELGKKIKVF	44	114	108553	79216	7	1.86583	0.000261859	0.0261226	17	0.00056806	0.00105938	1	0
V001	TRGV9*01	TRGJP*01	CALWEEQELGKKIKVF	664	411	72439	87932	9	0.750634	1.06889e-05	0.00192104	16	0.00756258	0.00568747	3	1
V002	TRGV9*01	TRGJP*01	CALWEEQELGKKIKVF	123	104	65143	132818	9	1.72761	6.83248e-05	0.00878823	16	0.000933601	0.00161181	3	1
V019	TRGV9*01	TRGJP*01	CALWEEQELGKKIKVF	72	448	108553	79216	9	4.50295	4.34691e-06	0.00109184	16	0.000921519	0.00413619	3	1
V029	TRGV9*01	TRGJP*01	CALWEEQELGKKIKVF	697	1646	201544	148191	9	1.74102	1.04737e-05	0.0018946	16	0.00471011	0.00817187	3	1
V001	TRGV9*01	TRGJP*01	CALWEEQRLGELGKKIKVF	0	10	72439	87932	1	13.3545	0.000353442	0.0331131	19	1.13723e-05	0.00015185	1	0
V029	TRGV9*01	TRGJP*01	CALWEERAGKKIKVF	21	0	201544	148191	1	0.0334171	4.35665e-07	0.000686123	15	0.000148456	4.96167e-06	0	1
V005	TRGV9*01	TRGJP*01	CALWEERELGKKIKVF	11	12	13321	92981	6	7.56714	5.25795e-06	0.00119775	16	0.000129057	0.000975829	1	1
V021	TRGV9*01	TRGJP*01	CALWEERELGKKIKVF	12	0	117376	54437	6	0.0356681	1.02258e-06	0.000729775	16	0.000238804	8.51956e-06	1	1
V002	TRGV9*01	TRGJP*01	CALWEERKELGKKIKVF	0	10	65143	132818	3	22.4308	1.48826e-05	0.0024903	17	7.52904e-06	0.000168857	1	0
V021	TRGV9*01	TRGJP*01	CALWEERQELGKKIKVF	2	48	117376	54437	10	7.57802	4.19541e-06	0.0010691	17	5.51086e-05	0.000417458	2	0
V029	TRGV9*01	TRGJP*01	CALWEERQELGKKIKVF	0	35	201544	148191	10	26.4747	1.17313e-06	0.000729775	17	6.748e-06	0.00017862	2	0
V029	TRGV9*01	TRGJP*01	CALWEERVELGKKIKVF	0	18	201544	148191	2	13.9716	5.40523e-05	0.00713441	17	6.748e-06	9.42718e-05	1	0
V012	TRGV9*01	TRGJP*01	CALWEETQELGKKIKVF	2	165	101133	102868	7	56.3735	2.74503e-06	0.000897901	17	2.91633e-05	0.00164139	1	1
V023	TRGV9*01	TRGJP*01	CALWEETQELGKKIKVF	110	23	92972	118381	7	0.275119	2.68225e-06	0.000891519	17	0.000937643	0.000258139	1	1
V023	TRGV9*01	TRGJP*01	CALWEETSQELGKKIKVF	2	35	92972	118381	2	15.285	9.47579e-07	0.000729775	18	2.53417e-05	0.000387209	1	0
V001	TRGV9*01	TRGJP*01	CALWEEVALKLGKKIKVF	57	137	72439	87932	1	2.89178	2.18176e-06	0.000851377	18	0.000659593	0.00190502	1	0
V029	TRGV9*01	TRGJP*01	CALWEEVRELGKKIKVF	63	175	201544	148191	2	2.02292	3.73767e-06	0.00102038	17	0.000431872	0.000873254	1	0
V029	TRGV9*01	TRGJP*01	CALWEEWLGKKIKVF	13	0	201544	148191	2	0.0525154	1.41887e-05	0.00240446	15	9.4472e-05	4.96167e-06	0	1
V008	TRGV9*01	TRGJP*01	CALWEFEELGKKIKVF	7	0	76109	37482	4	0.0615491	0.000425783	0.0385567	16	0.00021343	1.31389e-05	0	1
V029	TRGV9*01	TRGJP*01	CALWEFFWELGKKIKVF	38	0	201544	148191	1	0.0188485	1.1948e-06	0.000729775	17	0.000263172	4.96167e-06	0	1
V029	TRGV9*01	TRGJP*01	CALWEFGQELGKKIKVF	10	0	201544	148191	2	0.0668391	0.000186531	0.0199714	17	7.4228e-05	4.96167e-06	0	1
V030	TRGV9*01	TRGJP*01	CALWEFGSQELGKKIKVF	181	59	128855	193648	1	0.495203	3.33336e-06	0.000961897	18	0.000939845	0.000465636	0	1
V023	TRGV9*01	TRGJP*01	CALWEFLGLGKKIKVF	0	12	92972	118381	1	16.555	5.2475e-05	0.00700845	16	8.44723e-06	0.000139826	1	0
V001	TRGV9*01	TRGJP*01	CALWEFLQELGKKIKVF	31	0	72439	87932	2	0.0379202	3.89636e-07	0.000686123	17	0.000363913	1.38045e-05	0	1
V021	TRGV9*01	TRGJP*01	CALWEFNQLGKKIKVF	4	41	117376	54437	1	3.89689	0.000573089	0.0483624	16	9.18476e-05	0.000357821	1	0
V029	TRGV9*01	TRGJP*01	CALWEFPELGKKIKVF	0	19	201544	148191	3	14.707	5.64765e-05	0.00732872	16	6.748e-06	9.92334e-05	1	0
V008	TRGV9*01	TRGJP*01	CALWEFQELGKKIKVF	7	105	76109	37482	8	6.53321	1.47243e-06	0.000752437	16	0.00021343	0.00139272	1	1
V030	TRGV9*01	TRGJP*01	CALWEFQELGKKIKVF	76	0	128855	193648	8	0.0195096	1.7381e-06	0.00077885	16	0.000397627	7.7606e-06	1	1
V002	TRGV9*01	TRGJP*01	CALWEFTAELGKKIKVF	0	9	65143	132818	1	20.3913	4.52306e-05	0.00617627	17	7.52904e-06	0.000153506	1	0
V023	TRGV9*01	TRGJP*01	CALWEFTGELGKKIKVF	498	277	92972	118381	1	0.708497	9.39245e-06	0.00175878	17	0.00421517	0.00299012	0	1
V012	TRGV9*01	TRGJP*01	CALWEFTPELGKKIKVF	0	15	101133	102868	1	16.2769	2.68338e-05	0.00403926	17	9.7211e-06	0.000158206	1	0
V029	TRGV9*01	TRGJP*01	CALWEGALGKKIKVF	0	14	201544	148191	4	11.03	0.000565886	0.0479205	15	6.748e-06	7.44251e-05	1	0
V019	TRGV9*01	TRGJP*01	CALWEGAQELGKKIKVF	103	213	108553	79216	7	1.50259	0.000495681	0.0429706	17	0.00131285	0.00197137	1	0
V030	TRGV9*01	TRGJP*01	CALWEGDLGKKIKVF	524	222	128855	193648	1	0.637717	5.72503e-06	0.00126283	15	0.00271109	0.00173061	0	1
V029	TRGV9*01	TRGJP*01	CALWEGEGLLGKKIKVF	17	0	201544	148191	1	0.0408442	4.57274e-07	0.000686123	17	0.000121464	4.96167e-06	0	1
V029	TRGV9*01	TRGJP*01	CALWEGELELGKKIKVF	11	0	201544	148191	1	0.0612688	7.90346e-05	0.00989597	17	8.0976e-05	4.96167e-06	0	1
V021	TRGV9*01	TRGJP*01	CALWEGELGKKIKVF	358	1069	117376	54437	10	1.38585	7.09736e-06	0.00143365	15	0.00659466	0.00911593	1	0
V029	TRGV9*01	TRGJP*01	CALWEGGELGKKIKVF	234	483	201544	148191	10	1.5156	5.38789e-06	0.00121975	16	0.00158578	0.00240145	1	0
V030	TRGV9*01	TRGJP*01	CALWEGGGKQLGKKIKVF	0	10	128855	193648	1	16.5324	0.000103654	0.0123847	18	5.16398e-06	8.53666e-05	1	0
V029	TRGV9*01	TRGJP*01	CALWEGGQELGKKIKVF	30	107	201544	148191	9	2.56246	2.21115e-06	0.000851377	17	0.000209188	0.00053586	1	0
V021	TRGV9*01	TRGJP*01	CALWEGGRGKKIKVF	7	0	117376	54437	1	0.057966	0.000320444	0.0305478	15	0.000146956	8.51956e-06	0	1
V029	TRGV9*01	TRGJP*01	CALWEGGVELGKKIKVF	45	5	201544	148191	2	0.0958793	8.79255e-07	0.000729775	17	0.000310408	2.977e-05	0	1
V029	TRGV9*01	TRGJP*01	CALWEGHKELGKKIKVF	0	18	201544	148191	2	13.9716	5.40523e-05	0.00713441	17	6.748e-06	9.42718e-05	1	0
V001	TRGV9*01	TRGJP*01	CALWEGIELGKKIKVF	1	21	72439	87932	5	13.3563	7.05586e-07	0.000729775	16	2.27446e-05	0.0003037	1	1
V029	TRGV9*01	TRGJP*01	CALWEGIELGKKIKVF	28	0	201544	148191	5	0.0253497	5.22743e-07	0.000686123	16	0.000195692	4.96167e-06	1	1
V029	TRGV9*01	TRGJP*01	CALWEGKKLGKKIKVF	12	0	201544	148191	3	0.0565554	3.34874e-05	0.00477795	16	8.7724e-05	4.96167e-06	0	1
V023	TRGV9*01	TRGJP*01	CALWEGKQELGKKIKVF	1594	1080	92972	118381	9	0.861352	0.000166212	0.0185273	17	0.0134733	0.011627	0	1
V030	TRGV9*01	TRGJP*01	CALWEGLELGKKIKVF	5	19	128855	193648	9	5.01005	0.000187945	0.0201069	16	3.09839e-05	0.000155212	1	0
V029	TRGV9*01	TRGJP*01	CALWEGLGLGKKIKVF	15	0	201544	148191	3	0.0459503	2.5472e-06	0.000878581	16	0.000107968	4.96167e-06	0	1
V029	TRGV9*01	TRGJP*01	CALWEGLQELGKKIKVF	125	291	201544	148191	7	1.70501	4.55139e-06	0.00111227	17	0.000850248	0.00144881	1	0
V029	TRGV9*01	TRGJP*01	CALWEGMELGKKIKVF	0	15	201544	148191	1	11.7654	0.000311181	0.0300587	16	6.748e-06	7.93867e-05	1	0
V029	TRGV9*01	TRGJP*01	CALWEGNQELGKKIKVF	0	27	201544	148191	6	20.5906	1.03021e-06	0.000729775	17	6.748e-06	0.000138927	1	0
V029	TRGV9*01	TRGJP*01	CALWEGNSELGKKIKVF	22	0	201544	148191	1	0.0319639	1.9308e-07	0.000686123	17	0.000155204	4.96167e-06	0	1
V021	TRGV9*01	TRGJP*01	CALWEGPEFSELGKKIKVF	22	115	117376	54437	1	2.34045	4.44539e-05	0.00614481	19	0.000422499	0.000988269	1	0
V029	TRGV9*01	TRGJP*01	CALWEGPFQELGKKIKVF	11	0	201544	148191	1	0.0612688	7.90346e-05	0.00989597	18	8.0976e-05	4.96167e-06	0	1
V029	TRGV9*01	TRGJP*01	CALWEGPLGKKIKVF	23	0	201544	148191	1	0.0306319	8.54044e-08	0.000686123	15	0.000161952	4.96167e-06	0	1
V019	TRGV9*01	TRGJP*01	CALWEGQELGKKIKVF	201	142	108553	79216	9	0.515968	3.89766e-06	0.00102891	16	0.00254996	0.00131732	1	2
V029	TRGV9*01	TRGJP*01	CALWEGQELGKKIKVF	737	508	201544	148191	9	0.505877	8.25223e-06	0.00160335	16	0.00498003	0.00252549	1	2
V030	TRGV9*01	TRGJP*01	CALWEGQELGKKIKVF	344	319	128855	193648	9	1.39491	2.48897e-05	0.00378421	16	0.00178157	0.00248339	1	2
V030	TRGV9*01	TRGJP*01	CALWEGQKELGKKIKVF	0	25	128855	193648	2	39.0812	9.31923e-07	0.000729775	17	5.16398e-06	0.000201776	1	0
V002	TRGV9*01	TRGJP*01	CALWEGQLGKKIKVF	0	9	65143	132818	8	20.3913	4.52306e-05	0.00617627	15	7.52904e-06	0.000153506	1	0
V019	TRGV9*01	TRGJP*01	CALWEGQVGELGKKIKVF	12	0	108553	79216	1	0.0561259	3.17731e-05	0.00462356	18	0.000164106	9.21201e-06	0	1
V005	TRGV9*01	TRGJP*01	CALWEGRELGKKIKVF	10	11	13321	92981	10	7.61956	1.24929e-05	0.00218807	16	0.000118302	0.000900766	1	1
V029	TRGV9*01	TRGJP*01	CALWEGRELGKKIKVF	126	85	201544	148191	10	0.497693	3.64111e-06	0.00100094	16	0.000856996	0.000426704	1	1
V012	TRGV9*01	TRGJP*01	CALWEGRGELGKKIKVF	0	12	101133	102868	4	13.2246	0.000220285	0.0231768	17	9.7211e-06	0.000128542	1	0
V021	TRGV9*01	TRGJP*01	CALWEGRKLGKKIKVF	28	160	117376	54437	3	2.57701	2.97128e-06	0.000926059	16	0.000532716	0.00137165	1	0
V012	TRGV9*01	TRGJP*01	CALWEGRLGKKIKVF	12	0	101133	102868	4	0.0782336	0.000490455	0.0425933	15	0.000126374	9.88787e-06	0	1
V029	TRGV9*01	TRGJP*01	CALWEGSELGKKIKVF	143	79	201544	148191	9	0.408255	3.21432e-06	0.000954126	16	0.000971712	0.000396934	0	1
V001	TRGV9*01	TRGJP*01	CALWEGSGELGKKIKVF	0	13	72439	87932	5	16.9973	3.25649e-05	0.00470137	17	1.13723e-05	0.000193263	1	0
V021	TRGV9*01	TRGJP*01	CALWEGSQELGKKIKVF	48	239	117376	54437	8	2.27424	3.05687e-06	0.000930659	17	0.000900107	0.00204469	1	0
V030	TRGV9*01	TRGJP*01	CALWEGSRELGKKIKVF	24	57	128855	193648	2	3.48768	1.88358e-06	0.000817407	17	0.0001291	0.000450115	1	0
V019	TRGV9*01	TRGJP*01	CALWEGTELGKKIKVF	0	15	108553	79216	8	11.6776	0.00032063	0.0305478	16	1.26236e-05	0.000147392	1	0
V002	TRGV9*01	TRGJP*01	CALWEGTYELGKKIKVF	0	12	65143	132818	1	26.51	1.61125e-06	0.000755251	17	7.52904e-06	0.000199558	1	0
V012	TRGV9*01	TRGJP*01	CALWEGVDELGKKIKVF	6	35	101133	102868	1	5.23259	2.40126e-06	0.000877936	17	6.80477e-05	0.000355963	1	0
V029	TRGV9*01	TRGJP*01	CALWEGVELGKKIKVF	91	48	201544	148191	7	0.391469	2.64962e-06	0.000889669	16	0.000620816	0.000243122	0	1
V029	TRGV9*01	TRGJP*01	CALWEGVGLGKKIKVF	23	71	201544	148191	2	2.20627	0.000351579	0.0330656	16	0.000161952	0.00035724	1	0
V029	TRGV9*01	TRGJP*01	CALWEGVQELGKKIKVF	0	18	201544	148191	5	13.9716	5.40523e-05	0.00713441	17	6.748e-06	9.42718e-05	1	0
V029	TRGV9*01	TRGJP*01	CALWEGVRELGKKIKVF	0	17	201544	148191	1	13.2362	9.62621e-05	0.0117512	17	6.748e-06	8.93101e-05	1	0
V019	TRGV9*01	TRGJP*01	CALWEGVRIRELGKKIKVF	33	2	108553	79216	1	0.0643638	1.07527e-06	0.000729775	19	0.000429201	2.7636e-05	0	1
V030	TRGV9*01	TRGJP*01	CALWEGWQELGKKIKVF	0	15	128855	193648	4	24.0481	1.05512e-06	0.000729775	17	5.16398e-06	0.00012417	1	0
V029	TRGV9*01	TRGJP*01	CALWEGYELGKKIKVF	14	55	201544	148191	2	2.74554	0.00013457	0.015472	16	0.00010122	0.000277854	1	0
V021	TRGV9*01	TRGJP*01	CALWEHGELGKKIKVF	2	42	117376	54437	2	6.64976	2.48923e-05	0.00378421	16	5.51086e-05	0.000366341	1	0
V029	TRGV9*01	TRGJP*01	CALWEHGLGKKIKVF	0	31	201544	148191	1	23.5326	1.23237e-06	0.000729775	15	6.748e-06	0.000158773	1	0
V001	TRGV9*01	TRGJP*01	CALWEHKTDGKKIKVF	7	84	72439	87932	1	12.9114	2.23361e-06	0.000851377	16	9.09784e-05	0.00117338	1	0
V029	TRGV9*01	TRGJP*01	CALWEHNKEGLGKKIKVF	24	8	201544	148191	1	0.264668	0.000234667	0.0244612	18	0.0001687	4.4655e-05	0	1
V029	TRGV9*01	TRGJP*01	CALWEHQELGKKIKVF	120	0	201544	148191	6	0.00607177	2.75292e-06	0.000897901	16	0.000816508	4.96167e-06	0	1
V029	TRGV9*01	TRGJP*01	CALWEHTQELGKKIKVF	29	137	201544	148191	1	3.38393	2.81439e-06	0.000898894	17	0.00020244	0.000684711	1	0
V030	TRGV9*01	TRGJP*01	CALWEIEELGKKIKVF	20	1	128855	193648	7	0.143113	0.000486216	0.0424774	16	0.000108444	1.55212e-05	1	1
V005	TRGV9*01	TRGJP*01	CALWEIEELGKKIKVF	0	5	13321	92981	7	41.8932	3.0881e-05	0.00452075	16	1.07548e-05	0.000450383	1	1
V030	TRGV9*01	TRGJP*01	CALWEIEGELGKKIKVF	0	13	128855	193648	1	21.0418	6.61028e-06	0.00136351	17	5.16398e-06	0.000108648	1	0
V019	TRGV9*01	TRGJP*01	CALWEIELGKKIKVF	17	4	108553	79216	7	0.202672	0.000499592	0.043284	15	0.000227224	4.606e-05	1	1
V021	TRGV9*01	TRGJP*01	CALWEIELGKKIKVF	150	520	117376	54437	7	1.60291	4.4563e-06	0.00109577	15	0.0027738	0.00443869	1	1
V019	TRGV9*01	TRGJP*01	CALWEIKELGKKIKVF	21	6	108553	79216	8	0.232144	0.000261332	0.0260879	16	0.000277718	6.4484e-05	0	1
V021	TRGV9*01	TRGJP*01	CALWEILAELGKKIKVF	20	111	117376	54437	1	2.47497	2.86411e-05	0.00428288	17	0.00038576	0.00095419	1	0
V029	TRGV9*01	TRGJP*01	CALWEILQELGKKIKVF	16	0	201544	148191	7	0.0432471	1.07925e-06	0.000729775	17	0.000114716	4.96167e-06	0	1
V019	TRGV9*01	TRGJP*01	CALWEINQELGKKIKVF	36	17	108553	79216	3	0.354906	0.000223434	0.0234913	17	0.000467071	0.000165816	1	1
V030	TRGV9*01	TRGJP*01	CALWEINQELGKKIKVF	2	13	128855	193648	3	7.01385	0.000275109	0.0271848	17	1.54919e-05	0.000108648	1	1
V002	TRGV9*01	TRGJP*01	CALWEIPLQELGKKIKVF	0	9	65143	132818	1	20.3913	4.52306e-05	0.00617627	18	7.52904e-06	0.000153506	1	0
V029	TRGV9*01	TRGJP*01	CALWEIPPELGKKIKVF	11	59	201544	148191	1	3.6772	4.45341e-06	0.00109577	17	8.0976e-05	0.0002977	1	0
V029	TRGV9*01	TRGJP*01	CALWEIPQELGKKIKVF	31	0	201544	148191	2	0.0229727	1.23237e-06	0.000729775	17	0.000215936	4.96167e-06	1	1
V019	TRGV9*01	TRGJP*01	CALWEIPQELGKKIKVF	0	24	108553	79216	2	18.2477	2.49788e-06	0.000878581	17	1.26236e-05	0.0002303	1	1
V029	TRGV9*01	TRGJP*01	CALWEIQGLGKKIKVF	17	0	201544	148191	1	0.0408442	4.57274e-07	0.000686123	16	0.000121464	4.96167e-06	0	1
V029	TRGV9*01	TRGJP*01	CALWEIRPELGKKIKVF	0	20	201544	148191	2	15.4424	2.95166e-05	0.00437798	17	6.748e-06	0.000104195	1	0
V029	TRGV9*01	TRGJP*01	CALWEIRRELGKKIKVF	0	17	201544	148191	1	13.2362	9.62621e-05	0.0117512	17	6.748e-06	8.93101e-05	1	0
V023	TRGV9*01	TRGJP*01	CALWEISELGKKIKVF	14	0	92972	118381	2	0.0848763	0.000490167	0.0425933	16	0.000126708	1.07558e-05	0	1
V008	TRGV9*01	TRGJP*01	CALWEISLGKKIKVF	27	7	76109	37482	1	0.140621	2.58845e-07	0.000686123	15	0.000747005	0.000105111	0	1
V030	TRGV9*01	TRGJP*01	CALWEITGALGKKIKVF	885	347	128855	193648	1	0.589166	7.03414e-06	0.00142481	17	0.00457529	0.00270069	0	1
V005	TRGV9*01	TRGJP*01	CALWEIVGKKIKVF	0	4	13321	92981	1	34.9084	0.000246496	0.0250864	14	1.07548e-05	0.000375319	1	0
V029	TRGV9*01	TRGJP*01	CALWEKALGKKIKVF	0	19	201544	148191	2	14.707	5.64765e-05	0.00732872	15	6.748e-06	9.92334e-05	1	0
V005	TRGV9*01	TRGJP*01	CALWEKELGKKIKVF	29	15	13321	92981	9	3.72548	0.000186147	0.0199714	15	0.000322643	0.00120102	2	0
V021	TRGV9*01	TRGJP*01	CALWEKELGKKIKVF	170	509	117376	54437	9	1.38491	0.000165101	0.0184456	15	0.00314119	0.00434497	2	0
V030	TRGV9*01	TRGJP*01	CALWEKGELGKKIKVF	246	100	128855	193648	6	0.614215	2.19077e-05	0.00339757	16	0.0012755	0.000783821	0	1
V019	TRGV9*01	TRGJP*01	CALWEKKQELGKKIKVF	10	0	108553	79216	5	0.0663323	0.000178545	0.0194592	17	0.000138859	9.21201e-06	0	1
V002	TRGV9*01	TRGJP*01	CALWEKLGKKIKVF	0	15	65143	132818	6	32.6292	5.73921e-08	0.000686123	14	7.52904e-06	0.00024561	2	0
V029	TRGV9*01	TRGJP*01	CALWEKLGKKIKVF	0	18	201544	148191	6	13.9716	5.40523e-05	0.00713441	14	6.748e-06	9.42718e-05	2	0
V029	TRGV9*01	TRGJP*01	CALWEKLVQELGKKIKVF	89	227	201544	148191	1	1.86369	3.58242e-06	0.000992987	18	0.00060732	0.00113126	1	0
V001	TRGV9*01	TRGJP*01	CALWEKQELGKKIKVF	7	30	72439	87932	10	4.70533	1.60074e-05	0.00262151	16	9.09784e-05	0.00042794	3	1
V012	TRGV9*01	TRGJP*01	CALWEKQELGKKIKVF	237	314	101133	102868	10	1.34732	0.000538419	0.0461557	16	0.00231362	0.00311468	3	1
V019	TRGV9*01	TRGJP*01	CALWEKQELGKKIKVF	17	60	108553	79216	10	2.47387	0.00029329	0.0287869	16	0.000227224	0.000561932	3	1
V029	TRGV9*01	TRGJP*01	CALWEKQELGKKIKVF	637	580	201544	148191	10	0.668635	7.49002e-06	0.00149235	16	0.00430523	0.00288273	3	1
V030	TRGV9*01	TRGJP*01	CALWEKRELGKKIKVF	0	20	128855	193648	4	31.5644	3.33567e-07	0.000686123	16	5.16398e-06	0.000162973	1	0
V029	TRGV9*01	TRGJP*01	CALWELDGLGKKIKVF	0	19	201544	148191	1	14.707	5.64765e-05	0.00732872	16	6.748e-06	9.92334e-05	1	0
V002	TRGV9*01	TRGJP*01	CALWELDQELGKKIKVF	0	12	65143	132818	3	26.51	1.61125e-06	0.000755251	17	7.52904e-06	0.000199558	1	0
V001	TRGV9*01	TRGJP*01	CALWELEELGKKIKVF	4	32	72439	87932	8	8.01474	6.08984e-07	0.000729775	16	5.68615e-05	0.000455549	2	0
V012	TRGV9*01	TRGJP*01	CALWELEELGKKIKVF	0	17	101133	102868	8	18.3119	6.5938e-06	0.00136351	16	9.7211e-06	0.000177982	2	0
V005	TRGV9*01	TRGJP*01	CALWELGELGKKIKVF	125	2	13321	92981	9	0.165982	1.91454e-05	0.00302696	16	0.0013551	0.000225191	1	2
V019	TRGV9*01	TRGJP*01	CALWELGELGKKIKVF	96	56	108553	79216	9	0.428522	3.24847e-06	0.000954126	16	0.00122448	0.000525084	1	2
V029	TRGV9*01	TRGJP*01	CALWELGELGKKIKVF	465	864	201544	148191	9	1.36642	8.40153e-06	0.00161988	16	0.00314457	0.00429185	1	2
V005	TRGV9*01	TRGJP*01	CALWELGKKIKVF	22	12	13321	92981	10	3.9476	0.000563438	0.0479205	13	0.00024736	0.000975829	2	3
V008	TRGV9*01	TRGJP*01	CALWELGKKIKVF	28	18	76109	37482	10	0.322498	0.000118043	0.0139221	13	0.000773684	0.000249639	2	3
V019	TRGV9*01	TRGJP*01	CALWELGKKIKVF	68	43	108553	79216	10	0.465131	6.73777e-05	0.00867404	13	0.000871025	0.000405328	2	3
V029	TRGV9*01	TRGJP*01	CALWELGKKIKVF	150	349	201544	148191	10	1.70552	4.35255e-06	0.00109184	13	0.00101895	0.00173658	2	3
V030	TRGV9*01	TRGJP*01	CALWELGKKIKVF	173	62	128855	193648	10	0.543905	1.77992e-05	0.0028511	13	0.000898533	0.000488918	2	3
V002	TRGV9*01	TRGJP*01	CALWELGLGKKIKVF	2	10	65143	132818	4	7.47683	0.000483242	0.0423276	15	2.25871e-05	0.000168857	2	1
V008	TRGV9*01	TRGJP*01	CALWELGLGKKIKVF	13	186	76109	37482	4	6.59201	2.34214e-06	0.000867171	15	0.000373503	0.00245697	2	1
V029	TRGV9*01	TRGJP*01	CALWELGLGKKIKVF	17	3	201544	148191	4	0.163379	0.000129295	0.0149359	15	0.000121464	1.98467e-05	2	1
V029	TRGV9*01	TRGJP*01	CALWELIQELGKKIKVF	47	2	201544	148191	7	0.0459409	1.46616e-06	0.000752353	17	0.000323904	1.4885e-05	0	1
V030	TRGV9*01	TRGJP*01	CALWELKLGKKIKVF	20	0	128855	193648	4	0.0715561	4.20467e-05	0.00585634	15	0.000108444	7.7606e-06	0	1
V008	TRGV9*01	TRGJP*01	CALWELNKELGKKIKVF	4	51	76109	37482	2	5.12473	9.589e-06	0.0017819	17	0.000133394	0.000683222	1	0
V012	TRGV9*01	TRGJP*01	CALWELNQELGKKIKVF	8	38	101133	102868	4	4.40899	4.75583e-06	0.00114027	17	8.74899e-05	0.000385627	1	0
V001	TRGV9*01	TRGJP*01	CALWELPSKELGKKIKVF	0	10	72439	87932	1	13.3545	0.000353442	0.0331131	18	1.13723e-05	0.00015185	1	0
V021	TRGV9*01	TRGJP*01	CALWELPYRQELGKKIKVF	39	38	117376	54437	1	0.452015	0.000545753	0.046675	19	0.000734781	0.000332263	0	1
V002	TRGV9*01	TRGJP*01	CALWELQELGKKIKVF	4	45	65143	132818	10	18.7698	1.84189e-06	0.000805998	16	3.76452e-05	0.000706128	3	1
V019	TRGV9*01	TRGJP*01	CALWELQELGKKIKVF	529	886	108553	79216	10	1.22312	0.000236352	0.0246075	16	0.00669048	0.00817105	3	1
V029	TRGV9*01	TRGJP*01	CALWELQELGKKIKVF	1132	1146	201544	148191	10	0.742904	9.55627e-06	0.00177807	16	0.00764549	0.00569104	3	1
V030	TRGV9*01	TRGJP*01	CALWELQELGKKIKVF	344	311	128855	193648	10	1.35995	0.000104452	0.01247	16	0.00178157	0.00242131	3	1
V001	TRGV9*01	TRGJP*01	CALWELRELGKKIKVF	29	3	72439	87932	9	0.161803	1.95138e-05	0.00307856	16	0.000341169	5.52181e-05	2	1
V021	TRGV9*01	TRGJP*01	CALWELRELGKKIKVF	11	67	117376	54437	9	2.6291	0.000559135	0.0477357	16	0.000220434	0.00057933	2	1
V029	TRGV9*01	TRGJP*01	CALWELRELGKKIKVF	0	63	201544	148191	9	47.0726	1.15352e-06	0.000729775	16	6.748e-06	0.000317547	2	1
V012	TRGV9*01	TRGJP*01	CALWELSELGKKIKVF	572	880	101133	102868	4	1.56885	8.36009e-06	0.00161723	16	0.00557019	0.00871121	1	0
V029	TRGV9*01	TRGJP*01	CALWELSRELGKKIKVF	11	0	201544	148191	1	0.0612688	7.90346e-05	0.00989597	17	8.0976e-05	4.96167e-06	0	1
V002	TRGV9*01	TRGJP*01	CALWELVELGKKIKVF	12	23	65143	132818	3	3.76502	8.73225e-05	0.0108317	16	9.78776e-05	0.000368415	1	0
V019	TRGV9*01	TRGJP*01	CALWELVGELGKKIKVF	191	149	108553	79216	1	0.569522	4.55566e-06	0.00111227	17	0.00242372	0.0013818	0	1
V029	TRGV9*01	TRGJP*01	CALWELVLELGKKIKVF	15	0	201544	148191	1	0.0459503	2.5472e-06	0.000878581	17	0.000107968	4.96167e-06	0	1
V029	TRGV9*01	TRGJP*01	CALWELVRELGKKIKVF	0	18	201544	148191	1	13.9716	5.40523e-05	0.00713441	17	6.748e-06	9.42718e-05	1	0
V008	TRGV9*01	TRGJP*01	CALWEMAVLGKKIKVF	7	0	76109	37482	1	0.0615491	0.000425783	0.0385567	16	0.00021343	1.31389e-05	0	1
V029	TRGV9*01	TRGJP*01	CALWEMGQELGKKIKVF	245	19	201544	148191	1	0.0596857	3.48268e-06	0.0009818	17	0.00166001	9.92334e-05	0	1
V023	TRGV9*01	TRGJP*01	CALWEMQELGKKIKVF	0	452	92972	118381	1	579.62	3.88414e-06	0.00102838	16	8.44723e-06	0.00487238	1	0
V005	TRGV9*01	TRGJP*01	CALWENGLGKKIKVF	2	5	13321	92981	2	13.9641	0.000520372	0.0447398	15	3.22643e-05	0.000450383	1	0
V030	TRGV9*01	TRGJP*01	CALWENIQELGKKIKVF	0	11	128855	193648	1	18.0355	4.14125e-05	0.00577351	17	5.16398e-06	9.31272e-05	1	0
V030	TRGV9*01	TRGJP*01	CALWENLQELGKKIKVF	246	227	128855	193648	7	1.38791	0.000417314	0.0382323	17	0.0012755	0.00176942	2	0
V002	TRGV9*01	TRGJP*01	CALWENLQELGKKIKVF	0	11	65143	132818	7	24.4704	4.89692e-06	0.00114768	17	7.52904e-06	0.000184207	2	0
V001	TRGV9*01	TRGJP*01	CALWENLRELGKKIKVF	506	320	72439	87932	2	0.767515	0.000199633	0.0212486	17	0.00576575	0.00443125	0	1
V019	TRGV9*01	TRGJP*01	CALWENQELGKKIKVF	19	1	108553	79216	9	0.0729579	9.0511e-07	0.000729775	16	0.000252471	1.8424e-05	0	1
V019	TRGV9*01	TRGJP*01	CALWENWQELGKKIKVF	5	64	108553	79216	2	7.90976	1.91227e-06	0.000824963	17	7.57413e-05	0.00059878	1	0
V029	TRGV9*01	TRGJP*01	CALWEPAELGKKIKVF	118	24	201544	148191	9	0.154366	2.3011e-06	0.000862888	16	0.000803012	0.000124042	0	1
V030	TRGV9*01	TRGJP*01	CALWEPAEQLGKKIKVF	0	11	128855	193648	1	18.0355	4.14125e-05	0.00577351	17	5.16398e-06	9.31272e-05	1	0
V029	TRGV9*01	TRGJP*01	CALWEPARELGKKIKVF	2	42	201544	148191	1	10.5411	7.06097e-07	0.000729775	17	2.0244e-05	0.000213352	1	0
V029	TRGV9*01	TRGJP*01	CALWEPATELGKKIKVF	0	18	201544	148191	2	13.9716	5.40523e-05	0.00713441	17	6.748e-06	9.42718e-05	1	0
V019	TRGV9*01	TRGJP*01	CALWEPELGKKIKVF	136	98	108553	79216	7	0.526906	4.18182e-06	0.0010691	15	0.00172943	0.000911989	0	1
V029	TRGV9*01	TRGJP*01	CALWEPFEELGKKIKVF	0	15	201544	148191	1	11.7654	0.000311181	0.0300587	17	6.748e-06	7.93867e-05	1	0
V030	TRGV9*01	TRGJP*01	CALWEPGELGKKIKVF	178	183	128855	193648	7	1.54559	4.12756e-05	0.00577351	16	0.000924353	0.00142795	2	0
V029	TRGV9*01	TRGJP*01	CALWEPGELGKKIKVF	0	16	201544	148191	7	12.5008	0.000172472	0.0190077	16	6.748e-06	8.43484e-05	2	0
V002	TRGV9*01	TRGJP*01	CALWEPHARRELGKKIKVF	0	7	65143	132818	1	16.3126	0.000417756	0.0382323	19	7.52904e-06	0.000122805	1	0
V012	TRGV9*01	TRGJP*01	CALWEPHQELGKKIKVF	23	4	101133	102868	4	0.211868	0.000314403	0.0302722	17	0.000233306	4.94394e-05	0	1
V001	TRGV9*01	TRGJP*01	CALWEPIGTRELGKKIKVF	58	12	72439	87932	1	0.267332	1.45037e-06	0.000752353	19	0.000670965	0.000179459	0	1
V029	TRGV9*01	TRGJP*01	CALWEPIKLGKKIKVF	0	40	201544	148191	1	30.1525	3.47806e-07	0.000686123	16	6.748e-06	0.000203429	1	0
V001	TRGV9*01	TRGJP*01	CALWEPKELGKKIKVF	3	30	72439	87932	7	9.4111	1.34584e-06	0.000739939	16	4.54892e-05	0.00042794	1	0
V001	TRGV9*01	TRGJP*01	CALWEPKGLGKKIKVF	1510	1075	72439	87932	4	0.862366	0.000226974	0.0237604	16	0.0171835	0.0148537	0	1
V002	TRGV9*01	TRGJP*01	CALWEPKGWLGKKIKVF	0	8	65143	132818	1	18.3519	0.000137461	0.0156933	17	7.52904e-06	0.000138155	1	0
V029	TRGV9*01	TRGJP*01	CALWEPKQELGKKIKVF	31	0	201544	148191	6	0.0229727	1.23237e-06	0.000729775	17	0.000215936	4.96167e-06	0	1
V005	TRGV9*01	TRGJP*01	CALWEPLELGKKIKVF	2	5	13321	92981	7	13.9641	0.000520372	0.0447398	16	3.22643e-05	0.000450383	2	0
V021	TRGV9*01	TRGJP*01	CALWEPLELGKKIKVF	0	29	117376	54437	7	13.9171	2.3877e-05	0.00365459	16	1.83695e-05	0.000255587	2	0
V001	TRGV9*01	TRGJP*01	CALWEPLGVGLGKKIKVF	0	11	72439	87932	1	14.5687	0.000159636	0.0179173	18	1.13723e-05	0.000165654	1	0
V012	TRGV9*01	TRGJP*01	CALWEPLKELGKKIKVF	30	6	101133	102868	2	0.229627	7.09227e-05	0.00909838	17	0.000301354	6.92151e-05	0	1
V012	TRGV9*01	TRGJP*01	CALWEPLQELGKKIKVF	12	58	101133	102868	8	4.61843	1.74137e-06	0.00077885	17	0.000126374	0.000583384	2	1
V029	TRGV9*01	TRGJP*01	CALWEPLQELGKKIKVF	57	209	201544	148191	8	2.66396	2.7989e-06	0.000898894	17	0.000391384	0.00104195	2	1
V030	TRGV9*01	TRGJP*01	CALWEPLQELGKKIKVF	61	9	128855	193648	8	0.242333	1.86843e-06	0.000813243	17	0.000320167	7.7606e-05	2	1
V029	TRGV9*01	TRGJP*01	CALWEPLRGKKIKVF	31	11	201544	148191	1	0.275687	5.56964e-05	0.0073184	15	0.000215936	5.95401e-05	0	1
V029	TRGV9*01	TRGJP*01	CALWEPPEQELGKKIKVF	0	15	201544	148191	1	11.7654	0.000311181	0.0300587	18	6.748e-06	7.93867e-05	1	0
V001	TRGV9*01	TRGJP*01	CALWEPPGELGKKIKVF	23	3	72439	87932	2	0.202268	0.000501574	0.0434043	17	0.000272935	5.52181e-05	0	1
V001	TRGV9*01	TRGJP*01	CALWEPQELGKKIKVF	1557	1026	72439	87932	10	0.797283	1.04805e-05	0.0018946	16	0.017718	0.0141773	2	3
V008	TRGV9*01	TRGJP*01	CALWEPQELGKKIKVF	947	2476	76109	37482	10	1.29646	1.11057e-05	0.00197828	16	0.0252915	0.032545	2	3
V021	TRGV9*01	TRGJP*01	CALWEPQELGKKIKVF	295	1100	117376	54437	10	1.73198	7.32618e-06	0.00146972	16	0.00543738	0.00938003	2	3
V029	TRGV9*01	TRGJP*01	CALWEPQELGKKIKVF	1629	1690	201544	148191	10	0.760791	1.19556e-05	0.00210152	16	0.0109992	0.00839019	2	3
V030	TRGV9*01	TRGJP*01	CALWEPQELGKKIKVF	1384	735	128855	193648	10	0.797458	1.04249e-05	0.00188927	16	0.00715212	0.0057118	2	3
V023	TRGV9*01	TRGJP*01	CALWEPREKLGKKIKVF	426	233	92972	118381	2	0.697013	1.23186e-05	0.00216013	17	0.00360697	0.00251686	0	1
V012	TRGV9*01	TRGJP*01	CALWEPRELGKKIKVF	656	837	101133	102868	9	1.29986	8.7322e-06	0.00166499	16	0.00638676	0.00828604	2	1
V019	TRGV9*01	TRGJP*01	CALWEPRELGKKIKVF	22	7	108553	79216	9	0.253771	0.000450389	0.0397718	16	0.000290342	7.3696e-05	2	1
V029	TRGV9*01	TRGJP*01	CALWEPRELGKKIKVF	15	69	201544	148191	9	3.21763	3.74335e-06	0.00102038	16	0.000107968	0.000347317	2	1
V029	TRGV9*01	TRGJP*01	CALWEPRNEGELGKKIKVF	17	0	201544	148191	1	0.0408442	4.57274e-07	0.000686123	19	0.000121464	4.96167e-06	0	1
V021	TRGV9*01	TRGJP*01	CALWEPRPKELGKKIKVF	16	96	117376	54437	1	2.64771	3.80086e-05	0.00538104	18	0.000312282	0.000826397	1	0
V002	TRGV9*01	TRGJP*01	CALWEPRQELGKKIKVF	50	6	65143	132818	9	0.279763	0.000171471	0.0190077	17	0.000383981	0.000107454	0	1
V030	TRGV9*01	TRGJP*01	CALWEPRRELGKKIKVF	24	0	128855	193648	4	0.0601059	6.88332e-06	0.00140399	17	0.0001291	7.7606e-06	0	1
V029	TRGV9*01	TRGJP*01	CALWEPSGLGKKIKVF	39	0	201544	148191	2	0.0183772	6.43973e-07	0.000729775	16	0.00026992	4.96167e-06	0	1
V002	TRGV9*01	TRGJP*01	CALWEPSIELGKKIKVF	3	14	65143	132818	1	7.64717	3.95665e-05	0.00556388	17	3.01162e-05	0.000230259	1	0
V002	TRGV9*01	TRGJP*01	CALWEPSKKIKVF	12	47	65143	132818	1	7.53282	9.78071e-07	0.000729775	13	9.78776e-05	0.000736829	1	0
V001	TRGV9*01	TRGJP*01	CALWEPSQELGKKIKVF	922	496	72439	87932	8	0.65123	7.45813e-06	0.00148802	17	0.0104966	0.00686085	0	1
V029	TRGV9*01	TRGJP*01	CALWEPTELGKKIKVF	12	0	201544	148191	5	0.0565554	3.34874e-05	0.00477795	16	8.7724e-05	4.96167e-06	0	1
V030	TRGV9*01	TRGJP*01	CALWEPTLQELGKKIKVF	2	14	128855	193648	2	7.5149	0.00012483	0.0145465	18	1.54919e-05	0.000116409	1	0
V029	TRGV9*01	TRGJP*01	CALWEPTQELGKKIKVF	278	60	201544	148191	6	0.160506	3.34291e-06	0.000962378	17	0.00188269	0.000302662	1	1
V012	TRGV9*01	TRGJP*01	CALWEPTQELGKKIKVF	0	63	101133	102868	6	65.1385	1.60792e-06	0.000755251	17	9.7211e-06	0.000632824	1	1
V029	TRGV9*01	TRGJP*01	CALWEPTRVGKKIKVF	20	0	201544	148191	1	0.0350086	9.80947e-07	0.000729775	16	0.000141708	4.96167e-06	0	1
V005	TRGV9*01	TRGJP*01	CALWEPVQELGKKIKVF	9	8	13321	92981	4	6.28479	0.000513813	0.0443322	17	0.000107548	0.000675574	1	0
V029	TRGV9*01	TRGJP*01	CALWEPVQYKELGKKIKVF	0	14	201544	148191	1	11.03	0.000565886	0.0479205	19	6.748e-06	7.44251e-05	1	0
V029	TRGV9*01	TRGJP*01	CALWEPYQELGKKIKVF	59	24	201544	148191	3	0.306281	1.83145e-06	0.000805998	17	0.00040488	0.000124042	0	1
V001	TRGV9*01	TRGJP*01	CALWEPYRELGKKIKVF	22	0	72439	87932	1	0.0527639	2.51671e-06	0.000878581	17	0.000261563	1.38045e-05	0	1
V021	TRGV9*01	TRGJP*01	CALWEQEELGKKIKVF	9	0	117376	54437	3	0.0463711	3.21623e-05	0.00466628	16	0.000183695	8.51956e-06	0	1
V001	TRGV9*01	TRGJP*01	CALWEQELGKKIKVF	1192	757	72439	87932	10	0.768842	8.76728e-06	0.00166951	15	0.0135671	0.0104638	3	4
V002	TRGV9*01	TRGJP*01	CALWEQELGKKIKVF	463	352	65143	132818	10	1.5541	5.92201e-06	0.0012866	15	0.00349348	0.00541876	3	4
V012	TRGV9*01	TRGJP*01	CALWEQELGKKIKVF	561	434	101133	102868	10	0.786381	0.000174123	0.019158	15	0.00546326	0.00430122	3	4
V021	TRGV9*01	TRGJP*01	CALWEQELGKKIKVF	356	964	117376	54437	10	1.25577	0.000203068	0.0215358	15	0.00655792	0.00822137	3	4
V023	TRGV9*01	TRGJP*01	CALWEQELGKKIKVF	327	169	92972	118381	10	0.659315	1.29765e-05	0.00226194	15	0.00277069	0.00182849	3	4
V029	TRGV9*01	TRGJP*01	CALWEQELGKKIKVF	2577	2979	201544	148191	10	0.847685	1.62309e-05	0.00265515	15	0.0173964	0.0147858	3	4
V030	TRGV9*01	TRGJP*01	CALWEQELGKKIKVF	645	604	128855	193648	10	1.40937	8.09692e-06	0.00158096	15	0.00333593	0.00469516	3	4
V030	TRGV9*01	TRGJP*01	CALWEQPQQELGKKIKVF	2046	1198	128855	193648	1	0.879135	0.000412845	0.0380927	18	0.0105707	0.00930496	0	1
V002	TRGV9*01	TRGJP*01	CALWEQQELGKKIKVF	23	37	65143	132818	9	3.22946	5.9661e-06	0.0012866	16	0.000180697	0.000583323	4	1
V019	TRGV9*01	TRGJP*01	CALWEQQELGKKIKVF	3	27	108553	79216	9	5.10931	0.000264808	0.0263629	16	5.04942e-05	0.000257936	4	1
V021	TRGV9*01	TRGJP*01	CALWEQQELGKKIKVF	106	343	117376	54437	9	1.49251	0.000201247	0.0214048	16	0.00196554	0.00293073	4	1
V029	TRGV9*01	TRGJP*01	CALWEQQELGKKIKVF	89	37	201544	148191	9	0.310322	2.07107e-06	0.000845151	16	0.00060732	0.000188544	4	1
V030	TRGV9*01	TRGJP*01	CALWEQQELGKKIKVF	11	63	128855	193648	9	8.01857	1.08028e-06	0.000729775	16	6.19678e-05	0.000496678	4	1
V005	TRGV9*01	TRGJP*01	CALWEQRGLGKKIKVF	0	7	13321	92981	1	55.866	4.84584e-07	0.000686123	16	1.07548e-05	0.00060051	1	0
V012	TRGV9*01	TRGJP*01	CALWERDLGKKIKVF	20	1	101133	102868	1	0.0968541	2.12242e-05	0.00331265	15	0.000204143	1.97757e-05	0	1
V029	TRGV9*01	TRGJP*01	CALWERDMVQELGKKIKVF	18	112	201544	148191	1	4.37488	2.86049e-06	0.00090552	19	0.000128212	0.000560669	1	0
V019	TRGV9*01	TRGJP*01	CALWEREELGKKIKVF	12	0	108553	79216	6	0.0561259	3.17731e-05	0.00462356	16	0.000164106	9.21201e-06	1	1
V021	TRGV9*01	TRGJP*01	CALWEREELGKKIKVF	14	104	117376	54437	6	3.24856	3.63565e-06	0.00100094	16	0.000275543	0.000894553	1	1
V002	TRGV9*01	TRGJP*01	CALWERELGKKIKVF	259	311	65143	132818	10	2.45357	4.93557e-06	0.00115305	15	0.00195755	0.00478939	2	1
V023	TRGV9*01	TRGJP*01	CALWERELGKKIKVF	713	453	92972	118381	10	0.808694	0.000382744	0.03563	15	0.00603132	0.00488314	2	1
V030	TRGV9*01	TRGJP*01	CALWERELGKKIKVF	1394	1068	128855	193648	10	1.1529	0.000560104	0.0477905	15	0.00720376	0.00829608	2	1
V001	TRGV9*01	TRGJP*01	CALWERFELGKKIKVF	13	0	72439	87932	1	0.0866924	0.000437234	0.0391145	16	0.000159212	1.38045e-05	0	1
V029	TRGV9*01	TRGJP*01	CALWERGELGKKIKVF	406	326	201544	148191	8	0.590089	5.66768e-06	0.00125602	16	0.00274644	0.00162247	0	1
V021	TRGV9*01	TRGJP*01	CALWERGLGKKIKVF	28	12	117376	54437	5	0.207819	9.87272e-07	0.000729775	15	0.000532716	0.000110754	0	1
V002	TRGV9*01	TRGJP*01	CALWERGPTEELGKKIKVF	86	83	65143	132818	1	1.96978	1.70249e-05	0.00274511	19	0.000655027	0.00128945	1	0
V029	TRGV9*01	TRGJP*01	CALWERKLGKKIKVF	12	0	201544	148191	4	0.0565554	3.34874e-05	0.00477795	15	8.7724e-05	4.96167e-06	0	1
V029	TRGV9*01	TRGJP*01	CALWERLQELGKKIKVF	67	44	201544	148191	3	0.486469	0.000158188	0.0178231	17	0.000458864	0.000223275	0	1
V029	TRGV9*01	TRGJP*01	CALWERNQELGKKIKVF	10	0	201544	148191	2	0.0668391	0.000186531	0.0199714	17	7.4228e-05	4.96167e-06	0	1
V029	TRGV9*01	TRGJP*01	CALWERPQELGKKIKVF	0	14	201544	148191	3	11.03	0.000565886	0.0479205	17	6.748e-06	7.44251e-05	1	0
V030	TRGV9*01	TRGJP*01	CALWERQELGKKIKVF	0	33	128855	193648	10	51.1094	1.10012e-06	0.000729775	16	5.16398e-06	0.00026386	1	0
V001	TRGV9*01	TRGJP*01	CALWERRELGKKIKVF	45	12	72439	87932	8	0.342932	0.000250415	0.0253266	16	0.000523126	0.000179459	1	2
V030	TRGV9*01	TRGJP*01	CALWERRELGKKIKVF	100	21	128855	193648	8	0.327234	1.49604e-06	0.000752437	16	0.000521562	0.000170733	1	2
V029	TRGV9*01	TRGJP*01	CALWERRELGKKIKVF	0	15	201544	148191	8	11.7654	0.000311181	0.0300587	16	6.748e-06	7.93867e-05	1	2
V030	TRGV9*01	TRGJP*01	CALWERRQELGKKIKVF	20749	10660	128855	193648	2	0.751575	3.84273e-05	0.00542979	17	0.107153	0.0827358	0	1
V029	TRGV9*01	TRGJP*01	CALWERSELGKKIKVF	290	291	201544	148191	5	0.737428	0.000252983	0.0255333	16	0.00196367	0.00144881	0	1
V029	TRGV9*01	TRGJP*01	CALWERSEQELGKKIKVF	3	34	201544	148191	1	6.43465	6.51176e-06	0.00135852	18	2.6992e-05	0.000173658	1	0
V021	TRGV9*01	TRGJP*01	CALWERSRELGKKIKVF	96	396	117376	54437	1	1.90125	3.69614e-06	0.00101226	17	0.00178184	0.00338226	1	0
V023	TRGV9*01	TRGJP*01	CALWERTQELGKKIKVF	0	10	92972	118381	2	14.0077	0.000271219	0.0268186	17	8.44723e-06	0.000118314	1	0
V030	TRGV9*01	TRGJP*01	CALWERVGELGKKIKVF	0	12	128855	193648	1	19.5386	1.65454e-05	0.00267074	17	5.16398e-06	0.000100888	1	0
V005	TRGV9*01	TRGJP*01	CALWERWELGKKIKVF	0	6	13321	92981	3	48.8791	3.86852e-06	0.00102838	16	1.07548e-05	0.000525447	1	0
V019	TRGV9*01	TRGJP*01	CALWESAFLPELGKKIKVF	13	0	108553	79216	1	0.0521163	1.34032e-05	0.00230337	19	0.00017673	9.21201e-06	0	1
V029	TRGV9*01	TRGJP*01	CALWESEELGKKIKVF	7	39	201544	148191	8	3.67694	0.000131653	0.0151724	16	5.3984e-05	0.000198467	1	0
V029	TRGV9*01	TRGJP*01	CALWESEGLGKKIKVF	14	61	201544	148191	2	3.03979	1.85912e-05	0.0029521	16	0.00010122	0.000307624	1	0
V002	TRGV9*01	TRGJP*01	CALWESELGKKIKVF	75	69	65143	132818	9	1.87882	0.000244855	0.0250864	15	0.000572207	0.00107454	2	1
V029	TRGV9*01	TRGJP*01	CALWESELGKKIKVF	281	266	201544	148191	9	0.695768	2.54869e-05	0.00386655	15	0.00190294	0.00132477	2	1
V030	TRGV9*01	TRGJP*01	CALWESELGKKIKVF	114	128	128855	193648	9	1.68647	5.67771e-05	0.00736119	15	0.000593858	0.00100112	2	1
V029	TRGV9*01	TRGJP*01	CALWESGELGKKIKVF	17	77	201544	148191	10	3.18707	2.86059e-06	0.00090552	16	0.000121464	0.00038701	1	0
V029	TRGV9*01	TRGJP*01	CALWESGQELGKKIKVF	2	25	201544	148191	1	6.37313	0.000110345	0.0130669	17	2.0244e-05	0.000129003	1	0
V021	TRGV9*01	TRGJP*01	CALWESIELGKKIKVF	23	4	117376	54437	2	0.0965849	1.1277e-06	0.000729775	16	0.000440869	4.25978e-05	1	1
V001	TRGV9*01	TRGJP*01	CALWESIELGKKIKVF	0	10	72439	87932	2	13.3545	0.000353442	0.0331131	16	1.13723e-05	0.00015185	1	1
V008	TRGV9*01	TRGJP*01	CALWESIIVLGKKIKVF	162	549	76109	37482	1	1.6666	4.82585e-06	0.00114758	17	0.00434864	0.00722638	1	0
V029	TRGV9*01	TRGJP*01	CALWESKELGKKIKVF	45	121	201544	148191	8	1.95067	5.50739e-05	0.00725616	16	0.000310408	0.000605324	1	0
V030	TRGV9*01	TRGJP*01	CALWESKGELGKKIKVF	72	15	128855	193648	2	0.329304	8.1156e-06	0.0015825	17	0.000376971	0.00012417	0	1
V002	TRGV9*01	TRGJP*01	CALWESKGGELGKKIKVF	53	5	65143	132818	1	0.226466	3.05987e-05	0.00452075	18	0.000406568	9.21036e-05	0	1
V029	TRGV9*01	TRGJP*01	CALWESKKGLGKKIKVF	0	22	201544	148191	1	16.9133	8.27736e-06	0.00160335	17	6.748e-06	0.000114118	1	0
V002	TRGV9*01	TRGJP*01	CALWESKLGKKIKVF	2	11	65143	132818	5	8.15666	0.000186541	0.0199714	15	2.25871e-05	0.000184207	1	0
V008	TRGV9*01	TRGJP*01	CALWESMGKKIKVF	10	0	76109	37482	2	0.0447594	1.52911e-05	0.00253545	14	0.000293466	1.31389e-05	0	1
V029	TRGV9*01	TRGJP*01	CALWESPELGKKIKVF	73	196	201544	148191	6	1.95837	4.29707e-06	0.0010835	16	0.000499352	0.000977449	1	0
V019	TRGV9*01	TRGJP*01	CALWESPGLGKKIKVF	10	0	108553	79216	4	0.0663323	0.000178545	0.0194592	16	0.000138859	9.21201e-06	0	1
V002	TRGV9*01	TRGJP*01	CALWESPMELGKKIKVF	0	10	65143	132818	1	22.4308	1.48826e-05	0.0024903	17	7.52904e-06	0.000168857	1	0
V002	TRGV9*01	TRGJP*01	CALWESQELGKKIKVF	22	63	65143	132818	10	5.67788	1.20719e-06	0.000729775	16	0.000173168	0.000982439	4	0
V019	TRGV9*01	TRGJP*01	CALWESQELGKKIKVF	14	168	108553	79216	10	8.23311	2.60597e-06	0.000889669	16	0.000189353	0.00155683	4	0
V023	TRGV9*01	TRGJP*01	CALWESQELGKKIKVF	21	44	92972	118381	10	2.60524	0.00014235	0.016138	16	0.000185839	0.000484011	4	0
V029	TRGV9*01	TRGJP*01	CALWESQELGKKIKVF	85	349	201544	148191	10	2.99589	4.51715e-06	0.00110656	16	0.000580328	0.00173658	4	0
V002	TRGV9*01	TRGJP*01	CALWESREELGKKIKVF	0	243	65143	132818	2	499.343	2.96044e-06	0.000926059	17	7.52904e-06	0.00374555	1	0
V005	TRGV9*01	TRGJP*01	CALWESRGLGKKIKVF	18	18	13321	92981	2	6.98767	3.65281e-07	0.000686123	16	0.000204341	0.00142621	1	0
V012	TRGV9*01	TRGJP*01	CALWESRIELGKKIKVF	35	10	101133	102868	1	0.310722	0.000252233	0.0254751	17	0.00034996	0.000108767	0	1
V030	TRGV9*01	TRGJP*01	CALWESRQELGKKIKVF	154	50	128855	193648	7	0.494279	5.57535e-06	0.00124295	17	0.000800417	0.000395791	0	1
V019	TRGV9*01	TRGJP*01	CALWESTQELGKKIKVF	3	61	108553	79216	5	11.317	1.60277e-06	0.000755251	17	5.04942e-05	0.000571144	1	0
V012	TRGV9*01	TRGJP*01	CALWESTRLGKKIKVF	61	20	101133	102868	1	0.344384	5.97737e-06	0.0012866	16	0.000602708	0.000207645	0	1
V002	TRGV9*01	TRGJP*01	CALWESWELGKKIKVF	20	46	65143	132818	5	4.56568	2.18987e-06	0.000851377	16	0.00015811	0.000721479	1	0
V019	TRGV9*01	TRGJP*01	CALWESWQELGKKIKVF	41	7	108553	79216	1	0.138937	1.16155e-06	0.000729775	17	0.000530189	7.3696e-05	0	1
V029	TRGV9*01	TRGJP*01	CALWETALGKKIKVF	41	0	201544	148191	2	0.0175018	1.4111e-06	0.00074842	15	0.000283416	4.96167e-06	0	1
V029	TRGV9*01	TRGJP*01	CALWETELGKKIKVF	294	603	201544	148191	8	1.50698	5.58904e-06	0.0012441	15	0.00199066	0.00299685	1	0
V029	TRGV9*01	TRGJP*01	CALWETGKLGKKIKVF	9	0	201544	148191	2	0.0735235	0.000440234	0.0391145	16	6.748e-05	4.96167e-06	0	1
V029	TRGV9*01	TRGJP*01	CALWETHRLGKKIKVF	11	0	201544	148191	1	0.0612688	7.90346e-05	0.00989597	16	8.0976e-05	4.96167e-06	0	1
V002	TRGV9*01	TRGJP*01	CALWETKELGKKIKVF	2	21	65143	132818	9	14.9562	1.27053e-07	0.000686123	16	2.25871e-05	0.000337713	2	2
V008	TRGV9*01	TRGJP*01	CALWETKELGKKIKVF	40	20	76109	37482	9	0.252045	2.66664e-06	0.000890404	16	0.00109383	0.000275916	2	2
V019	TRGV9*01	TRGJP*01	CALWETKELGKKIKVF	12	0	108553	79216	9	0.0561259	3.17731e-05	0.00462356	16	0.000164106	9.21201e-06	2	2
V030	TRGV9*01	TRGJP*01	CALWETKELGKKIKVF	0	23	128855	193648	9	36.0744	4.15764e-07	0.000686123	16	5.16398e-06	0.000186254	2	2
V029	TRGV9*01	TRGJP*01	CALWETLGKKIKVF	9	0	201544	148191	1	0.0735235	0.000440234	0.0391145	14	6.748e-05	4.96167e-06	0	1
V030	TRGV9*01	TRGJP*01	CALWETLQELGKKIKVF	51	125	128855	193648	9	3.64406	2.07465e-06	0.000845151	17	0.000268527	0.000977836	1	0
V029	TRGV9*01	TRGJP*01	CALWETLQGGLGKKIKVF	143	392	201544	148191	1	2.00867	4.9881e-06	0.00115976	18	0.000971712	0.00194994	1	0
V019	TRGV9*01	TRGJP*01	CALWETLTELGKKIKVF	8	81	108553	79216	1	6.6531	2.42631e-06	0.000878581	17	0.000113612	0.000755384	1	0
V030	TRGV9*01	TRGJP*01	CALWETNKLGKKIKVF	1105	584	128855	193648	1	0.79396	1.44346e-05	0.00244046	16	0.00571136	0.00453995	0	1
V023	TRGV9*01	TRGJP*01	CALWETPGELGKKIKVF	19	42	92972	118381	3	2.73838	0.000136792	0.0156933	17	0.000168945	0.0004625	1	0
V012	TRGV9*01	TRGJP*01	CALWETPLSGKKIKVF	13	0	101133	102868	1	0.0726448	0.000245425	0.0250864	16	0.000136095	9.88787e-06	0	1
V019	TRGV9*01	TRGJP*01	CALWETPNEELGKKIKVF	14	52	108553	79216	1	2.57922	0.000423142	0.0385567	18	0.000189353	0.000488236	1	0
V012	TRGV9*01	TRGJP*01	CALWETPQELGKKIKVF	20	2	101133	102868	10	0.145283	0.00012238	0.0143181	17	0.000204143	2.96636e-05	0	1
V030	TRGV9*01	TRGJP*01	CALWETPQLGKKIKVF	0	45	128855	193648	1	69.1545	7.6779e-07	0.000729775	16	5.16398e-06	0.000356988	1	0
V005	TRGV9*01	TRGJP*01	CALWETQELGKKIKVF	32	21	13321	92981	10	4.6588	6.24232e-07	0.000729775	16	0.000354907	0.0016514	3	1
V019	TRGV9*01	TRGJP*01	CALWETQELGKKIKVF	305	548	108553	79216	10	1.31083	0.000130243	0.0150336	16	0.00386281	0.00505739	3	1
V029	TRGV9*01	TRGJP*01	CALWETQELGKKIKVF	866	1392	201544	148191	10	1.18263	0.000109433	0.0129798	16	0.00585052	0.00691161	3	1
V030	TRGV9*01	TRGJP*01	CALWETQELGKKIKVF	1641	936	128855	193648	10	0.856539	0.000158631	0.0178592	16	0.00847926	0.00727168	3	1
V008	TRGV9*01	TRGJP*01	CALWETQQELGKKIKVF	28	19	76109	37482	5	0.339476	0.000249908	0.0252927	17	0.000773684	0.000262778	0	1
V023	TRGV9*01	TRGJP*01	CALWETQRLGKKIKVF	22	0	92972	118381	1	0.0553503	3.30769e-06	0.000961702	16	0.000194286	1.07558e-05	0	1
V029	TRGV9*01	TRGJP*01	CALWETREELGKKIKVF	10	0	201544	148191	1	0.0668391	0.000186531	0.0199714	17	7.4228e-05	4.96167e-06	0	1
V002	TRGV9*01	TRGJP*01	CALWETRELGKKIKVF	0	7	65143	132818	9	16.3126	0.000417756	0.0382323	16	7.52904e-06	0.000122805	1	0
V012	TRGV9*01	TRGJP*01	CALWETRGLGKKIKVF	45	17	101133	102868	1	0.39791	0.00051026	0.0440776	16	0.000447171	0.000177982	0	1
V019	TRGV9*01	TRGJP*01	CALWETRRRELGKKIKVF	49	25	108553	79216	1	0.379321	4.55826e-05	0.00621854	18	0.000631178	0.000239512	0	1
V029	TRGV9*01	TRGJP*01	CALWETRTQELGKKIKVF	18	0	201544	148191	1	0.0386942	1.93745e-07	0.000686123	18	0.000128212	4.96167e-06	0	1
V012	TRGV9*01	TRGJP*01	CALWETSPGLGKKIKVF	12	0	101133	102868	1	0.0782336	0.000490455	0.0425933	17	0.000126374	9.88787e-06	0	1
V008	TRGV9*01	TRGJP*01	CALWETSRELGKKIKVF	12	153	76109	37482	2	5.84393	2.65235e-06	0.000889669	17	0.000346824	0.00202339	1	0
V030	TRGV9*01	TRGJP*01	CALWETTGELGKKIKVF	117	27	128855	193648	1	0.356464	2.14441e-06	0.000851377	17	0.00060935	0.000217297	0	1
V029	TRGV9*01	TRGJP*01	CALWETTPELGKKIKVF	88	0	201544	148191	1	0.00825667	2.18793e-06	0.000851377	17	0.000600572	4.96167e-06	0	1
V029	TRGV9*01	TRGJP*01	CALWETWQELGKKIKVF	12	61	201544	148191	2	3.5075	3.96856e-06	0.00104386	17	8.7724e-05	0.000307624	1	0
V019	TRGV9*01	TRGJP*01	CALWETYPHLVGKKIKVF	57	36	108553	79216	1	0.465348	0.000304961	0.0299123	18	0.000732166	0.000340844	0	1
V002	TRGV9*01	TRGJP*01	CALWEVAELGKKIKVF	15	27	65143	132818	9	3.56907	4.27428e-05	0.00594763	16	0.000120465	0.000429817	3	0
V012	TRGV9*01	TRGJP*01	CALWEVAELGKKIKVF	541	765	101133	102868	9	1.44087	7.69857e-06	0.00152131	16	0.00526884	0.00757411	3	0
V030	TRGV9*01	TRGJP*01	CALWEVAELGKKIKVF	247	285	128855	193648	9	1.73473	4.72287e-06	0.00113789	16	0.00128067	0.00221953	3	0
V029	TRGV9*01	TRGJP*01	CALWEVAGGGELGKKIKVF	88	190	201544	148191	1	1.57851	0.000260949	0.026077	19	0.000600572	0.000947679	1	0
V021	TRGV9*01	TRGJP*01	CALWEVAGLGKKIKVF	13	4	117376	54437	3	0.165605	0.000192424	0.0205561	16	0.000257173	4.25978e-05	0	1
V001	TRGV9*01	TRGJP*01	CALWEVAIELGKKIKVF	13	0	72439	87932	1	0.0866924	0.000437234	0.0391145	17	0.000159212	1.38045e-05	0	1
V002	TRGV9*01	TRGJP*01	CALWEVALGKKIKVF	5	15	65143	132818	5	5.43799	0.000141882	0.0160975	15	4.51743e-05	0.00024561	2	0
V030	TRGV9*01	TRGJP*01	CALWEVALGKKIKVF	25	69	128855	193648	5	4.04773	1.33883e-06	0.000739939	15	0.000134264	0.000543242	2	0
V030	TRGV9*01	TRGJP*01	CALWEVALSKGKKIKVF	194	69	128855	193648	1	0.539227	6.94017e-06	0.00141263	17	0.00100698	0.000543242	0	1
V002	TRGV9*01	TRGJP*01	CALWEVAPELGKKIKVF	0	11	65143	132818	2	24.4704	4.89692e-06	0.00114768	17	7.52904e-06	0.000184207	1	0
V001	TRGV9*01	TRGJP*01	CALWEVAQELGKKIKVF	13	0	72439	87932	10	0.0866924	0.000437234	0.0391145	17	0.000159212	1.38045e-05	0	3
V029	TRGV9*01	TRGJP*01	CALWEVAQELGKKIKVF	22	0	201544	148191	10	0.0319639	1.9308e-07	0.000686123	17	0.000155204	4.96167e-06	0	3
V030	TRGV9*01	TRGJP*01	CALWEVAQELGKKIKVF	40	7	128855	193648	10	0.293191	0.000275779	0.0272169	17	0.000211723	6.20848e-05	0	3
V030	TRGV9*01	TRGJP*01	CALWEVARELGKKIKVF	12	41	128855	193648	6	4.85655	1.50749e-06	0.000752437	17	6.71318e-05	0.000325945	1	0
V001	TRGV9*01	TRGJP*01	CALWEVAVLGKKIKVF	23	2	72439	87932	3	0.151699	7.80076e-05	0.00989597	16	0.000272935	4.14136e-05	0	1
V012	TRGV9*01	TRGJP*01	CALWEVDELGKKIKVF	24	0	101133	102868	4	0.0406767	1.21432e-07	0.000686123	16	0.000243028	9.88787e-06	0	1
V008	TRGV9*01	TRGJP*01	CALWEVDGELGKKIKVF	17	0	76109	37482	6	0.0273478	2.31062e-07	0.000686123	17	0.000480218	1.31389e-05	0	1
V019	TRGV9*01	TRGJP*01	CALWEVDGGELGKKIKVF	0	15	108553	79216	1	11.6776	0.00032063	0.0305478	18	1.26236e-05	0.000147392	1	0
V029	TRGV9*01	TRGJP*01	CALWEVDGLGKKIKVF	159	83	201544	148191	3	0.385767	3.25806e-06	0.000954126	16	0.00107968	0.00041678	0	1
V001	TRGV9*01	TRGJP*01	CALWEVDLGKKIKVF	813	492	72439	87932	3	0.733367	7.70793e-06	0.00152131	15	0.00925705	0.00680563	0	1
V029	TRGV9*01	TRGJP*01	CALWEVDPELGKKIKVF	0	21	201544	148191	1	16.1778	1.55595e-05	0.00255389	17	6.748e-06	0.000109157	1	0
V021	TRGV9*01	TRGJP*01	CALWEVDQELGKKIKVF	16	5	117376	54437	7	0.163649	3.59228e-05	0.0050956	17	0.000312282	5.11173e-05	0	1
V029	TRGV9*01	TRGJP*01	CALWEVDRELGKKIKVF	171	350	201544	148191	6	1.50136	1.30969e-05	0.00227478	17	0.00116066	0.00174155	1	0
V002	TRGV9*01	TRGJP*01	CALWEVEEELGKKIKVF	0	9	65143	132818	4	20.3913	4.52306e-05	0.00617627	17	7.52904e-06	0.000153506	1	0
V008	TRGV9*01	TRGJP*01	CALWEVEELGKKIKVF	614	954	76109	37482	10	0.761774	7.96805e-06	0.00155997	16	0.0164074	0.0125476	2	1
V019	TRGV9*01	TRGJP*01	CALWEVEELGKKIKVF	82	213	108553	79216	10	1.88327	3.78927e-06	0.00102814	16	0.00104775	0.00197137	2	1
V029	TRGV9*01	TRGJP*01	CALWEVEELGKKIKVF	2645	4099	201544	148191	10	1.14222	1.76017e-05	0.002835	16	0.0178552	0.0203429	2	1
V029	TRGV9*01	TRGJP*01	CALWEVEGKLGKKIKVF	0	17	201544	148191	1	13.2362	9.62621e-05	0.0117512	17	6.748e-06	8.93101e-05	1	0
V012	TRGV9*01	TRGJP*01	CALWEVEGLGKKIKVF	206	125	101133	102868	7	0.618663	2.10056e-05	0.00328907	16	0.00201227	0.00124587	3	1
V019	TRGV9*01	TRGJP*01	CALWEVEGLGKKIKVF	198	431	108553	79216	7	1.58651	4.62263e-06	0.00112299	16	0.00251209	0.00397959	3	1
V030	TRGV9*01	TRGJP*01	CALWEVEGLGKKIKVF	2	15	128855	193648	7	8.01596	5.62128e-05	0.00732872	16	1.54919e-05	0.00012417	3	1
V029	TRGV9*01	TRGJP*01	CALWEVEGLGKKIKVF	0	26	201544	148191	7	19.8551	2.04199e-06	0.000838855	16	6.748e-06	0.000133965	3	1
V002	TRGV9*01	TRGJP*01	CALWEVEIQQELGKKIKVF	0	9	65143	132818	1	20.3913	4.52306e-05	0.00617627	19	7.52904e-06	0.000153506	1	0
V005	TRGV9*01	TRGJP*01	CALWEVEKLGKKIKVF	9	21	13321	92981	4	15.3778	7.04075e-07	0.000729775	16	0.000107548	0.0016514	1	0
V001	TRGV9*01	TRGJP*01	CALWEVELGKKIKVF	208	273	72439	87932	10	1.59364	4.14272e-06	0.00106577	15	0.00237681	0.00378244	4	2
V002	TRGV9*01	TRGJP*01	CALWEVELGKKIKVF	110	106	65143	132818	10	1.96695	4.14676e-06	0.00106577	15	0.000835724	0.00164252	4	2
V008	TRGV9*01	TRGJP*01	CALWEVELGKKIKVF	80	254	76109	37482	10	1.55229	0.000363847	0.033979	15	0.00216098	0.00335041	4	2
V021	TRGV9*01	TRGJP*01	CALWEVELGKKIKVF	338	1116	117376	54437	10	1.53326	7.5598e-06	0.0015042	15	0.00622727	0.00951634	4	2
V023	TRGV9*01	TRGJP*01	CALWEVELGKKIKVF	126	38	92972	118381	10	0.390755	1.79164e-06	0.000793999	15	0.0010728	0.000419477	4	2
V030	TRGV9*01	TRGJP*01	CALWEVELGKKIKVF	1364	716	128855	193648	10	0.78822	1.06008e-05	0.00191161	15	0.00704884	0.00556435	4	2
V019	TRGV9*01	TRGJP*01	CALWEVEMQELGKKIKVF	12	60	108553	79216	1	3.42557	6.17954e-06	0.00130597	18	0.000164106	0.000561932	1	0
V029	TRGV9*01	TRGJP*01	CALWEVEQELGKKIKVF	158	7	201544	148191	8	0.0369571	2.72483e-06	0.000897901	17	0.00107293	3.96934e-05	0	1
V002	TRGV9*01	TRGJP*01	CALWEVERELGKKIKVF	8	22	65143	132818	7	5.21185	1.32089e-05	0.00228881	17	6.77614e-05	0.000353064	2	0
V021	TRGV9*01	TRGJP*01	CALWEVERELGKKIKVF	6	50	117376	54437	7	3.38009	0.000439181	0.0391145	17	0.000128587	0.000434497	2	0
V002	TRGV9*01	TRGJP*01	CALWEVERQELGKKIKVF	0	9	65143	132818	3	20.3913	4.52306e-05	0.00617627	18	7.52904e-06	0.000153506	1	0
V002	TRGV9*01	TRGJP*01	CALWEVFELGKKIKVF	36	3	65143	132818	10	0.220367	0.000450624	0.0397718	16	0.000278575	6.14024e-05	1	3
V012	TRGV9*01	TRGJP*01	CALWEVFELGKKIKVF	13	0	101133	102868	10	0.0726448	0.000245425	0.0250864	16	0.000136095	9.88787e-06	1	3
V029	TRGV9*01	TRGJP*01	CALWEVFELGKKIKVF	175	154	201544	148191	10	0.647278	8.84628e-05	0.0109546	16	0.00118765	0.000769059	1	3
V021	TRGV9*01	TRGJP*01	CALWEVFELGKKIKVF	0	35	117376	54437	10	16.7013	3.24121e-06	0.000954126	16	1.83695e-05	0.000306704	1	3
V002	TRGV9*01	TRGJP*01	CALWEVFGELGKKIKVF	6	54	65143	132818	9	16.0321	1.52673e-06	0.000755251	17	5.27033e-05	0.000844283	1	0
V029	TRGV9*01	TRGJP*01	CALWEVFGQELGKKIKVF	21	116	201544	148191	3	3.91205	2.21115e-06	0.000851377	18	0.000148456	0.000580516	1	0
V021	TRGV9*01	TRGJP*01	CALWEVFKSMGELGKKIKVF	8	0	117376	54437	1	0.0515244	0.00010152	0.0122398	20	0.000165326	8.51956e-06	0	1
V029	TRGV9*01	TRGJP*01	CALWEVFPAQELGKKIKVF	9	0	201544	148191	1	0.0735235	0.000440234	0.0391145	19	6.748e-05	4.96167e-06	0	1
V021	TRGV9*01	TRGJP*01	CALWEVFQELGKKIKVF	24	15	117376	54437	9	0.296731	0.000181113	0.0197076	17	0.000459238	0.000136313	0	1
V030	TRGV9*01	TRGJP*01	CALWEVFQLGKKIKVF	4262	2300	128855	193648	4	0.807735	1.77511e-05	0.00284653	16	0.0220141	0.0178571	0	1
V029	TRGV9*01	TRGJP*01	CALWEVGAPRELGKKIKVF	0	26	201544	148191	1	19.8551	2.04199e-06	0.000838855	19	6.748e-06	0.000133965	1	0
V008	TRGV9*01	TRGJP*01	CALWEVGELGKKIKVF	103	349	76109	37482	10	1.66046	6.02061e-06	0.0012866	16	0.00277459	0.00459861	2	0
V021	TRGV9*01	TRGJP*01	CALWEVGELGKKIKVF	750	2175	117376	54437	10	1.35032	1.1252e-05	0.00199705	16	0.0137955	0.0185386	2	0
V030	TRGV9*01	TRGJP*01	CALWEVGFSQQELGKKIKVF	20	48	128855	193648	1	3.50755	2.48356e-06	0.000878581	20	0.000108444	0.000380269	1	0
V001	TRGV9*01	TRGJP*01	CALWEVGGELGKKIKVF	335	170	72439	87932	9	0.616869	4.5945e-06	0.00111801	17	0.00382109	0.00236057	1	2
V030	TRGV9*01	TRGJP*01	CALWEVGGELGKKIKVF	68	3	128855	193648	9	0.0870922	1.14544e-06	0.000729775	17	0.000356315	3.10424e-05	1	2
V029	TRGV9*01	TRGJP*01	CALWEVGGELGKKIKVF	0	17	201544	148191	9	13.2362	9.62621e-05	0.0117512	17	6.748e-06	8.93101e-05	1	2
V029	TRGV9*01	TRGJP*01	CALWEVGGLGKKIKVF	0	18	201544	148191	7	13.9716	5.40523e-05	0.00713441	16	6.748e-06	9.42718e-05	1	0
V002	TRGV9*01	TRGJP*01	CALWEVGIELGKKIKVF	10	30	65143	132818	3	5.74807	4.64267e-07	0.000686123	17	8.28195e-05	0.000475869	1	0
V029	TRGV9*01	TRGJP*01	CALWEVGKKIKVF	10	0	201544	148191	4	0.0668391	0.000186531	0.0199714	13	7.4228e-05	4.96167e-06	1	1
V005	TRGV9*01	TRGJP*01	CALWEVGKKIKVF	0	7	13321	92981	4	55.866	4.84584e-07	0.000686123	13	1.07548e-05	0.00060051	1	1
V030	TRGV9*01	TRGJP*01	CALWEVGLAGLGKKIKVF	0	17	128855	193648	1	27.0546	1.68412e-07	0.000686123	18	5.16398e-06	0.000139691	1	0
V023	TRGV9*01	TRGJP*01	CALWEVGLGELGKKIKVF	211	264	92972	118381	1	1.59331	5.37284e-06	0.00121823	18	0.00179081	0.00285029	1	0
V001	TRGV9*01	TRGJP*01	CALWEVGLGKKIKVF	68	409	72439	87932	10	7.24822	4.7439e-06	0.00114027	15	0.000784688	0.00565986	1	1
V030	TRGV9*01	TRGJP*01	CALWEVGLGKKIKVF	616	231	128855	193648	10	0.564299	5.63129e-06	0.0012516	15	0.00318618	0.00180046	1	1
V008	TRGV9*01	TRGJP*01	CALWEVGLHTSLGKKIKVF	2	31	76109	37482	1	5.25503	0.000566549	0.0479488	19	8.00363e-05	0.000420444	1	0
V029	TRGV9*01	TRGJP*01	CALWEVGMGKKIKVF	17	0	201544	148191	4	0.0408442	4.57274e-07	0.000686123	15	0.000121464	4.96167e-06	0	1
V002	TRGV9*01	TRGJ2*01	CALWEVGNYYKKLF	652	216	65143	132818	8	0.676453	6.8707e-06	0.00140337	14	0.00491647	0.00333108	0	1
V012	TRGV9*01	TRGJP*01	CALWEVGPELGKKIKVF	9	470	101133	102868	2	48.1275	4.41775e-06	0.00109577	17	9.7211e-05	0.00465719	1	0
V029	TRGV9*01	TRGJP*01	CALWEVGQDTLGKKIKVF	4	44	201544	148191	1	6.61879	1.26241e-06	0.00073555	18	3.374e-05	0.000223275	1	0
V002	TRGV9*01	TRGJP*01	CALWEVGQELGKKIKVF	88	85	65143	132818	10	1.97139	1.48761e-05	0.0024903	17	0.000670085	0.00132015	2	1
V021	TRGV9*01	TRGJP*01	CALWEVGQELGKKIKVF	23	8	117376	54437	10	0.173859	1.45304e-06	0.000752353	17	0.000440869	7.6676e-05	2	1
V029	TRGV9*01	TRGJP*01	CALWEVGQELGKKIKVF	101	366	201544	148191	10	2.64857	4.06123e-06	0.0010606	17	0.000688296	0.00182093	2	1
V029	TRGV9*01	TRGJP*01	CALWEVGQSMGKKIKVF	0	25	201544	148191	1	19.1197	1.31653e-06	0.000737102	17	6.748e-06	0.000129003	1	0
V029	TRGV9*01	TRGJP*01	CALWEVGRELGKKIKVF	55	14	201544	148191	8	0.196891	1.01431e-06	0.000729775	17	0.000377888	7.44251e-05	0	1
V012	TRGV9*01	TRGJP*01	CALWEVGRLGKKIKVF	0	16	101133	102868	6	17.2944	1.33018e-05	0.00229945	16	9.7211e-06	0.000168094	1	0
V019	TRGV9*01	TRGJP*01	CALWEVGSSNSELGKKIKVF	26	153	108553	79216	1	4.16677	3.08651e-06	0.000934871	20	0.000340836	0.00141865	1	0
V029	TRGV9*01	TRGJP*01	CALWEVHAELGKKIKVF	73	19	201544	148191	8	0.198645	2.14393e-06	0.000851377	17	0.000499352	9.92334e-05	0	1
V029	TRGV9*01	TRGJP*01	CALWEVHALGKKIKVF	17	0	201544	148191	1	0.0408442	4.57274e-07	0.000686123	16	0.000121464	4.96167e-06	0	1
V001	TRGV9*01	TRGJP*01	CALWEVHDELGKKIKVF	60	21	72439	87932	6	0.437619	0.000470666	0.0413909	17	0.00069371	0.0003037	0	1
V002	TRGV9*01	TRGJP*01	CALWEVHDGLGKKIKVF	32	0	65143	132818	2	0.0617685	4.16118e-06	0.00106577	17	0.000248458	1.53506e-05	0	1
V029	TRGV9*01	TRGJP*01	CALWEVHDGRGELGKKIKVF	11	0	201544	148191	1	0.0612688	7.90346e-05	0.00989597	20	8.0976e-05	4.96167e-06	0	1
V021	TRGV9*01	TRGJP*01	CALWEVHEELGKKIKVF	32	22	117376	54437	9	0.323116	4.72363e-05	0.00638459	17	0.000606194	0.00019595	0	1
V008	TRGV9*01	TRGJP*01	CALWEVHEGELGKKIKVF	0	20	76109	37482	1	10.3449	0.000479128	0.0420339	18	2.66788e-05	0.000275916	1	0
V002	TRGV9*01	TRGJP*01	CALWEVHELGKKIKVF	598	418	65143	132818	8	1.42892	6.02629e-06	0.0012866	16	0.0045099	0.0064319	2	2
V008	TRGV9*01	TRGJP*01	CALWEVHELGKKIKVF	394	1026	76109	37482	8	1.28431	2.5856e-05	0.00391037	16	0.0105381	0.0134936	2	2
V021	TRGV9*01	TRGJP*01	CALWEVHELGKKIKVF	69	18	117376	54437	8	0.125745	1.24998e-06	0.000734158	16	0.00128587	0.000161872	2	2
V023	TRGV9*01	TRGJP*01	CALWEVHELGKKIKVF	575	283	92972	118381	8	0.626663	6.12092e-06	0.00130111	16	0.0048656	0.00305465	2	2
V001	TRGV9*01	TRGJP*01	CALWEVHFEELGKKIKVF	155	67	72439	87932	1	0.528681	7.25175e-06	0.00145892	18	0.00177408	0.000938708	0	1
V002	TRGV9*01	TRGJP*01	CALWEVHFPELGKKIKVF	268	205	65143	132818	1	1.56312	6.07604e-06	0.00129533	18	0.00202531	0.00316223	1	0
V012	TRGV9*01	TRGJP*01	CALWEVHFRELGKKIKVF	39	119	101133	102868	2	3.0539	3.05899e-06	0.000930659	18	0.000388844	0.00118654	1	0
V008	TRGV9*01	TRGJP*01	CALWEVHGELGKKIKVF	8	69	76109	37482	10	3.83309	7.80394e-06	0.00153606	17	0.000240109	0.000919721	2	0
V029	TRGV9*01	TRGJP*01	CALWEVHGELGKKIKVF	6	52	201544	148191	10	5.56833	1.48349e-06	0.000752437	17	4.7236e-05	0.000262969	2	0
V001	TRGV9*01	TRGJP*01	CALWEVHGGLGKKIKVF	0	37	72439	87932	2	46.1508	1.28394e-06	0.000737102	17	1.13723e-05	0.000524572	1	0
V029	TRGV9*01	TRGJP*01	CALWEVHGKVEKLGKKIKVF	15	0	201544	148191	1	0.0459503	2.5472e-06	0.000878581	20	0.000107968	4.96167e-06	0	1
V005	TRGV9*01	TRGJP*01	CALWEVHGLGKKIKVF	2	8	13321	92981	8	20.9509	2.15746e-06	0.000851377	16	3.22643e-05	0.000675574	1	0
V029	TRGV9*01	TRGJP*01	CALWEVHGLRELGKKIKVF	10	0	201544	148191	1	0.0668391	0.000186531	0.0199714	19	7.4228e-05	4.96167e-06	0	1
V029	TRGV9*01	TRGJP*01	CALWEVHGMGQELGKKIKVF	105	0	201544	148191	1	0.00693169	2.29317e-06	0.000862888	20	0.000715288	4.96167e-06	0	1
V002	TRGV9*01	TRGJP*01	CALWEVHGRELGKKIKVF	3	12	65143	132818	3	6.62734	0.000248327	0.0252551	18	3.01162e-05	0.000199558	1	0
V019	TRGV9*01	TRGJP*01	CALWEVHHQELGKKIKVF	4	32	108553	79216	2	4.81751	6.86341e-05	0.00882027	18	6.31178e-05	0.000303996	1	0
V001	TRGV9*01	TRGJP*01	CALWEVHIPQELGKKIKVF	8	44	72439	87932	1	6.0725	1.84627e-06	0.000805998	19	0.000102351	0.000621204	1	0
V029	TRGV9*01	TRGJP*01	CALWEVHIRELGKKIKVF	0	16	201544	148191	3	12.5008	0.000172472	0.0190077	18	6.748e-06	8.43484e-05	1	0
V002	TRGV9*01	TRGJP*01	CALWEVHKELGKKIKVF	218	200	65143	132818	8	1.87396	4.1112e-06	0.00106415	17	0.00164886	0.00308547	2	0
V030	TRGV9*01	TRGJP*01	CALWEVHKELGKKIKVF	19	40	128855	193648	8	3.08146	2.35307e-05	0.00361099	17	0.00010328	0.000318185	2	0
V029	TRGV9*01	TRGJP*01	CALWEVHKKLGKKIKVF	9	0	201544	148191	1	0.0735235	0.000440234	0.0391145	17	6.748e-05	4.96167e-06	0	1
V029	TRGV9*01	TRGJP*01	CALWEVHKKQELGKKIKVF	61	0	201544	148191	1	0.0118545	1.44048e-06	0.000752353	19	0.000418376	4.96167e-06	0	1
V029	TRGV9*01	TRGJP*01	CALWEVHKLGKKIKVF	92	0	201544	148191	2	0.00790133	2.14393e-06	0.000851377	16	0.000627564	4.96167e-06	0	1
V029	TRGV9*01	TRGJP*01	CALWEVHLELGKKIKVF	55	160	201544	148191	9	2.11482	3.23124e-06	0.000954126	17	0.000377888	0.000798829	1	0
V021	TRGV9*01	TRGJP*01	CALWEVHLGKKIKVF	0	24	117376	54437	3	11.5971	0.00020166	0.0214331	15	1.83695e-05	0.000212989	1	0
V019	TRGV9*01	TRGJP*01	CALWEVHMELGKKIKVF	3	27	108553	79216	2	5.10931	0.000264808	0.0263629	17	5.04942e-05	0.000257936	1	0
V029	TRGV9*01	TRGJP*01	CALWEVHMVGKKIKVF	4	30	201544	148191	1	4.55929	0.000174359	0.019158	16	3.374e-05	0.000153812	1	0
V019	TRGV9*01	TRGJP*01	CALWEVHPELGKKIKVF	73	38	108553	79216	8	0.384377	2.74704e-06	0.000897901	17	0.000934143	0.000359268	0	1
V029	TRGV9*01	TRGJ2*01	CALWEVHPQNYYKKLF	30	2	201544	148191	1	0.0711424	6.95299e-07	0.000729775	16	0.000209188	1.4885e-05	0	1
V029	TRGV9*01	TRGJP*01	CALWEVHQELGKKIKVF	153	130	201544	148191	10	0.625223	8.60767e-05	0.0106953	17	0.00103919	0.000649979	0	1
V012	TRGV9*01	TRGJP*01	CALWEVHQLGKKIKVF	33	9	101133	102868	5	0.299094	0.000276736	0.0272904	16	0.000330517	9.88787e-05	1	2
V019	TRGV9*01	TRGJP*01	CALWEVHQLGKKIKVF	840	1715	108553	79216	5	1.49686	1.0877e-05	0.00194702	16	0.0106164	0.0158078	1	2
V021	TRGV9*01	TRGJP*01	CALWEVHQLGKKIKVF	18	0	117376	54437	5	0.0244018	7.76638e-07	0.000729775	16	0.000349021	8.51956e-06	1	2
V001	TRGV9*01	TRGJP*01	CALWEVHRELGKKIKVF	72	117	72439	87932	10	1.96372	7.01077e-06	0.00142205	17	0.000830178	0.00162893	2	1
V029	TRGV9*01	TRGJP*01	CALWEVHRELGKKIKVF	21	135	201544	148191	10	4.54777	1.97358e-06	0.000828456	17	0.000148456	0.000674787	2	1
V030	TRGV9*01	TRGJP*01	CALWEVHRELGKKIKVF	64	5	128855	193648	10	0.138683	1.57865e-06	0.000755251	17	0.000335659	4.65636e-05	2	1
V023	TRGV9*01	TRGJP*01	CALWEVHRELKKIKVF	2	28	92972	118381	1	12.312	8.70311e-07	0.000729775	16	2.53417e-05	0.000311919	1	0
V019	TRGV9*01	TRGJP*01	CALWEVHRKLGKKIKVF	10	0	108553	79216	3	0.0663323	0.000178545	0.0194592	17	0.000138859	9.21201e-06	0	1
V023	TRGV9*01	TRGJP*01	CALWEVHRLGKKIKVF	18	0	92972	118381	8	0.0670053	3.85134e-05	0.00543671	16	0.000160497	1.07558e-05	1	1
V019	TRGV9*01	TRGJP*01	CALWEVHRLGKKIKVF	0	23	108553	79216	8	17.5176	4.57149e-06	0.00111427	16	1.26236e-05	0.000221088	1	1
V029	TRGV9*01	TRGJP*01	CALWEVHRQELGKKIKVF	16	65	201544	148191	6	2.85523	2.35613e-05	0.00361189	18	0.000114716	0.00032747	1	0
V030	TRGV9*01	TRGJP*01	CALWEVHSGELGKKIKVF	0	9	128855	193648	2	15.0294	0.000259439	0.025952	18	5.16398e-06	7.7606e-05	1	0
V029	TRGV9*01	TRGJP*01	CALWEVHSHGLGKKIKVF	95	65	201544	148191	1	0.505344	1.88097e-05	0.00298033	18	0.000647808	0.00032747	0	1
V029	TRGV9*01	TRGJP*01	CALWEVHSIQELGKKIKVF	45	189	201544	148191	1	3.03895	3.06092e-06	0.000930659	19	0.000310408	0.000942718	1	0
V002	TRGV9*01	TRGJP*01	CALWEVHTELGKKIKVF	0	8	65143	132818	8	18.3519	0.000137461	0.0156933	17	7.52904e-06	0.000138155	1	0
V019	TRGV9*01	TRGJP*01	CALWEVHVELGKKIKVF	165	346	108553	79216	6	1.52713	8.42905e-06	0.00162199	17	0.00209551	0.00319657	1	0
V001	TRGV9*01	TRGJP*01	CALWEVHVLGKKIKVF	20	0	72439	87932	4	0.0577904	9.18168e-06	0.00173039	16	0.000238818	1.38045e-05	0	1
V029	TRGV9*01	TRGJP*01	CALWEVHVRQELGKKIKVF	209	0	201544	148191	1	0.0034964	2.21918e-06	0.000851377	19	0.00141708	4.96167e-06	0	1
V029	TRGV9*01	TRGJP*01	CALWEVHVSMGKKIKVF	0	41	201544	148191	1	30.888	1.4111e-06	0.00074842	17	6.748e-06	0.00020839	1	0
V029	TRGV9*01	TRGJP*01	CALWEVHWSELGKKIKVF	16	0	201544	148191	1	0.0432471	1.07925e-06	0.000729775	18	0.000114716	4.96167e-06	0	1
V012	TRGV9*01	TRGJP*01	CALWEVIELGKKIKVF	612	834	101133	102868	10	1.38873	8.00679e-06	0.00156546	16	0.00595904	0.00825637	2	1
V021	TRGV9*01	TRGJP*01	CALWEVIELGKKIKVF	91	299	117376	54437	10	1.51368	0.000312975	0.0302121	16	0.00169	0.00255587	2	1
V030	TRGV9*01	TRGJP*01	CALWEVIELGKKIKVF	456	193	128855	193648	10	0.637416	5.51249e-06	0.00124066	16	0.00235994	0.00150556	2	1
V012	TRGV9*01	TRGJP*01	CALWEVIIELGKKIKVF	240	159	101133	102868	2	0.674775	0.000109103	0.0129617	17	0.00234279	0.00158206	0	1
V002	TRGV9*01	TRGJP*01	CALWEVIIQELGKKIKVF	20	35	65143	132818	2	3.49653	4.00009e-06	0.00104838	18	0.00015811	0.000552622	1	0
V030	TRGV9*01	TRGJP*01	CALWEVIKLGKKIKVF	1	11	128855	193648	4	9.01772	0.000314951	0.0302722	16	1.0328e-05	9.31272e-05	1	0
V008	TRGV9*01	TRGJP*01	CALWEVILLGKKIKVF	0	20	76109	37482	2	10.3449	0.000479128	0.0420339	16	2.66788e-05	0.000275916	1	0
V023	TRGV9*01	TRGJP*01	CALWEVIPTELGKKIKVF	2	22	92972	118381	1	9.76407	2.22662e-06	0.000851377	18	2.53417e-05	0.000247384	1	0
V019	TRGV9*01	TRGJP*01	CALWEVIQELGKKIKVF	46	136	108553	79216	9	2.12857	5.52078e-06	0.00124066	17	0.000593307	0.00126204	2	0
V029	TRGV9*01	TRGJP*01	CALWEVIQELGKKIKVF	405	804	201544	148191	9	1.45972	6.9593e-06	0.00141357	17	0.00273969	0.00399415	2	0
V029	TRGV9*01	TRGJP*01	CALWEVIQLGKKIKVF	12	0	201544	148191	1	0.0565554	3.34874e-05	0.00477795	16	8.7724e-05	4.96167e-06	0	1
V019	TRGV9*01	TRGJP*01	CALWEVIYGSWLGKKIKVF	6	35	108553	79216	1	3.75391	0.000209201	0.0221381	19	8.83649e-05	0.000331632	1	0
V029	TRGV9*01	TRGJP*01	CALWEVKAEELGKKIKVF	0	16	201544	148191	1	12.5008	0.000172472	0.0190077	18	6.748e-06	8.43484e-05	1	0
V002	TRGV9*01	TRGJP*01	CALWEVKDQLGKKIKVF	21	0	65143	132818	1	0.0926605	0.00028977	0.0284797	17	0.000165639	1.53506e-05	0	1
V008	TRGV9*01	TRGJP*01	CALWEVKELGKKIKVF	222	1	76109	37482	10	0.0043908	3.0337e-06	0.000930659	16	0.00594936	2.62778e-05	1	4
V012	TRGV9*01	TRGJP*01	CALWEVKELGKKIKVF	127	61	101133	102868	10	0.492373	5.09519e-06	0.00117162	16	0.0012443	0.000613048	1	4
V021	TRGV9*01	TRGJP*01	CALWEVKELGKKIKVF	534	1510	117376	54437	10	1.31393	8.51872e-06	0.0016328	16	0.00982769	0.0128731	1	4
V029	TRGV9*01	TRGJP*01	CALWEVKELGKKIKVF	1702	402	201544	148191	10	0.172343	1.05162e-05	0.0018987	16	0.0114918	0.00199955	1	4
V030	TRGV9*01	TRGJP*01	CALWEVKELGKKIKVF	14369	8554	128855	193648	10	0.887201	3.24517e-05	0.00469707	16	0.0742064	0.0663919	1	4
V029	TRGV9*01	TRGJP*01	CALWEVKEMGELGKKIKVF	8	39	201544	148191	1	3.26837	0.000309551	0.0300587	19	6.0732e-05	0.000198467	1	0
V029	TRGV9*01	TRGJP*01	CALWEVKGELGKKIKVF	7	43	201544	148191	6	4.04471	2.1501e-05	0.00334515	17	5.3984e-05	0.000218314	1	0
V029	TRGV9*01	TRGJP*01	CALWEVKGGELGKKIKVF	6	36	201544	148191	2	3.88702	0.000128925	0.0149359	18	4.7236e-05	0.000183582	1	0
V012	TRGV9*01	TRGJP*01	CALWEVKIELGKKIKVF	29	206	101133	102868	2	7.03071	3.16276e-06	0.000945893	17	0.000291633	0.00204679	1	0
V019	TRGV9*01	TRGJP*01	CALWEVKLELGKKIKVF	197	158	108553	79216	6	0.585404	4.38109e-06	0.00109337	17	0.00249946	0.00146471	0	1
V001	TRGV9*01	TRGJP*01	CALWEVKLGKKIKVF	32	0	72439	87932	10	0.0367707	9.10823e-07	0.000729775	15	0.000375286	1.38045e-05	1	1
V021	TRGV9*01	TRGJP*01	CALWEVKLGKKIKVF	3	55	117376	54437	10	6.49571	2.75004e-06	0.000897901	15	7.34781e-05	0.000477095	1	1
V029	TRGV9*01	TRGJP*01	CALWEVKLRQELGKKIKVF	15	0	201544	148191	1	0.0459503	2.5472e-06	0.000878581	19	0.000107968	4.96167e-06	0	1
V019	TRGV9*01	TRGJP*01	CALWEVKNAGLGKKIKVF	9	0	108553	79216	1	0.0729664	0.00042324	0.0385567	18	0.000126236	9.21201e-06	0	1
V030	TRGV9*01	TRGJP*01	CALWEVKQDLGKKIKVF	2	14	128855	193648	1	7.5149	0.00012483	0.0145465	17	1.54919e-05	0.000116409	1	0
V029	TRGV9*01	TRGJP*01	CALWEVKQELGKKIKVF	59	169	201544	148191	10	2.08421	3.14093e-06	0.000943958	17	0.00040488	0.000843484	2	0
V030	TRGV9*01	TRGJP*01	CALWEVKQELGKKIKVF	33	151	128855	193648	10	6.72528	2.49326e-06	0.000878581	17	0.000175575	0.00117961	2	0
V029	TRGV9*01	TRGJP*01	CALWEVKQSELGKKIKVF	0	15	201544	148191	1	11.7654	0.000311181	0.0300587	18	6.748e-06	7.93867e-05	1	0
V002	TRGV9*01	TRGJP*01	CALWEVKSQELGKKIKVF	0	8	65143	132818	5	18.3519	0.000137461	0.0156933	18	7.52904e-06	0.000138155	1	0
V002	TRGV9*01	TRGJP*01	CALWEVKVELGKKIKVF	0	15	65143	132818	4	32.6292	5.73921e-08	0.000686123	17	7.52904e-06	0.00024561	1	0
V029	TRGV9*01	TRGJP*01	CALWEVKVGELGKKIKVF	460	958	201544	148191	2	1.53211	7.66614e-06	0.00152122	18	0.00311083	0.00475824	1	0
V019	TRGV9*01	TRGJP*01	CALWEVKVRELGKKIKVF	0	19	108553	79216	1	14.5975	5.63666e-05	0.00732872	18	1.26236e-05	0.00018424	1	0
V029	TRGV9*01	TRGJP*01	CALWEVKVRLGKKIKVF	62	6	201544	148191	1	0.081666	1.60543e-06	0.000755251	17	0.000425124	3.47317e-05	0	1
V002	TRGV9*01	TRGJP*01	CALWEVLASGGKKIKVF	0	7	65143	132818	1	16.3126	0.000417756	0.0382323	17	7.52904e-06	0.000122805	1	0
V001	TRGV9*01	TRGJP*01	CALWEVLDELGKKIKVF	0	32	72439	87932	5	40.0755	9.10823e-07	0.000729775	17	1.13723e-05	0.000455549	1	0
V023	TRGV9*01	TRGJP*01	CALWEVLDKLGKKIKVF	28	73	92972	118381	1	3.25088	1.584e-06	0.000755251	17	0.00024497	0.00079593	1	0
V001	TRGV9*01	TRGJP*01	CALWEVLELGKKIKVF	1107	689	72439	87932	10	0.753583	9.06845e-06	0.00171764	16	0.0126005	0.00952512	4	2
V002	TRGV9*01	TRGJP*01	CALWEVLELGKKIKVF	875	616	65143	132818	10	1.4402	7.23837e-06	0.00145892	16	0.00659544	0.00947133	4	2
V008	TRGV9*01	TRGJP*01	CALWEVLELGKKIKVF	243	639	76109	37482	10	1.29425	0.00048478	0.0423773	16	0.00650962	0.00840888	4	2
V012	TRGV9*01	TRGJP*01	CALWEVLELGKKIKVF	429	273	101133	102868	10	0.647185	6.49587e-06	0.00135714	16	0.00418007	0.00270928	4	2
V021	TRGV9*01	TRGJP*01	CALWEVLELGKKIKVF	638	2663	117376	54437	10	1.95524	1.16612e-05	0.0020547	16	0.0117381	0.0226961	4	2
V029	TRGV9*01	TRGJP*01	CALWEVLELGKKIKVF	2657	4481	201544	148191	10	1.24531	1.8339e-05	0.00292158	16	0.0179362	0.0222382	4	2
V029	TRGV9*01	TRGJP*01	CALWEVLEYTKLGKKIKVF	33	0	201544	148191	1	0.0216211	9.39653e-07	0.000729775	19	0.000229432	4.96167e-06	0	1
V029	TRGV9*01	TRGJP*01	CALWEVLFELGKKIKVF	14	0	201544	148191	4	0.049014	6.0118e-06	0.0012866	17	0.00010122	4.96167e-06	0	1
V029	TRGV9*01	TRGJP*01	CALWEVLGEELGKKIKVF	137	398	201544	148191	3	2.12816	4.9881e-06	0.00115976	18	0.000931224	0.00197971	1	0
V012	TRGV9*01	TRGJP*01	CALWEVLGELGKKIKVF	9	47	101133	102868	10	4.88419	1.29932e-06	0.000737102	17	9.7211e-05	0.000474618	1	0
V012	TRGV9*01	TRGJP*01	CALWEVLGKKIKVF	7	127	101133	102868	9	16.2938	2.23926e-06	0.000851377	14	7.77688e-05	0.00126565	1	0
V019	TRGV9*01	TRGJP*01	CALWEVLGLGKKIKVF	172	677	108553	79216	8	2.87163	5.73362e-06	0.00126283	16	0.00218387	0.00624574	2	0
V029	TRGV9*01	TRGJP*01	CALWEVLGLGKKIKVF	8	44	201544	148191	8	3.677	5.5288e-05	0.00727781	16	6.0732e-05	0.000223275	2	0
V029	TRGV9*01	TRGJP*01	CALWEVLGMGKKIKVF	0	19	201544	148191	2	14.707	5.64765e-05	0.00732872	16	6.748e-06	9.92334e-05	1	0
V021	TRGV9*01	TRGJP*01	CALWEVLGQGKKIKVF	23	128	117376	54437	1	2.49453	6.22883e-06	0.0013126	16	0.000440869	0.00109902	1	0
V001	TRGV9*01	TRGJP*01	CALWEVLGRIQLGKKIKVF	14	0	72439	87932	1	0.080912	0.000236575	0.0246075	19	0.000170584	1.38045e-05	0	1
V029	TRGV9*01	TRGJP*01	CALWEVLGVRELGKKIKVF	0	22	201544	148191	1	16.9133	8.27736e-06	0.00160335	19	6.748e-06	0.000114118	1	0
V001	TRGV9*01	TRGJP*01	CALWEVLIELGKKIKVF	9	28	72439	87932	3	3.52123	0.000203781	0.0215958	17	0.000113723	0.000400331	1	0
V002	TRGV9*01	TRGJP*01	CALWEVLKELGKKIKVF	74	13	65143	132818	9	0.38045	0.000217544	0.0229545	17	0.000564678	0.000214909	1	1
V029	TRGV9*01	TRGJP*01	CALWEVLKELGKKIKVF	7	42	201544	148191	9	3.95277	3.37759e-05	0.00480973	17	5.3984e-05	0.000213352	1	1
V023	TRGV9*01	TRGJP*01	CALWEVLKFSLGKKIKVF	79	24	92972	118381	1	0.397742	1.55392e-05	0.00255389	18	0.000675778	0.000268895	0	1
V029	TRGV9*01	TRGJP*01	CALWEVLKQELGKKIKVF	358	314	201544	148191	2	0.644608	5.56937e-06	0.00124295	18	0.00242253	0.00156293	0	1
V002	TRGV9*01	TRGJP*01	CALWEVLLELGKKIKVF	40	49	65143	132818	9	2.48753	2.13379e-05	0.00332684	17	0.000308691	0.00076753	2	1
V008	TRGV9*01	TRGJP*01	CALWEVLLELGKKIKVF	136	400	76109	37482	9	1.44386	0.00015428	0.0173961	17	0.00365499	0.00526869	2	1
V029	TRGV9*01	TRGJP*01	CALWEVLLELGKKIKVF	24	0	201544	148191	9	0.0294064	6.1005e-07	0.000729775	17	0.0001687	4.96167e-06	2	1
V002	TRGV9*01	TRGJP*01	CALWEVLLGKKIKVF	58	5	65143	132818	10	0.207266	5.13466e-06	0.001177	15	0.000444214	9.21036e-05	1	1
V012	TRGV9*01	TRGJP*01	CALWEVLLGKKIKVF	24	55	101133	102868	10	2.27914	0.000416996	0.0382323	15	0.000243028	0.000553721	1	1
V029	TRGV9*01	TRGJP*01	CALWEVLLLEELGKKIKVF	19	2	201544	148191	1	0.110279	6.16112e-06	0.00130486	19	0.00013496	1.4885e-05	0	1
V029	TRGV9*01	TRGJP*01	CALWEVLLLGKKIKVF	0	20	201544	148191	3	15.4424	2.95166e-05	0.00437798	16	6.748e-06	0.000104195	1	0
V029	TRGV9*01	TRGJP*01	CALWEVLNELGKKIKVF	17	0	201544	148191	4	0.0408442	4.57274e-07	0.000686123	17	0.000121464	4.96167e-06	0	1
V029	TRGV9*01	TRGJP*01	CALWEVLPLRLGKKIKVF	10	0	201544	148191	1	0.0668391	0.000186531	0.0199714	18	7.4228e-05	4.96167e-06	0	1
V002	TRGV9*01	TRGJP*01	CALWEVLQELGKKIKVF	121	149	65143	132818	10	2.51024	3.58876e-06	0.000992987	17	0.000918543	0.00230259	1	0
V019	TRGV9*01	TRGJP*01	CALWEVLRELGKKIKVF	15	3	108553	79216	10	0.182407	0.000484197	0.0423516	17	0.000201977	3.6848e-05	1	2
V029	TRGV9*01	TRGJP*01	CALWEVLRELGKKIKVF	104	34	201544	148191	10	0.244963	1.54666e-06	0.000755251	17	0.00070854	0.000173658	1	2
V008	TRGV9*01	TRGJP*01	CALWEVLRELGKKIKVF	0	34	76109	37482	10	17.2447	2.78127e-06	0.000897901	17	2.66788e-05	0.000459861	1	2
V002	TRGV9*01	TRGJP*01	CALWEVLRMELGKKIKVF	10	21	65143	132818	1	4.07871	8.03138e-05	0.0100304	18	8.28195e-05	0.000337713	1	0
V019	TRGV9*01	TRGJP*01	CALWEVLSELGKKIKVF	40	117	108553	79216	9	2.10145	1.5666e-05	0.00256849	17	0.000517566	0.00108702	2	0
V029	TRGV9*01	TRGJP*01	CALWEVLSELGKKIKVF	16	60	201544	148191	9	2.63886	0.000109768	0.0130091	17	0.000114716	0.000302662	2	0
V023	TRGV9*01	TRGJP*01	CALWEVLSGELGKKIKVF	21	2	92972	118381	2	0.173604	0.000455377	0.0401187	18	0.000185839	3.22674e-05	0	1
V005	TRGV9*01	TRGJP*01	CALWEVLSSRQELGKKIKVF	0	6	13321	92981	1	48.8791	3.86852e-06	0.00102838	20	1.07548e-05	0.000525447	1	0
V001	TRGV9*01	TRGJP*01	CALWEVLTELGKKIKVF	0	23	72439	87932	6	29.1422	1.32556e-06	0.000737102	17	1.13723e-05	0.000331309	1	0
V029	TRGV9*01	TRGJP*01	CALWEVLTLGKKIKVF	53	165	201544	148191	4	2.26135	3.66972e-06	0.00100691	16	0.000364392	0.000823637	1	0
V008	TRGV9*01	TRGJP*01	CALWEVLTQELGKKIKVF	9	90	76109	37482	2	4.48584	1.6307e-06	0.000759052	18	0.000266788	0.00119564	1	0
V012	TRGV9*01	TRGJP*01	CALWEVLVELGKKIKVF	27	5	101133	102868	6	0.217915	0.000114869	0.0135587	17	0.000272191	5.93272e-05	0	1
V021	TRGV9*01	TRGJP*01	CALWEVLVLGKKIKVF	20	0	117376	54437	6	0.022077	9.62288e-08	0.000686123	16	0.00038576	8.51956e-06	1	1
V030	TRGV9*01	TRGJP*01	CALWEVLVLGKKIKVF	5	49	128855	193648	6	12.528	9.06151e-07	0.000729775	16	3.09839e-05	0.00038803	1	1
V029	TRGV9*01	TRGJP*01	CALWEVLYQELGKKIKVF	4	30	201544	148191	3	4.55929	0.000174359	0.019158	18	3.374e-05	0.000153812	1	0
V008	TRGV9*01	TRGJP*01	CALWEVMELGKKIKVF	10	0	76109	37482	9	0.0447594	1.52911e-05	0.00253545	16	0.000293466	1.31389e-05	1	1
V023	TRGV9*01	TRGJP*01	CALWEVMELGKKIKVF	0	22	92972	118381	9	29.2927	4.12704e-07	0.000686123	16	8.44723e-06	0.000247384	1	1
V012	TRGV9*01	TRGJP*01	CALWEVMEPRGQELGKKIKVF	23	4	101133	102868	1	0.211868	0.000314403	0.0302722	21	0.000233306	4.94394e-05	0	1
V021	TRGV9*01	TRGJP*01	CALWEVMEVGKKIKVF	10	0	117376	54437	1	0.0421548	1.01891e-05	0.0018663	16	0.000202065	8.51956e-06	0	1
V029	TRGV9*01	TRGJP*01	CALWEVMGELGKKIKVF	0	76	201544	148191	4	56.6379	1.97156e-06	0.000828456	17	6.748e-06	0.000382049	1	0
V030	TRGV9*01	TRGJP*01	CALWEVMGLGKKIKVF	19	0	128855	193648	5	0.0751343	7.29736e-05	0.00931248	16	0.00010328	7.7606e-06	0	1
V030	TRGV9*01	TRGJP*01	CALWEVMKELGKKIKVF	73	2	128855	193648	3	0.0609036	1.28658e-06	0.000737102	17	0.000382135	2.32818e-05	0	1
V005	TRGV9*01	TRGJP*01	CALWEVMKLGKKIKVF	12	9	13321	92981	3	5.37185	0.000538115	0.0461557	16	0.000139812	0.000750638	2	0
V029	TRGV9*01	TRGJP*01	CALWEVMKLGKKIKVF	0	14	201544	148191	3	11.03	0.000565886	0.0479205	16	6.748e-06	7.44251e-05	2	0
V002	TRGV9*01	TRGJP*01	CALWEVMQELGKKIKVF	0	9	65143	132818	6	20.3913	4.52306e-05	0.00617627	17	7.52904e-06	0.000153506	1	0
V030	TRGV9*01	TRGJP*01	CALWEVMVLGKKIKVF	0	13	128855	193648	3	21.0418	6.61028e-06	0.00136351	16	5.16398e-06	0.000108648	1	0
V023	TRGV9*01	TRGJP*01	CALWEVNEELGKKIKVF	1899	1156	92972	118381	4	0.772537	1.1359e-05	0.00201114	17	0.0160497	0.0124445	0	1
V001	TRGV9*01	TRGJP*01	CALWEVNELGKKIKVF	35	3	72439	87932	7	0.134827	1.41994e-06	0.00074842	16	0.000409403	5.52181e-05	1	2
V029	TRGV9*01	TRGJP*01	CALWEVNELGKKIKVF	954	1824	201544	148191	7	1.40882	1.09769e-05	0.0019601	16	0.00644434	0.00905505	1	2
V030	TRGV9*01	TRGJP*01	CALWEVNELGKKIKVF	1335	727	128855	193648	7	0.817878	2.20759e-05	0.00341641	16	0.00689908	0.00564972	1	2
V021	TRGV9*01	TRGJP*01	CALWEVNPELGKKIKVF	212	615	117376	54437	4	1.3431	0.000151497	0.0171088	17	0.00391271	0.00524805	1	1
V030	TRGV9*01	TRGJP*01	CALWEVNPELGKKIKVF	44	9	128855	193648	4	0.33391	0.000399171	0.0370414	17	0.000232379	7.7606e-05	1	1
V002	TRGV9*01	TRGJP*01	CALWEVNPVKLGKKIKVF	0	22	65143	132818	1	46.9094	3.36995e-07	0.000686123	18	7.52904e-06	0.000353064	1	0
V021	TRGV9*01	TRGJP*01	CALWEVNQELGKKIKVF	39	192	117376	54437	8	2.23984	3.59183e-06	0.000992987	17	0.000734781	0.00164427	1	0
V021	TRGV9*01	TRGJP*01	CALWEVNRELGKKIKVF	7	0	117376	54437	7	0.057966	0.000320444	0.0305478	17	0.000146956	8.51956e-06	0	1
V005	TRGV9*01	TRGJP*01	CALWEVNRSLGKKIKVF	0	6	13321	92981	1	48.8791	3.86852e-06	0.00102838	17	1.07548e-05	0.000525447	1	0
V029	TRGV9*01	TRGJP*01	CALWEVNSELGKKIKVF	12	0	201544	148191	3	0.0565554	3.34874e-05	0.00477795	17	8.7724e-05	4.96167e-06	0	1
V023	TRGV9*01	TRGJP*01	CALWEVPDQELGKKIKVF	92	34	92972	118381	1	0.479	0.000100059	0.012164	18	0.000785592	0.000376453	0	1
V029	TRGV9*01	TRGJP*01	CALWEVPDVLGKKIKVF	9	0	201544	148191	1	0.0735235	0.000440234	0.0391145	17	6.748e-05	4.96167e-06	0	1
V002	TRGV9*01	TRGJP*01	CALWEVPELGKKIKVF	144	141	65143	132818	10	1.99883	3.56649e-06	0.000992987	16	0.00109171	0.00217979	3	1
V019	TRGV9*01	TRGJP*01	CALWEVPELGKKIKVF	316	596	108553	79216	10	1.37639	1.03508e-05	0.00188045	16	0.00400167	0.00549957	3	1
V029	TRGV9*01	TRGJP*01	CALWEVPELGKKIKVF	1357	1626	201544	148191	10	0.879961	0.000575238	0.0484878	16	0.00916379	0.00807264	3	1
V030	TRGV9*01	TRGJP*01	CALWEVPELGKKIKVF	10	106	128855	193648	10	14.6297	2.33567e-06	0.000867171	16	5.68038e-05	0.000830384	3	1
V030	TRGV9*01	TRGJP*01	CALWEVPFKELGKKIKVF	0	15	128855	193648	1	24.0481	1.05512e-06	0.000729775	18	5.16398e-06	0.00012417	1	0
V030	TRGV9*01	TRGJP*01	CALWEVPFQELGKKIKVF	0	12	128855	193648	3	19.5386	1.65454e-05	0.00267074	18	5.16398e-06	0.000100888	1	0
V001	TRGV9*01	TRGJP*01	CALWEVPGELGKKIKVF	50	87	72439	87932	10	2.09585	2.11889e-05	0.00331265	17	0.000579987	0.0012148	1	0
V021	TRGV9*01	TRGJP*01	CALWEVPGLGKKIKVF	81	356	117376	54437	10	2.0223	3.26297e-06	0.000954126	16	0.0015063	0.00304148	2	0
V029	TRGV9*01	TRGJP*01	CALWEVPGLGKKIKVF	602	1365	201544	148191	10	1.6702	9.91224e-06	0.00183265	16	0.00406905	0.00677764	2	0
V030	TRGV9*01	TRGJP*01	CALWEVPHKELGKKIKVF	0	16	128855	193648	1	25.5513	4.21539e-07	0.000686123	18	5.16398e-06	0.00013193	1	0
V002	TRGV9*01	TRGJP*01	CALWEVPIGPQELGKKIKVF	0	9	65143	132818	1	20.3913	4.52306e-05	0.00617627	20	7.52904e-06	0.000153506	1	0
V029	TRGV9*01	TRGJP*01	CALWEVPKELGKKIKVF	0	18	201544	148191	8	13.9716	5.40523e-05	0.00713441	17	6.748e-06	9.42718e-05	1	0
V023	TRGV9*01	TRGJP*01	CALWEVPKLGKKIKVF	46	13	92972	118381	9	0.379185	0.000562036	0.0478995	16	0.00039702	0.000150581	0	1
V021	TRGV9*01	TRGJP*01	CALWEVPLELGKKIKVF	37	33	117376	54437	10	0.414802	0.000263675	0.0262859	17	0.000698042	0.000289665	0	1
V021	TRGV9*01	TRGJP*01	CALWEVPLGKKIKVF	29	130	117376	54437	6	2.02637	0.000161717	0.018109	15	0.000551086	0.00111606	1	0
V002	TRGV9*01	TRGJP*01	CALWEVPLKELGKKIKVF	8	23	65143	132818	1	5.43853	3.03636e-06	0.000930659	18	6.77614e-05	0.000368415	1	0
V029	TRGV9*01	TRGJP*01	CALWEVPNLGLGKKIKVF	757	36	201544	148191	1	0.035714	5.57054e-06	0.00124295	18	0.00511499	0.000183582	0	1
V019	TRGV9*01	TRGJP*01	CALWEVPPELGKKIKVF	37	593	108553	79216	9	11.4644	4.71582e-06	0.00113789	17	0.000479695	0.00547193	1	0
V001	TRGV9*01	TRGJP*01	CALWEVPPMELGKKIKVF	79	825	72439	87932	1	12.6662	6.85156e-06	0.00140142	18	0.000909784	0.0114025	1	0
V008	TRGV9*01	TRGJP*01	CALWEVPPMGKKIKVF	7	61	76109	37482	2	3.8191	2.38898e-05	0.00365459	16	0.00021343	0.00081461	1	0
V029	TRGV9*01	TRGJP*01	CALWEVPPQELGKKIKVF	100	0	201544	148191	6	0.00727509	1.22633e-06	0.000729775	18	0.000681548	4.96167e-06	1	1
V002	TRGV9*01	TRGJP*01	CALWEVPPQELGKKIKVF	0	7	65143	132818	6	16.3126	0.000417756	0.0382323	18	7.52904e-06	0.000122805	1	1
V021	TRGV9*01	TRGJP*01	CALWEVPQELGKKIKVF	56	218	117376	54437	10	1.7834	3.90986e-05	0.00550338	17	0.00104706	0.00186578	1	0
V029	TRGV9*01	TRGJP*01	CALWEVPQLGKKIKVF	88	216	201544	148191	4	1.79362	5.30982e-06	0.00120768	16	0.000600572	0.00107668	2	0
V005	TRGV9*01	TRGJP*01	CALWEVPQLGKKIKVF	0	4	13321	92981	4	34.9084	0.000246496	0.0250864	16	1.07548e-05	0.000375319	2	0
V012	TRGV9*01	TRGJP*01	CALWEVPRELGKKIKVF	28	5	101133	102868	8	0.210399	6.73371e-05	0.00867404	17	0.000281912	5.93272e-05	1	2
V029	TRGV9*01	TRGJP*01	CALWEVPRELGKKIKVF	119	63	201544	148191	8	0.391957	2.63109e-06	0.000889669	17	0.00080976	0.000317547	1	2
V002	TRGV9*01	TRGJP*01	CALWEVPRELGKKIKVF	0	17	65143	132818	8	36.7089	2.21607e-07	0.000686123	17	7.52904e-06	0.000276311	1	2
V002	TRGV9*01	TRGJP*01	CALWEVPRFSELGKKIKVF	7	22	65143	132818	1	5.86337	2.67724e-06	0.000891519	19	6.02323e-05	0.000353064	1	0
V021	TRGV9*01	TRGJP*01	CALWEVPSEELGKKIKVF	7	0	117376	54437	3	0.057966	0.000320444	0.0305478	18	0.000146956	8.51956e-06	0	1
V029	TRGV9*01	TRGJP*01	CALWEVPSELGKKIKVF	527	408	201544	148191	7	0.568689	6.35635e-06	0.0013337	17	0.00356295	0.00202932	1	1
V002	TRGV9*01	TRGJP*01	CALWEVPSELGKKIKVF	0	7	65143	132818	7	16.3126	0.000417756	0.0382323	17	7.52904e-06	0.000122805	1	1
V029	TRGV9*01	TRGJP*01	CALWEVPTELGKKIKVF	0	23	201544	148191	3	17.6487	4.44455e-06	0.00109577	17	6.748e-06	0.00011908	1	0
V029	TRGV9*01	TRGJP*01	CALWEVPVLGKKIKVF	78	213	201544	148191	4	1.99283	3.25187e-06	0.000954126	16	0.000533092	0.0010618	1	0
V029	TRGV9*01	TRGJP*01	CALWEVPVPELGKKIKVF	12	0	201544	148191	2	0.0565554	3.34874e-05	0.00477795	18	8.7724e-05	4.96167e-06	0	1
V030	TRGV9*01	TRGJP*01	CALWEVPWALGKKIKVF	34	0	128855	193648	1	0.0429305	1.20102e-06	0.000729775	17	0.000180739	7.7606e-06	0	1
V029	TRGV9*01	TRGJP*01	CALWEVPWQELGKKIKVF	0	40	201544	148191	1	30.1525	3.47806e-07	0.000686123	18	6.748e-06	0.000203429	1	0
V030	TRGV9*01	TRGJP*01	CALWEVPYPELGKKIKVF	468	201	128855	193648	1	0.64672	5.24168e-06	0.00119732	18	0.00242191	0.00156764	0	1
V005	TRGV9*01	TRGJP*01	CALWEVQAELGKKIKVF	38	112	13321	92981	7	20.386	1.34491e-06	0.000739939	17	0.000419436	0.00848221	2	0
V012	TRGV9*01	TRGJP*01	CALWEVQAELGKKIKVF	4	28	101133	102868	7	5.90091	9.4221e-06	0.00175983	17	4.86055e-05	0.000286748	2	0
V019	TRGV9*01	TRGJP*01	CALWEVQALGKKIKVF	48	0	108553	79216	4	0.0148838	1.16155e-06	0.000729775	16	0.000618554	9.21201e-06	0	1
V029	TRGV9*01	TRGJP*01	CALWEVQDELGKKIKVF	15	2	201544	148191	5	0.137852	0.000211316	0.0223134	17	0.000107968	1.4885e-05	1	1
V002	TRGV9*01	TRGJP*01	CALWEVQDELGKKIKVF	0	10	65143	132818	5	22.4308	1.48826e-05	0.0024903	17	7.52904e-06	0.000168857	1	1
V002	TRGV9*01	TRGJP*01	CALWEVQDRLGKKIKVF	0	7	65143	132818	1	16.3126	0.000417756	0.0382323	17	7.52904e-06	0.000122805	1	0
V002	TRGV9*01	TRGJP*01	CALWEVQEELGKKIKVF	5	22	65143	132818	10	7.81795	2.93465e-07	0.000686123	17	4.51743e-05	0.000353064	2	0
V021	TRGV9*01	TRGJP*01	CALWEVQEELGKKIKVF	117	413	117376	54437	10	1.62942	5.33173e-06	0.00121078	17	0.0021676	0.0035271	2	0
V029	TRGV9*01	TRGJP*01	CALWEVQEGLGKKIKVF	153	72	201544	148191	4	0.348306	2.70047e-06	0.000895541	17	0.00103919	0.000362202	0	1
V001	TRGV9*01	TRGJP*01	CALWEVQELGKKIKVF	21693	14492	72439	87932	10	0.763661	3.83053e-05	0.0054178	16	0.246711	0.200069	6	2
V002	TRGV9*01	TRGJP*01	CALWEVQELGKKIKVF	6051	4065	65143	132818	10	1.3944	2.06133e-05	0.00323456	16	0.0455658	0.0624156	6	2
V005	TRGV9*01	TRGJP*01	CALWEVQELGKKIKVF	10739	1241	13321	92981	10	0.787251	1.54448e-05	0.00254649	16	0.115506	0.0932292	6	2
V008	TRGV9*01	TRGJP*01	CALWEVQELGKKIKVF	6058	14570	76109	37482	10	1.22802	2.78382e-05	0.00417561	16	0.161647	0.191447	6	2
V019	TRGV9*01	TRGJP*01	CALWEVQELGKKIKVF	13067	18819	108553	79216	10	1.06164	3.90042e-05	0.00549538	16	0.164965	0.17337	6	2
V021	TRGV9*01	TRGJP*01	CALWEVQELGKKIKVF	7154	17740	117376	54437	10	1.17669	3.15486e-05	0.00461386	16	0.131434	0.151145	6	2
V029	TRGV9*01	TRGJP*01	CALWEVQELGKKIKVF	18039	28023	201544	148191	10	1.16518	4.6414e-05	0.00630257	16	0.121734	0.139046	6	2
V030	TRGV9*01	TRGJP*01	CALWEVQELGKKIKVF	31038	21270	128855	193648	10	1.0358	0.000364392	0.0340082	16	0.160285	0.165076	6	2
V030	TRGV9*01	TRGJP*01	CALWEVQERQELGKKIKVF	86	24	128855	193648	1	0.431737	8.19341e-05	0.0102066	19	0.000449266	0.000194015	0	1
V001	TRGV9*01	TRGJP*01	CALWEVQEVELGKKIKVF	0	11	72439	87932	1	14.5687	0.000159636	0.0179173	18	1.13723e-05	0.000165654	1	0
V029	TRGV9*01	TRGJP*01	CALWEVQEWGQELGKKIKVF	11	50	201544	148191	1	3.12548	7.60503e-05	0.00967135	20	8.0976e-05	0.000253045	1	0
V001	TRGV9*01	TRGJP*01	CALWEVQGAQELGKKIKVF	68	17	72439	87932	4	0.316492	2.97613e-06	0.000926059	19	0.000784688	0.000248482	0	1
V002	TRGV9*01	TRGJP*01	CALWEVQGDQELGKKIKVF	229	189	65143	132818	2	1.68626	4.1112e-06	0.00106415	19	0.00173168	0.00291662	1	0
V019	TRGV9*01	TRGJP*01	CALWEVQGEELGKKIKVF	9	0	108553	79216	4	0.0729664	0.00042324	0.0385567	18	0.000126236	9.21201e-06	0	1
V029	TRGV9*01	TRGJP*01	CALWEVQGEGELGKKIKVF	77	0	201544	148191	1	0.00942177	1.23444e-06	0.000729775	19	0.000526344	4.96167e-06	0	1
V002	TRGV9*01	TRGJP*01	CALWEVQGELGKKIKVF	39	66	65143	132818	10	3.41754	1.93852e-06	0.000828456	17	0.000301162	0.00102849	3	2
V012	TRGV9*01	TRGJP*01	CALWEVQGELGKKIKVF	47	10	101133	102868	10	0.233015	1.73156e-06	0.00077885	17	0.000466613	0.000108767	3	2
V019	TRGV9*01	TRGJP*01	CALWEVQGELGKKIKVF	73	176	108553	79216	10	1.7467	3.60179e-05	0.00510415	17	0.000934143	0.00163052	3	2
V029	TRGV9*01	TRGJP*01	CALWEVQGELGKKIKVF	1636	1148	201544	148191	10	0.513315	1.12511e-05	0.00199705	17	0.0110465	0.00570096	3	2
V030	TRGV9*01	TRGJP*01	CALWEVQGELGKKIKVF	232	230	128855	193648	10	1.49081	2.20291e-05	0.00341279	17	0.00120321	0.0017927	3	2
V030	TRGV9*01	TRGJP*01	CALWEVQGGQELGKKIKVF	0	9	128855	193648	5	15.0294	0.000259439	0.025952	19	5.16398e-06	7.7606e-05	1	0
V012	TRGV9*01	TRGJP*01	CALWEVQGKKIKVF	169	69	101133	102868	3	0.418426	3.50615e-06	0.0009818	14	0.00165259	0.000692151	0	1
V029	TRGV9*01	TRGJP*01	CALWEVQGLELGKKIKVF	68	0	201544	148191	2	0.0106513	1.60543e-06	0.000755251	18	0.000465612	4.96167e-06	0	1
V021	TRGV9*01	TRGJP*01	CALWEVQGLGKKIKVF	1	134	117376	54437	8	31.3409	1.62325e-06	0.000758448	16	3.6739e-05	0.00115014	1	0
V030	TRGV9*01	TRGJP*01	CALWEVQGLKELGKKIKVF	0	62	128855	193648	2	94.724	1.39363e-06	0.00074842	19	5.16398e-06	0.000488918	1	0
V002	TRGV9*01	TRGJP*01	CALWEVQGQELGKKIKVF	53	7	65143	132818	10	0.301964	0.000269992	0.0268186	18	0.000406568	0.000122805	0	1
V023	TRGV9*01	TRGJP*01	CALWEVQGRLGKKIKVF	6206	4029	92972	118381	3	0.818854	2.17007e-05	0.00336904	17	0.052432	0.0433459	0	1
V029	TRGV9*01	TRGJP*01	CALWEVQIDVGLGKKIKVF	54	0	201544	148191	1	0.0133639	1.13968e-06	0.000729775	19	0.00037114	4.96167e-06	0	1
V029	TRGV9*01	TRGJP*01	CALWEVQIELGKKIKVF	353	658	201544	148191	6	1.37	7.90093e-06	0.0015489	17	0.00238879	0.00326974	2	0
V023	TRGV9*01	TRGJP*01	CALWEVQIELGKKIKVF	0	14	92972	118381	6	19.1023	1.01525e-05	0.00186529	17	8.44723e-06	0.000161337	2	0
V021	TRGV9*01	TRGJP*01	CALWEVQKELGKKIKVF	29	147	117376	54437	8	2.28967	6.67135e-06	0.00137417	17	0.000551086	0.00126089	1	0
V002	TRGV9*01	TRGJP*01	CALWEVQKGELGKKIKVF	0	15	65143	132818	2	32.6292	5.73921e-08	0.000686123	18	7.52904e-06	0.00024561	1	0
V021	TRGV9*01	TRGJP*01	CALWEVQKLGKKIKVF	65	228	117376	54437	6	1.61041	0.000412013	0.0380451	16	0.00121239	0.00195098	2	0
V029	TRGV9*01	TRGJP*01	CALWEVQKLGKKIKVF	0	162	201544	148191	6	119.947	2.08857e-06	0.00084846	16	6.748e-06	0.000808752	2	0
V029	TRGV9*01	TRGJP*01	CALWEVQKRMGKKIKVF	14	0	201544	148191	1	0.049014	6.0118e-06	0.0012866	17	0.00010122	4.96167e-06	0	1
V030	TRGV9*01	TRGJP*01	CALWEVQLGKKIKVF	13	32	128855	193648	10	3.54303	4.36732e-05	0.00606083	15	7.22958e-05	0.0002561	1	0
V029	TRGV9*01	TRGJP*01	CALWEVQLLELGKKIKVF	0	16	201544	148191	3	12.5008	0.000172472	0.0190077	18	6.748e-06	8.43484e-05	1	0
V029	TRGV9*01	TRGJP*01	CALWEVQLLGKKIKVF	0	55	201544	148191	5	41.1869	1.67575e-06	0.00076825	16	6.748e-06	0.000277854	1	0
V002	TRGV9*01	TRGJP*01	CALWEVQLRQELGKKIKVF	22	0	65143	132818	1	0.0886311	0.000307884	0.0300587	19	0.000173168	1.53506e-05	0	1
V019	TRGV9*01	TRGJP*01	CALWEVQMLGKKIKVF	25	7	108553	79216	4	0.224481	4.51148e-05	0.00617627	16	0.000328212	7.3696e-05	0	1
V030	TRGV9*01	TRGJP*01	CALWEVQMQELGKKIKVF	29	291	128855	193648	1	14.6585	4.37844e-06	0.00109337	18	0.000154919	0.0022661	1	0
V029	TRGV9*01	TRGJP*01	CALWEVQMRLGKKIKVF	20	6	201544	148191	1	0.245068	0.000483703	0.0423337	17	0.000141708	3.47317e-05	0	1
V002	TRGV9*01	TRGJP*01	CALWEVQNGQELGKKIKVF	0	24	65143	132818	1	50.9901	5.24226e-07	0.000686123	19	7.52904e-06	0.000383765	1	0
V030	TRGV9*01	TRGJP*01	CALWEVQNKLGKKIKVF	0	14	128855	193648	1	22.5449	2.64096e-06	0.000889669	17	5.16398e-06	0.000116409	1	0
V029	TRGV9*01	TRGJP*01	CALWEVQNQELGKKIKVF	23	0	201544	148191	2	0.0306319	8.54044e-08	0.000686123	18	0.000161952	4.96167e-06	0	1
V012	TRGV9*01	TRGJP*01	CALWEVQNSGKELGKKIKVF	18	0	101133	102868	1	0.0535251	7.70818e-06	0.00152131	20	0.000184701	9.88787e-06	0	1
V023	TRGV9*01	TRGJP*01	CALWEVQPLGKKIKVF	18	39	92972	118381	4	2.68134	0.000251207	0.0253891	16	0.000160497	0.000430232	1	0
V030	TRGV9*01	TRGJP*01	CALWEVQPRSLGKKIKVF	0	20	128855	193648	1	31.5644	3.33567e-07	0.000686123	18	5.16398e-06	0.000162973	1	0
V012	TRGV9*01	TRGJP*01	CALWEVQQELGKKIKVF	95	41	101133	102868	10	0.444775	6.33347e-06	0.00133081	17	0.000933226	0.000415291	0	3
V021	TRGV9*01	TRGJP*01	CALWEVQQELGKKIKVF	89	87	117376	54437	10	0.453076	2.96581e-06	0.000926059	17	0.00165326	0.000749721	0	3
V030	TRGV9*01	TRGJP*01	CALWEVQQELGKKIKVF	1675	848	128855	193648	10	0.759694	1.03486e-05	0.00188045	17	0.00865483	0.00658875	0	3
V021	TRGV9*01	TRGJP*01	CALWEVQQGLGKKIKVF	7	0	117376	54437	1	0.057966	0.000320444	0.0305478	17	0.000146956	8.51956e-06	0	1
V012	TRGV9*01	TRGJP*01	CALWEVQRELGKKIKVF	7	57	101133	102868	10	7.37803	1.972e-06	0.000828456	17	7.77688e-05	0.000573497	2	0
V021	TRGV9*01	TRGJP*01	CALWEVQRELGKKIKVF	186	630	117376	54437	10	1.56804	5.74445e-06	0.00126331	17	0.0034351	0.00537584	2	0
V029	TRGV9*01	TRGJP*01	CALWEVQRLGKKIKVF	30	93	201544	148191	8	2.23014	4.92327e-05	0.00663603	16	0.000209188	0.000466397	1	0
V030	TRGV9*01	TRGJP*01	CALWEVQRMGKKIKVF	0	12	128855	193648	1	19.5386	1.65454e-05	0.00267074	16	5.16398e-06	0.000100888	1	0
V002	TRGV9*01	TRGJP*01	CALWEVQSELGKKIKVF	0	22	65143	132818	9	46.9094	3.36995e-07	0.000686123	17	7.52904e-06	0.000353064	1	0
V008	TRGV9*01	TRGJP*01	CALWEVQSGELGKKIKVF	2	32	76109	37482	2	5.41932	0.000339419	0.0321078	18	8.00363e-05	0.000433583	1	0
V029	TRGV9*01	TRGJP*01	CALWEVQSLGKKIKVF	0	15	201544	148191	6	11.7654	0.000311181	0.0300587	16	6.748e-06	7.93867e-05	1	0
V019	TRGV9*01	TRGJP*01	CALWEVQSSELGKKIKVF	0	24	108553	79216	2	18.2477	2.49788e-06	0.000878581	18	1.26236e-05	0.0002303	1	0
V008	TRGV9*01	TRGJP*01	CALWEVQTLGKKIKVF	9	1	76109	37482	4	0.0984746	0.000325859	0.0309623	16	0.000266788	2.62778e-05	1	1
V029	TRGV9*01	TRGJP*01	CALWEVQTLGKKIKVF	0	16	201544	148191	4	12.5008	0.000172472	0.0190077	16	6.748e-06	8.43484e-05	1	1
V029	TRGV9*01	TRGJP*01	CALWEVQVELGKKIKVF	97	264	201544	148191	9	1.98956	4.14053e-06	0.00106577	17	0.000661304	0.00131484	1	0
V001	TRGV9*01	TRGJP*01	CALWEVQVGELGKKIKVF	19	0	72439	87932	4	0.0606806	1.76431e-05	0.00283542	18	0.000227446	1.38045e-05	0	1
V019	TRGV9*01	TRGJP*01	CALWEVQVMLGKKIKVF	8	49	108553	79216	1	4.05557	9.85878e-06	0.00182758	17	0.000113612	0.0004606	1	0
V029	TRGV9*01	TRGJP*01	CALWEVQVQELGKKIKVF	155	309	201544	148191	5	1.46185	9.16893e-05	0.0112872	18	0.00105269	0.00153812	1	0
V029	TRGV9*01	TRGJP*01	CALWEVQVQLGKKIKVF	20	0	201544	148191	2	0.0350086	9.80947e-07	0.000729775	17	0.000141708	4.96167e-06	0	1
V029	TRGV9*01	TRGJ2*01	CALWEVQYKKLF	9	0	201544	148191	8	0.0735235	0.000440234	0.0391145	12	6.748e-05	4.96167e-06	0	1
V008	TRGV9*01	TRGJP*01	CALWEVRAELGKKIKVF	9	1	76109	37482	8	0.0984746	0.000325859	0.0309623	17	0.000266788	2.62778e-05	0	1
V002	TRGV9*01	TRGJP*01	CALWEVRDGQELGKKIKVF	27	57	65143	132818	2	4.22618	1.00973e-06	0.000729775	19	0.000210813	0.000890335	1	0
V021	TRGV9*01	TRGJP*01	CALWEVRDLGKKIKVF	63	257	117376	54437	1	1.87158	4.2677e-06	0.00107871	16	0.00117565	0.00219805	1	0
V002	TRGV9*01	TRGJP*01	CALWEVRDQELGKKIKVF	0	9	65143	132818	5	20.3913	4.52306e-05	0.00617627	18	7.52904e-06	0.000153506	1	0
V029	TRGV9*01	TRGJP*01	CALWEVREELGKKIKVF	179	404	201544	148191	10	1.6557	5.55414e-06	0.00124295	17	0.00121464	0.00200948	1	0
V008	TRGV9*01	TRGJP*01	CALWEVREKLGKKIKVF	0	20	76109	37482	3	10.3449	0.000479128	0.0420339	17	2.66788e-05	0.000275916	1	0
V001	TRGV9*01	TRGJP*01	CALWEVRELGKKIKVF	3835	3651	72439	87932	10	1.16391	1.85035e-05	0.00294137	16	0.0436241	0.0504141	2	2
V021	TRGV9*01	TRGJP*01	CALWEVRELGKKIKVF	2426	6215	117376	54437	10	1.19836	1.94089e-05	0.00306531	16	0.0445828	0.0529576	2	2
V023	TRGV9*01	TRGJP*01	CALWEVRELGKKIKVF	4097	2726	92972	118381	10	0.842693	1.78652e-05	0.00285854	16	0.0346167	0.0293311	2	2
V030	TRGV9*01	TRGJP*01	CALWEVRELGKKIKVF	8615	5181	128855	193648	10	0.899832	2.54262e-05	0.00386136	16	0.0444929	0.0402154	2	2
V012	TRGV9*01	TRGJP*01	CALWEVRFLGKKIKVF	0	21	101133	102868	1	22.3821	9.67197e-07	0.000729775	16	9.7211e-06	0.000217533	1	0
V023	TRGV9*01	TRGJP*01	CALWEVRGELGKKIKVF	199	95	92972	118381	10	0.610778	4.69824e-05	0.00636792	17	0.00168945	0.00103256	0	2
V029	TRGV9*01	TRGJP*01	CALWEVRGELGKKIKVF	293	233	201544	148191	10	0.584742	4.09642e-06	0.00106409	17	0.00198391	0.00116103	0	2
V002	TRGV9*01	TRGJP*01	CALWEVRGGELGKKIKVF	0	9	65143	132818	5	20.3913	4.52306e-05	0.00617627	18	7.52904e-06	0.000153506	1	0
V021	TRGV9*01	TRGJP*01	CALWEVRGGLGKKIKVF	0	22	117376	54437	1	10.6691	0.000321447	0.0305858	17	1.83695e-05	0.00019595	1	0
V001	TRGV9*01	TRGJP*01	CALWEVRGGPQELGKKIKVF	13	46	72439	87932	1	4.07713	2.24637e-06	0.000851377	20	0.000159212	0.000648813	1	0
V029	TRGV9*01	TRGJP*01	CALWEVRGISELGKKIKVF	0	34	201544	148191	1	25.7391	4.96021e-07	0.000686123	19	6.748e-06	0.000173658	1	0
V029	TRGV9*01	TRGJP*01	CALWEVRGKKIKVF	0	14	201544	148191	5	11.03	0.000565886	0.0479205	14	6.748e-06	7.44251e-05	1	0
V021	TRGV9*01	TRGJ2*01	CALWEVRGKKLF	56	228	117376	54437	8	1.86499	9.34149e-06	0.00175178	12	0.00104706	0.00195098	1	0
V030	TRGV9*01	TRGJP*01	CALWEVRGKLGKKIKVF	2	20	128855	193648	2	10.5214	9.52911e-07	0.000729775	17	1.54919e-05	0.000162973	1	0
V019	TRGV9*01	TRGJP*01	CALWEVRGLGKKIKVF	0	44	108553	79216	9	32.8519	6.63516e-07	0.000729775	16	1.26236e-05	0.00041454	1	0
V019	TRGV9*01	TRGJP*01	CALWEVRGMGKKIKVF	32	119	108553	79216	2	2.65547	1.99605e-06	0.000834042	16	0.000416577	0.00110544	1	0
V029	TRGV9*01	TRGJP*01	CALWEVRGPRKELGKKIKVF	11	0	201544	148191	1	0.0612688	7.90346e-05	0.00989597	20	8.0976e-05	4.96167e-06	0	1
V030	TRGV9*01	TRGJP*01	CALWEVRGPTELGKKIKVF	81	121	128855	193648	1	2.23709	3.51588e-06	0.0009818	19	0.000423447	0.000946793	1	0
V008	TRGV9*01	TRGJP*01	CALWEVRGRELGKKIKVF	11	84	76109	37482	3	3.49126	2.81507e-06	0.000898894	18	0.000320145	0.0011168	2	0
V001	TRGV9*01	TRGJP*01	CALWEVRGRELGKKIKVF	0	44	72439	87932	3	54.6575	8.86391e-07	0.000729775	18	1.13723e-05	0.000621204	2	0
V008	TRGV9*01	TRGJP*01	CALWEVRGSSELGKKIKVF	2	32	76109	37482	1	5.41932	0.000339419	0.0321078	19	8.00363e-05	0.000433583	1	0
V019	TRGV9*01	TRGJP*01	CALWEVRHELGKKIKVF	15	0	108553	79216	2	0.0456006	2.38508e-06	0.000876402	17	0.000201977	9.21201e-06	0	1
V029	TRGV9*01	TRGJP*01	CALWEVRHGQGEELGKKIKVF	11	0	201544	148191	1	0.0612688	7.90346e-05	0.00989597	21	8.0976e-05	4.96167e-06	0	1
V029	TRGV9*01	TRGJP*01	CALWEVRIRLGKKIKVF	74	51	201544	148191	1	0.509669	0.000183254	0.0198961	17	0.0005061	0.000258007	0	1
V019	TRGV9*01	TRGJP*01	CALWEVRKELGKKIKVF	29	0	108553	79216	10	0.024316	2.62818e-07	0.000686123	17	0.000378707	9.21201e-06	0	2
V029	TRGV9*01	TRGJP*01	CALWEVRKELGKKIKVF	164	39	201544	148191	10	0.178087	2.22895e-06	0.000851377	17	0.00111342	0.000198467	0	2
V029	TRGV9*01	TRGJP*01	CALWEVRKKIKVF	687	687	201544	148191	1	0.734375	7.09668e-06	0.00143365	13	0.00464263	0.00341363	0	1
V029	TRGV9*01	TRGJ2*01	CALWEVRKKLF	21	79	201544	148191	10	2.67441	9.89979e-06	0.00183265	11	0.000148456	0.000396934	1	0
V002	TRGV9*01	TRGJP*01	CALWEVRKLGKKIKVF	20	30	65143	132818	4	3.01067	0.000110792	0.0131092	16	0.00015811	0.000475869	1	0
V023	TRGV9*01	TRGJP*01	CALWEVRLELGKKIKVF	29	5	92972	118381	10	0.25461	0.000407736	0.0377404	17	0.000253417	6.45349e-05	1	1
V019	TRGV9*01	TRGJP*01	CALWEVRLELGKKIKVF	0	82	108553	79216	10	60.6148	1.64012e-06	0.000759052	17	1.26236e-05	0.000764596	1	1
V019	TRGV9*01	TRGJP*01	CALWEVRLGELGKKIKVF	7	36	108553	79216	4	3.3759	0.000512338	0.0442311	18	0.000100988	0.000340844	1	0
V008	TRGV9*01	TRGJP*01	CALWEVRLGKKIKVF	12	0	76109	37482	9	0.0378713	1.66431e-06	0.000765403	15	0.000346824	1.31389e-05	1	2
V012	TRGV9*01	TRGJP*01	CALWEVRLGKKIKVF	556	434	101133	102868	9	0.793479	0.000313868	0.0302722	15	0.00541465	0.00430122	1	2
V029	TRGV9*01	TRGJP*01	CALWEVRLGKKIKVF	30	119	201544	148191	9	2.84735	2.60708e-06	0.000889669	15	0.000209188	0.000595401	1	2
V005	TRGV9*01	TRGJ2*01	CALWEVRLYKKLF	0	4	13321	92981	2	34.9084	0.000246496	0.0250864	13	1.07548e-05	0.000375319	1	0
V030	TRGV9*01	TRGJP*01	CALWEVRMELGKKIKVF	5	37	128855	193648	2	9.52043	5.90891e-07	0.000729775	17	3.09839e-05	0.000294903	1	0
V029	TRGV9*01	TRGJP*01	CALWEVRMGKKIKVF	176	129	201544	148191	7	0.53974	3.11977e-06	0.00094073	15	0.0011944	0.000645017	1	1
V001	TRGV9*01	TRGJP*01	CALWEVRMGKKIKVF	0	18	72439	87932	7	23.0693	6.11978e-07	0.000729775	15	1.13723e-05	0.000262286	1	1
V021	TRGV9*01	TRGJP*01	CALWEVRMLGKKIKVF	10	0	117376	54437	4	0.0421548	1.01891e-05	0.0018663	16	0.000202065	8.51956e-06	0	1
V002	TRGV9*01	TRGJP*01	CALWEVRPGHSELGKKIKVF	0	13	65143	132818	1	28.5496	5.30147e-07	0.000686123	20	7.52904e-06	0.000214909	1	0
V029	TRGV9*01	TRGJP*01	CALWEVRPGLGKKIKVF	10	0	201544	148191	3	0.0668391	0.000186531	0.0199714	17	7.4228e-05	4.96167e-06	0	1
V029	TRGV9*01	TRGJP*01	CALWEVRPQELGKKIKVF	16	0	201544	148191	9	0.0432471	1.07925e-06	0.000729775	18	0.000114716	4.96167e-06	0	1
V021	TRGV9*01	TRGJP*01	CALWEVRQELGKKIKVF	117	452	117376	54437	10	1.78351	4.86306e-06	0.00114768	17	0.0021676	0.00385936	2	0
V029	TRGV9*01	TRGJP*01	CALWEVRQELGKKIKVF	839	1523	201544	148191	10	1.33656	1.03125e-05	0.00188045	17	0.00566832	0.00756159	2	0
V008	TRGV9*01	TRGJP*01	CALWEVRQGLGKKIKVF	9	0	76109	37482	3	0.0492366	4.63479e-05	0.00629944	17	0.000266788	1.31389e-05	0	1
V021	TRGV9*01	TRGJP*01	CALWEVRRAQLELGKKIKVF	29	153	117376	54437	1	2.38261	4.44776e-06	0.00109577	20	0.000551086	0.00131201	1	0
V008	TRGV9*01	TRGJP*01	CALWEVRRELGKKIKVF	23	163	76109	37482	9	3.37046	2.20543e-06	0.000851377	17	0.00064029	0.00215478	2	1
V012	TRGV9*01	TRGJP*01	CALWEVRRELGKKIKVF	9	36	101133	102868	9	3.76449	3.57547e-05	0.00507669	17	9.7211e-05	0.000365851	2	1
V021	TRGV9*01	TRGJP*01	CALWEVRRELGKKIKVF	60	63	117376	54437	9	0.486322	8.92043e-05	0.0110277	17	0.00112054	0.000545252	2	1
V029	TRGV9*01	TRGJP*01	CALWEVRRGLGKKIKVF	42	0	201544	148191	1	0.0170947	8.05504e-07	0.000729775	17	0.000290164	4.96167e-06	0	1
V029	TRGV9*01	TRGJ2*01	CALWEVRRKLF	25	3	201544	148191	10	0.113103	5.22743e-07	0.000686123	11	0.000175448	1.98467e-05	0	1
V029	TRGV9*01	TRGJP*01	CALWEVRRQELGKKIKVF	0	16	201544	148191	5	12.5008	0.000172472	0.0190077	18	6.748e-06	8.43484e-05	1	0
V029	TRGV9*01	TRGJP*01	CALWEVRRRELGKKIKVF	37	0	201544	148191	3	0.0193446	8.09665e-07	0.000729775	18	0.000256424	4.96167e-06	0	1
V001	TRGV9*01	TRGJP*01	CALWEVRSEELGKKIKVF	82	26	72439	87932	1	0.394648	1.00235e-05	0.00184855	18	0.0009439	0.000372722	0	1
V029	TRGV9*01	TRGJP*01	CALWEVRSELGKKIKVF	444	803	201544	148191	9	1.32978	8.40137e-06	0.00161988	17	0.00300286	0.00398918	1	0
V019	TRGV9*01	TRGJP*01	CALWEVRSTELGKKIKVF	13	0	108553	79216	1	0.0521163	1.34032e-05	0.00230337	18	0.00017673	9.21201e-06	0	1
V029	TRGV9*01	TRGJP*01	CALWEVRSVGKKIKVF	4	37	201544	148191	1	5.589	8.80715e-06	0.00167492	16	3.374e-05	0.000188544	1	0
V029	TRGV9*01	TRGJP*01	CALWEVRTELGKKIKVF	46	131	201544	148191	6	2.06574	8.47072e-06	0.00162573	17	0.000317156	0.000654941	2	0
V002	TRGV9*01	TRGJP*01	CALWEVRTELGKKIKVF	0	8	65143	132818	6	18.3519	0.000137461	0.0156933	17	7.52904e-06	0.000138155	2	0
V001	TRGV9*01	TRGJP*01	CALWEVRTQELGKKIKVF	144	67	72439	87932	4	0.568859	9.69659e-05	0.0118273	18	0.00164898	0.000938708	0	2
V002	TRGV9*01	TRGJP*01	CALWEVRTQELGKKIKVF	36	3	65143	132818	4	0.220367	0.000450624	0.0397718	18	0.000278575	6.14024e-05	0	2
V019	TRGV9*01	TRGJP*01	CALWEVRVELGKKIKVF	51	23	108553	79216	7	0.336661	4.7209e-06	0.00113789	17	0.000656425	0.000221088	0	1
V019	TRGV9*01	TRGJP*01	CALWEVRVRGELGKKIKVF	13	54	108553	79216	1	2.86782	0.000101718	0.0122536	19	0.00017673	0.00050666	1	0
V012	TRGV9*01	TRGJP*01	CALWEVSEELGKKIKVF	30	66	101133	102868	6	2.19916	0.000202145	0.0214691	17	0.000301354	0.000662487	1	0
V019	TRGV9*01	TRGJP*01	CALWEVSELGKKIKVF	34	188	108553	79216	10	3.94578	3.23614e-06	0.000954126	16	0.000441824	0.00174107	3	0
V021	TRGV9*01	TRGJP*01	CALWEVSELGKKIKVF	115	398	117376	54437	10	1.59732	7.37083e-06	0.00147665	16	0.00213086	0.0033993	3	0
V030	TRGV9*01	TRGJP*01	CALWEVSELGKKIKVF	244	1043	128855	193648	10	6.44803	7.40351e-06	0.00148117	16	0.00126518	0.00810207	3	0
V029	TRGV9*01	TRGJP*01	CALWEVSFELGKKIKVF	196	8	201544	148191	1	0.0335484	3.3806e-06	0.000967155	17	0.00132936	4.4655e-05	0	1
V002	TRGV9*01	TRGJP*01	CALWEVSGELGKKIKVF	7	18	65143	132818	10	4.84336	0.000119252	0.0139912	17	6.02323e-05	0.000291662	1	0
V012	TRGV9*01	TRGJP*01	CALWEVSKLGKKIKVF	51	2	101133	102868	5	0.0586541	1.27068e-06	0.000737102	16	0.000505497	2.96636e-05	0	1
V023	TRGV9*01	TRGJP*01	CALWEVSLGKKIKVF	0	10	92972	118381	7	14.0077	0.000271219	0.0268186	15	8.44723e-06	0.000118314	1	0
V029	TRGV9*01	TRGJP*01	CALWEVSLQELGKKIKVF	38	0	201544	148191	3	0.0188485	1.1948e-06	0.000729775	18	0.000263172	4.96167e-06	0	1
V029	TRGV9*01	TRGJP*01	CALWEVSPLGKKIKVF	18	0	201544	148191	3	0.0386942	1.93745e-07	0.000686123	16	0.000128212	4.96167e-06	0	1
V029	TRGV9*01	TRGJP*01	CALWEVSQELGKKIKVF	201	115	201544	148191	10	0.421908	3.58242e-06	0.000992987	17	0.0013631	0.000575554	0	2
V030	TRGV9*01	TRGJP*01	CALWEVSQELGKKIKVF	1446	695	128855	193648	10	0.721348	1.04252e-05	0.00188927	17	0.00747228	0.00540138	0	2
V030	TRGV9*01	TRGJP*01	CALWEVSQQELGKKIKVF	0	11	128855	193648	1	18.0355	4.14125e-05	0.00577351	18	5.16398e-06	9.31272e-05	1	0
V030	TRGV9*01	TRGJP*01	CALWEVSRELGKKIKVF	56	14	128855	193648	8	0.395411	0.000540916	0.0463155	17	0.000294347	0.000116409	0	1
V029	TRGV9*01	TRGJP*01	CALWEVSSQQLGKKIKVF	16	0	201544	148191	1	0.0432471	1.07925e-06	0.000729775	18	0.000114716	4.96167e-06	0	1
V008	TRGV9*01	TRGJP*01	CALWEVSTGELGKKIKVF	0	29	76109	37482	2	14.7802	1.18499e-05	0.00208544	18	2.66788e-05	0.000394166	1	0
V019	TRGV9*01	TRGJP*01	CALWEVSVELGKKIKVF	13	0	108553	79216	2	0.0521163	1.34032e-05	0.00230337	17	0.00017673	9.21201e-06	0	1
V002	TRGV9*01	TRGJP*01	CALWEVTELGKKIKVF	81	129	65143	132818	10	3.23677	3.00334e-06	0.000926638	16	0.000617382	0.00199558	4	0
V008	TRGV9*01	TRGJP*01	CALWEVTELGKKIKVF	64	508	76109	37482	10	3.87582	5.11266e-06	0.00117379	16	0.00173412	0.00668769	4	0
V021	TRGV9*01	TRGJP*01	CALWEVTELGKKIKVF	86	296	117376	54437	10	1.58477	8.79718e-05	0.010903	16	0.00159815	0.00253031	4	0
V029	TRGV9*01	TRGJP*01	CALWEVTELGKKIKVF	402	717	201544	148191	10	1.31111	1.64856e-05	0.00267074	16	0.00271945	0.00356248	4	0
V029	TRGV9*01	TRGJP*01	CALWEVTGKELGKKIKVF	29	12	201544	148191	1	0.318578	0.000364841	0.0340284	18	0.00020244	6.45017e-05	0	1
V029	TRGV9*01	TRGJP*01	CALWEVTGLGKKIKVF	7	75	201544	148191	3	6.98743	1.57913e-06	0.000755251	16	5.3984e-05	0.000377087	1	0
V029	TRGV9*01	TRGJP*01	CALWEVTGPQELGKKIKVF	3	48	201544	148191	1	9.00914	1.13688e-06	0.000729775	19	2.6992e-05	0.000243122	1	0
V019	TRGV9*01	TRGJP*01	CALWEVTKLGKKIKVF	42	15	108553	79216	4	0.271427	2.3914e-06	0.000876524	16	0.000542813	0.000147392	0	1
V029	TRGV9*01	TRGJP*01	CALWEVTMGKKIKVF	17	112	201544	148191	1	4.61796	1.65981e-06	0.000765403	15	0.000121464	0.000560669	1	0
V002	TRGV9*01	TRGJP*01	CALWEVTQELGKKIKVF	34	41	65143	132818	10	2.44754	0.000112212	0.0132664	17	0.000263517	0.000644726	1	1
V023	TRGV9*01	TRGJP*01	CALWEVTQELGKKIKVF	29	2	92972	118381	10	0.127301	1.07028e-05	0.00192104	17	0.000253417	3.22674e-05	1	1
V029	TRGV9*01	TRGJP*01	CALWEVTQGELGKKIKVF	193	541	201544	148191	1	2.05708	4.83655e-06	0.00114768	18	0.00130911	0.00268923	1	0
V001	TRGV9*01	TRGJP*01	CALWEVTRGLGKKIKVF	18	107	72439	87932	2	6.90871	2.15647e-06	0.000851377	17	0.000216074	0.00149089	1	0
V029	TRGV9*01	TRGJP*01	CALWEVTRSVLGKKIKVF	0	25	201544	148191	1	19.1197	1.31653e-06	0.000737102	18	6.748e-06	0.000129003	1	0
V030	TRGV9*01	TRGJP*01	CALWEVTSKKLGKKIKVF	0	34	128855	193648	1	52.613	1.20102e-06	0.000729775	18	5.16398e-06	0.000271621	1	0
V029	TRGV9*01	TRGJP*01	CALWEVVEGKKIKVF	18	0	201544	148191	1	0.0386942	1.93745e-07	0.000686123	15	0.000128212	4.96167e-06	0	1
V019	TRGV9*01	TRGJP*01	CALWEVVELGKKIKVF	151	5	108553	79216	10	0.0287522	1.9474e-06	0.000828456	16	0.00191878	5.5272e-05	0	3
V021	TRGV9*01	TRGJP*01	CALWEVVELGKKIKVF	53	10	117376	54437	10	0.0943913	9.44765e-07	0.000729775	16	0.000991954	9.37151e-05	0	3
V029	TRGV9*01	TRGJP*01	CALWEVVELGKKIKVF	268	263	201544	148191	10	0.721249	0.00018262	0.019842	16	0.00181521	0.00130988	0	3
V005	TRGV9*01	TRGJP*01	CALWEVVGELGKKIKVF	2	7	13321	92981	8	18.6216	1.3834e-05	0.00237182	17	3.22643e-05	0.00060051	2	1
V030	TRGV9*01	TRGJP*01	CALWEVVGELGKKIKVF	323	111	128855	193648	8	0.519078	4.68516e-06	0.00113629	17	0.00167313	0.000869187	2	1
V019	TRGV9*01	TRGJP*01	CALWEVVGELGKKIKVF	0	14	108553	79216	8	10.9476	0.000579834	0.0487532	17	1.26236e-05	0.00013818	2	1
V029	TRGV9*01	TRGJP*01	CALWEVVGLGKKIKVF	28	89	201544	148191	10	2.28248	4.70785e-05	0.00636914	16	0.000195692	0.00044655	1	1
V030	TRGV9*01	TRGJP*01	CALWEVVGLGKKIKVF	120	31	128855	193648	10	0.397293	3.74674e-06	0.00102038	16	0.000624842	0.000248339	1	1
V008	TRGV9*01	TRGJP*01	CALWEVVGTQLGKKIKVF	2	37	76109	37482	1	6.24084	5.03484e-05	0.00677392	18	8.00363e-05	0.000499277	1	0
V012	TRGV9*01	TRGJP*01	CALWEVVKLGKKIKVF	13	0	101133	102868	6	0.0726448	0.000245425	0.0250864	16	0.000136095	9.88787e-06	0	1
V029	TRGV9*01	TRGJP*01	CALWEVVLGKKIKVF	39	0	201544	148191	7	0.0183772	6.43973e-07	0.000729775	15	0.00026992	4.96167e-06	0	1
V012	TRGV9*01	TRGJP*01	CALWEVVQELGKKIKVF	327	235	101133	102868	9	0.731228	0.000233192	0.0243248	17	0.00318852	0.00233354	0	1
V005	TRGV9*01	TRGJP*01	CALWEVVSELGKKIKVF	0	4	13321	92981	4	34.9084	0.000246496	0.0250864	17	1.07548e-05	0.000375319	1	0
V029	TRGV9*01	TRGJP*01	CALWEVVVKLGKKIKVF	5107	9985	201544	148191	1	1.46026	2.64583e-05	0.00398909	17	0.0344688	0.0495472	1	0
V001	TRGV9*01	TRGJP*01	CALWEVWELGKKIKVF	111	14	72439	87932	10	0.162399	2.15647e-06	0.000851377	16	0.0012737	0.000207068	0	3
V012	TRGV9*01	TRGJP*01	CALWEVWELGKKIKVF	108	46	101133	102868	10	0.438329	3.50296e-06	0.0009818	16	0.0010596	0.00046473	0	3
V029	TRGV9*01	TRGJP*01	CALWEVWELGKKIKVF	161	5	201544	148191	10	0.0272037	2.81439e-06	0.000898894	16	0.00109318	2.977e-05	0	3
V029	TRGV9*01	TRGJP*01	CALWEVWEQELGKKIKVF	14	0	201544	148191	2	0.049014	6.0118e-06	0.0012866	18	0.00010122	4.96167e-06	0	1
V029	TRGV9*01	TRGJP*01	CALWEVWKLGKKIKVF	47	7	201544	148191	4	0.122512	1.13968e-06	0.000729775	16	0.000323904	3.96934e-05	0	1
V001	TRGV9*01	TRGJP*01	CALWEVWLGKKIKVF	34	0	72439	87932	7	0.0346687	7.53371e-07	0.000729775	15	0.00039803	1.38045e-05	1	1
V021	TRGV9*01	TRGJP*01	CALWEVWLGKKIKVF	0	22	117376	54437	7	10.6691	0.000321447	0.0305858	15	1.83695e-05	0.00019595	1	1
V019	TRGV9*01	TRGJP*01	CALWEVWRLGKKIKVF	9	46	108553	79216	1	3.43088	5.60663e-05	0.00732872	16	0.000126236	0.000432964	1	0
V029	TRGV9*01	TRGJP*01	CALWEVWSELGKKIKVF	0	54	201544	148191	1	40.4512	1.13968e-06	0.000729775	17	6.748e-06	0.000272892	1	0
V029	TRGV9*01	TRGJP*01	CALWEVWVLGGKKIKVF	33	0	201544	148191	1	0.0216211	9.39653e-07	0.000729775	17	0.000229432	4.96167e-06	0	1
V002	TRGV9*01	TRGJP*01	CALWEVYELGKKIKVF	47	62	65143	132818	7	2.6776	2.95379e-06	0.000926059	16	0.000361394	0.000967088	1	1
V023	TRGV9*01	TRGJP*01	CALWEVYELGKKIKVF	23	0	92972	118381	7	0.0530436	4.37784e-06	0.00109337	16	0.000202734	1.07558e-05	1	1
V001	TRGV9*01	TRGJP*01	CALWEVYGLGKKIKVF	46	108	72439	87932	3	2.81788	3.01583e-06	0.000928532	16	0.000534498	0.00150469	1	0
V030	TRGV9*01	TRGJP*01	CALWEVYGRQELGKKIKVF	20	35	128855	193648	1	2.57672	0.000476334	0.0418641	19	0.000108444	0.000279382	1	0
V029	TRGV9*01	TRGJP*01	CALWEVYLGKKIKVF	51	155	201544	148191	4	2.20678	2.707e-06	0.000895672	15	0.000350896	0.000774021	1	0
V029	TRGV9*01	TRGJP*01	CALWEVYQELGKKIKVF	21	0	201544	148191	7	0.0334171	4.35665e-07	0.000686123	17	0.000148456	4.96167e-06	0	1
V029	TRGV9*01	TRGJP*01	CALWEWAELGKKIKVF	11	0	201544	148191	1	0.0612688	7.90346e-05	0.00989597	16	8.0976e-05	4.96167e-06	0	1
V021	TRGV9*01	TRGJP*01	CALWEWELGKKIKVF	21	0	117376	54437	4	0.0210731	4.71946e-07	0.000686123	15	0.000404129	8.51956e-06	0	1
V029	TRGV9*01	TRGJP*01	CALWEWGALGKKIKVF	29	0	201544	148191	1	0.0245045	2.67101e-07	0.000686123	16	0.00020244	4.96167e-06	0	1
V008	TRGV9*01	TRGJP*01	CALWEWGELGKKIKVF	15	88	76109	37482	4	2.74152	3.35999e-05	0.00478933	16	0.00042686	0.00116936	1	0
V030	TRGV9*01	TRGJP*01	CALWEWLQLGKKIKVF	179	60	128855	193648	1	0.50906	4.40893e-06	0.00109577	16	0.000929517	0.000473397	0	1
V021	TRGV9*01	TRGJP*01	CALWEWQELGKKIKVF	14	0	117376	54437	6	0.0309112	1.02621e-07	0.000686123	16	0.000275543	8.51956e-06	0	2
V030	TRGV9*01	TRGJP*01	CALWEWQELGKKIKVF	564	245	128855	193648	6	0.653668	5.73083e-06	0.00126283	16	0.00291765	0.00190911	0	2
V029	TRGV9*01	TRGJP*01	CALWEYIQELGKKIKVF	40	121	201544	148191	1	2.18863	6.42257e-06	0.00134374	17	0.000276668	0.000605324	1	0
V002	TRGV9*01	TRGJP*01	CALWEYQELGKKIKVF	9	22	65143	132818	7	4.69063	2.05813e-05	0.003233	16	7.52904e-05	0.000353064	1	2
V005	TRGV9*01	TRGJP*01	CALWEYQELGKKIKVF	1014	92	13321	92981	7	0.636933	1.10489e-05	0.00197056	16	0.0109161	0.00698093	1	2
V029	TRGV9*01	TRGJP*01	CALWEYQELGKKIKVF	35	7	201544	148191	7	0.163363	8.05504e-07	0.000729775	16	0.000242928	3.96934e-05	1	2
V021	TRGV9*01	TRGJP*01	CALWFQELGKKIKVF	11	77	117376	54437	9	3.01599	4.61174e-05	0.00627978	15	0.000220434	0.000664525	1	1
V029	TRGV9*01	TRGJP*01	CALWFQELGKKIKVF	29	0	201544	148191	9	0.0245045	2.67101e-07	0.000686123	15	0.00020244	4.96167e-06	1	1
V021	TRGV9*01	TRGJP*01	CALWFRQELGKKIKVF	18	90	117376	54437	1	2.22227	0.000573048	0.0483624	16	0.000349021	0.00077528	1	0
V029	TRGV9*01	TRGJP*01	CALWGAARELGKKIKVF	26	9	201544	148191	1	0.27229	0.000206644	0.0218833	17	0.000182196	4.96167e-05	0	1
V029	TRGV9*01	TRGJP*01	CALWGDLQGLGKKIKVF	153	0	201544	148191	1	0.00476962	2.43499e-06	0.000878581	17	0.00103919	4.96167e-06	0	1
V023	TRGV9*01	TRGJP*01	CALWGDQELGKKIKVF	0	18	92972	118381	4	24.1973	3.80003e-07	0.000686123	16	8.44723e-06	0.00020436	1	0
V021	TRGV9*01	TRGJP*01	CALWGEELGKKIKVF	17	182	117376	54437	8	4.72102	2.66672e-06	0.000890404	15	0.000330651	0.00155908	1	0
V019	TRGV9*01	TRGJP*01	CALWGELGKKIKVF	0	36	108553	79216	8	27.0096	1.45955e-06	0.000752353	14	1.26236e-05	0.000340844	1	0
V008	TRGV9*01	TRGJP*01	CALWGEQELGKKIKVF	8	0	76109	37482	5	0.0547088	0.00014048	0.0159508	16	0.000240109	1.31389e-05	1	1
V001	TRGV9*01	TRGJP*01	CALWGEQELGKKIKVF	0	11	72439	87932	5	14.5687	0.000159636	0.0179173	16	1.13723e-05	0.000165654	1	1
V001	TRGV9*01	TRGJP*01	CALWGGEELGKKIKVF	22	0	72439	87932	3	0.0527639	2.51671e-06	0.000878581	16	0.000261563	1.38045e-05	0	1
V008	TRGV9*01	TRGJP*01	CALWGGELGKKIKVF	68	281	76109	37482	8	2.01656	3.45263e-06	0.000980955	15	0.00184083	0.00370516	2	0
V029	TRGV9*01	TRGJP*01	CALWGGELGKKIKVF	286	659	201544	148191	8	1.69316	6.0907e-06	0.00129657	15	0.00193668	0.0032747	2	0
V001	TRGV9*01	TRGJP*01	CALWGGHGLGKKIKVF	13	0	72439	87932	1	0.0866924	0.000437234	0.0391145	16	0.000159212	1.38045e-05	0	1
V008	TRGV9*01	TRGJP*01	CALWGGQELGKKIKVF	10	2	76109	37482	5	0.134282	0.000495379	0.0429699	16	0.000293466	3.94166e-05	0	1
V030	TRGV9*01	TRGJP*01	CALWGHQELGKKIKVF	6	33	128855	193648	2	7.30112	1.36504e-06	0.000744892	16	3.61479e-05	0.00026386	1	0
V021	TRGV9*01	TRGJP*01	CALWGKELGKKIKVF	464	1357	117376	54437	9	1.35862	9.20314e-06	0.0017322	15	0.00854183	0.0115696	3	1
V023	TRGV9*01	TRGJP*01	CALWGKELGKKIKVF	11	55	92972	118381	9	5.94501	1.17758e-06	0.000729775	15	0.000101367	0.000602325	3	1
V029	TRGV9*01	TRGJP*01	CALWGKELGKKIKVF	63	150	201544	148191	9	1.73536	0.000129198	0.0149359	15	0.000431872	0.000749212	3	1
V030	TRGV9*01	TRGJP*01	CALWGKELGKKIKVF	375	151	128855	193648	9	0.607063	5.18084e-06	0.00118572	15	0.00194166	0.00117961	3	1
V005	TRGV9*01	TRGJP*01	CALWGKQELGKKIKVF	2	5	13321	92981	6	13.9641	0.000520372	0.0447398	16	3.22643e-05	0.000450383	1	0
V001	TRGV9*01	TRGJP*01	CALWGLELGKKIKVF	3	36	72439	87932	6	11.2335	7.92745e-07	0.000729775	15	4.54892e-05	0.000510768	1	0
V029	TRGV9*01	TRGJP*01	CALWGLGKKIKVF	0	15	201544	148191	4	11.7654	0.000311181	0.0300587	13	6.748e-06	7.93867e-05	1	0
V005	TRGV9*01	TRGJP*01	CALWGLQELGKKIKVF	0	7	13321	92981	7	55.866	4.84584e-07	0.000686123	16	1.07548e-05	0.00060051	3	0
V019	TRGV9*01	TRGJP*01	CALWGLQELGKKIKVF	0	18	108553	79216	7	13.8675	0.00010806	0.0128483	16	1.26236e-05	0.000175028	3	0
V029	TRGV9*01	TRGJP*01	CALWGLQELGKKIKVF	0	32	201544	148191	7	24.2681	6.95299e-07	0.000729775	16	6.748e-06	0.000163735	3	0
V029	TRGV9*01	TRGJP*01	CALWGMGKKIKVF	17	0	201544	148191	1	0.0408442	4.57274e-07	0.000686123	13	0.000121464	4.96167e-06	0	1
V002	TRGV9*01	TRGJP*01	CALWGNELGKKIKVF	48	5	65143	132818	2	0.249584	0.000103282	0.0123847	15	0.000368923	9.21036e-05	0	1
V029	TRGV9*01	TRGJP*01	CALWGPELGKKIKVF	33	0	201544	148191	3	0.0216211	9.39653e-07	0.000729775	15	0.000229432	4.96167e-06	0	1
V029	TRGV9*01	TRGJP*01	CALWGPGELGKKIKVF	0	15	201544	148191	2	11.7654	0.000311181	0.0300587	16	6.748e-06	7.93867e-05	1	0
V001	TRGV9*01	TRGJP*01	CALWGPGLGKKIKVF	1137	620	72439	87932	3	0.659483	9.09053e-06	0.00171764	15	0.0129417	0.00857261	0	1
V019	TRGV9*01	TRGJP*01	CALWGPQELGKKIKVF	11	0	108553	79216	9	0.0608038	7.53191e-05	0.00959504	16	0.000151483	9.21201e-06	1	1
V002	TRGV9*01	TRGJP*01	CALWGPQELGKKIKVF	0	8	65143	132818	9	18.3519	0.000137461	0.0156933	16	7.52904e-06	0.000138155	1	1
V021	TRGV9*01	TRGJP*01	CALWGQELGKKIKVF	137	165	117376	54437	10	0.557269	4.0928e-06	0.00106409	15	0.00253499	0.00141425	2	2
V023	TRGV9*01	TRGJP*01	CALWGQELGKKIKVF	112	41	92972	118381	10	0.473021	1.89563e-05	0.00300031	15	0.000954537	0.000451744	2	2
V029	TRGV9*01	TRGJP*01	CALWGQELGKKIKVF	353	626	201544	148191	10	1.30326	6.65767e-05	0.00858605	15	0.00238879	0.00311097	2	2
V030	TRGV9*01	TRGJP*01	CALWGQELGKKIKVF	1277	1045	128855	193648	10	1.2319	1.06427e-05	0.00191682	15	0.00659957	0.00811759	2	2
V002	TRGV9*01	TRGJP2*01	CALWGQGWIKTF	4309	1345	65143	132818	1	0.629058	1.54095e-05	0.00254354	12	0.0324502	0.0206619	0	1
V001	TRGV9*01	TRGJP*01	CALWGSPQELGKKIKVF	2	18	72439	87932	1	7.6896	4.41462e-05	0.00611382	17	3.41169e-05	0.000262286	1	0
V029	TRGV9*01	TRGJP*01	CALWGTELGKKIKVF	90	47	201544	148191	4	0.387695	2.21115e-06	0.000851377	15	0.000614068	0.00023816	0	1
V030	TRGV9*01	TRGJP*01	CALWGTQELGKKIKVF	0	24	128855	193648	8	37.5778	1.80728e-07	0.000686123	16	5.16398e-06	0.000194015	1	0
V029	TRGV9*01	TRGJP*01	CALWGVQELGKKIKVF	231	436	201544	148191	5	1.38583	5.18344e-05	0.00694828	16	0.00156554	0.00216825	1	0
V012	TRGV9*01	TRGJP*01	CALWGVVLGKKIKVF	20	117	101133	102868	1	5.72095	1.89259e-06	0.000818887	15	0.000204143	0.00116677	1	0
V029	TRGV9*01	TRGJP*01	CALWGWEELGKKIKVF	10	0	201544	148191	1	0.0668391	0.000186531	0.0199714	16	7.4228e-05	4.96167e-06	0	1
V029	TRGV9*01	TRGJP*01	CALWGWGELGKKIKVF	13	0	201544	148191	2	0.0525154	1.41887e-05	0.00240446	16	9.4472e-05	4.96167e-06	0	1
V029	TRGV9*01	TRGJP*01	CALWHELGKKIKVF	9	0	201544	148191	1	0.0735235	0.000440234	0.0391145	14	6.748e-05	4.96167e-06	0	1
V021	TRGV9*01	TRGJP*01	CALWIELGKKIKVF	7	0	117376	54437	3	0.057966	0.000320444	0.0305478	14	0.000146956	8.51956e-06	0	1
V021	TRGV9*01	TRGJP*01	CALWIQELGKKIKVF	8	0	117376	54437	8	0.0515244	0.00010152	0.0122398	15	0.000165326	8.51956e-06	2	1
V029	TRGV9*01	TRGJP*01	CALWIQELGKKIKVF	9	61	201544	148191	8	4.55984	1.23753e-06	0.000729775	15	6.748e-05	0.000307624	2	1
V002	TRGV9*01	TRGJP*01	CALWIQELGKKIKVF	0	12	65143	132818	8	26.51	1.61125e-06	0.000755251	15	7.52904e-06	0.000199558	2	1
V021	TRGV9*01	TRGJP*01	CALWIYELGKKIKVF	8	59	117376	54437	1	3.09302	0.000308407	0.0300587	15	0.000165326	0.000511173	1	0
V029	TRGV9*01	TRGJP*01	CALWKDELGKKIKVF	20	5	201544	148191	1	0.210057	0.000161155	0.0180738	15	0.000141708	2.977e-05	0	1
V002	TRGV9*01	TRGJP*01	CALWKELGKKIKVF	0	10	65143	132818	8	22.4308	1.48826e-05	0.0024903	14	7.52904e-06	0.000168857	2	0
V029	TRGV9*01	TRGJP*01	CALWKELGKKIKVF	0	15	201544	148191	8	11.7654	0.000311181	0.0300587	14	6.748e-06	7.93867e-05	2	0
V029	TRGV9*01	TRGJP*01	CALWKGLGKKIKVF	13	0	201544	148191	1	0.0525154	1.41887e-05	0.00240446	14	9.4472e-05	4.96167e-06	0	1
V030	TRGV9*01	TRGJP*01	CALWKIQELGKKIKVF	12	28	128855	193648	1	3.35299	0.000145594	0.0164675	16	6.71318e-05	0.000225057	1	0
V029	TRGV9*01	TRGJP*01	CALWKLGKKIKVF	35	0	201544	148191	5	0.0204196	1.17313e-06	0.000729775	13	0.000242928	4.96167e-06	1	1
V012	TRGV9*01	TRGJP*01	CALWKLGKKIKVF	0	11	101133	102868	5	12.2072	0.000444373	0.0393388	13	9.7211e-06	0.000118654	1	1
V023	TRGV9*01	TRGJP*01	CALWKQELGKKIKVF	193	96	92972	118381	7	0.636266	0.000224943	0.023633	15	0.00163876	0.00104331	2	1
V012	TRGV9*01	TRGJP*01	CALWKQELGKKIKVF	0	11	101133	102868	7	12.2072	0.000444373	0.0393388	15	9.7211e-06	0.000118654	2	1
V021	TRGV9*01	TRGJP*01	CALWKQELGKKIKVF	0	35	117376	54437	7	16.7013	3.24121e-06	0.000954126	15	1.83695e-05	0.000306704	2	1
V029	TRGV9*01	TRGJP*01	CALWLAELGKKIKVF	10	0	201544	148191	1	0.0668391	0.000186531	0.0199714	15	7.4228e-05	4.96167e-06	0	1
V029	TRGV9*01	TRGJP*01	CALWLEGELGKKIKVF	0	28	201544	148191	1	21.3261	5.22743e-07	0.000686123	16	6.748e-06	0.000143888	1	0
V029	TRGV9*01	TRGJP*01	CALWLELGKKIKVF	82	231	201544	148191	4	2.05646	3.14984e-06	0.000943958	14	0.000560084	0.00115111	1	0
V029	TRGV9*01	TRGJP*01	CALWLLELGKKIKVF	0	20	201544	148191	1	15.4424	2.95166e-05	0.00437798	15	6.748e-06	0.000104195	1	0
V030	TRGV9*01	TRGJP*01	CALWLPQELGKKIKVF	0	16	128855	193648	2	25.5513	4.21539e-07	0.000686123	16	5.16398e-06	0.00013193	1	0
V021	TRGV9*01	TRGJP*01	CALWLQELGKKIKVF	27	12	117376	54437	9	0.215245	2.01601e-06	0.000837596	15	0.000514347	0.000110754	0	1
V029	TRGV9*01	TRGJP*01	CALWLQQELGKKIKVF	0	56	201544	148191	1	41.9226	9.70533e-07	0.000729775	16	6.748e-06	0.000282815	1	0
V029	TRGV9*01	TRGJP*01	CALWLVQELGKKIKVF	0	15	201544	148191	1	11.7654	0.000311181	0.0300587	16	6.748e-06	7.93867e-05	1	0
V012	TRGV9*01	TRGJP*01	CALWMQELGKKIKVF	28	67	101133	102868	7	2.38599	4.96328e-05	0.0066838	15	0.000281912	0.000672375	1	0
V029	TRGV9*01	TRGJP*01	CALWMQVGKKIKVF	170	0	201544	148191	1	0.00429495	2.5009e-06	0.000878581	14	0.00115391	4.96167e-06	0	1
V029	TRGV9*01	TRGJP*01	CALWNEELGKKIKVF	0	16	201544	148191	3	12.5008	0.000172472	0.0190077	15	6.748e-06	8.43484e-05	1	0
V029	TRGV9*01	TRGJP*01	CALWNELGKKIKVF	3	26	201544	148191	2	4.96368	0.000249577	0.0252768	14	2.6992e-05	0.000133965	1	0
V021	TRGV9*01	TRGJP*01	CALWNIQELGKKIKVF	10	70	117376	54437	1	2.99477	9.73224e-05	0.0118608	16	0.000202065	0.000604889	1	0
V029	TRGV9*01	TRGJP*01	CALWNKELGKKIKVF	0	26	201544	148191	4	19.8551	2.04199e-06	0.000838855	15	6.748e-06	0.000133965	1	0
V029	TRGV9*01	TRGJP*01	CALWNKGLGKKIKVF	9	0	201544	148191	1	0.0735235	0.000440234	0.0391145	15	6.748e-05	4.96167e-06	0	1
V029	TRGV9*01	TRGJP*01	CALWNLELGKKIKVF	10	0	201544	148191	1	0.0668391	0.000186531	0.0199714	15	7.4228e-05	4.96167e-06	0	1
V019	TRGV9*01	TRGJP*01	CALWNLKQELGKKIKVF	0	15	108553	79216	1	11.6776	0.00032063	0.0305478	17	1.26236e-05	0.000147392	1	0
V029	TRGV9*01	TRGJP*01	CALWNPLGKKIKVF	18	0	201544	148191	1	0.0386942	1.93745e-07	0.000686123	14	0.000128212	4.96167e-06	0	1
V019	TRGV9*01	TRGJP*01	CALWNQELGKKIKVF	12	62	108553	79216	6	3.53795	4.7209e-06	0.00113789	15	0.000164106	0.000580356	2	0
V029	TRGV9*01	TRGJP*01	CALWNQELGKKIKVF	51	157	201544	148191	6	2.23509	2.9903e-06	0.000926523	15	0.000350896	0.000783944	2	0
V030	TRGV9*01	TRGJP*01	CALWNRELGKKIKVF	410	393	128855	193648	1	1.44202	6.30321e-06	0.00132636	15	0.0021224	0.00305768	1	0
V012	TRGV9*01	TRGJP*01	CALWNSQELGKKIKVF	0	20	101133	102868	1	21.3645	1.93181e-06	0.000828456	16	9.7211e-06	0.000207645	1	0
V029	TRGV9*01	TRGJP*01	CALWNSRKLGKKIKVF	2	36	201544	148191	1	9.06995	1.1948e-06	0.000729775	16	2.0244e-05	0.000183582	1	0
V023	TRGV9*01	TRGJP*01	CALWPELGKKIKVF	2667	1825	92972	118381	3	0.868875	1.95434e-05	0.0030799	14	0.0225372	0.0196401	0	1
V021	TRGV9*01	TRGJP*01	CALWQELGKKIKVF	105	433	117376	54437	10	1.90226	5.02339e-06	0.00116242	14	0.00194717	0.00369749	2	1
V029	TRGV9*01	TRGJP*01	CALWQELGKKIKVF	61	34	201544	148191	10	0.414977	2.48353e-05	0.0037834	14	0.000418376	0.000173658	2	1
V008	TRGV9*01	TRGJP*01	CALWQELGKKIKVF	0	44	76109	37482	10	22.1746	9.1968e-07	0.000729775	14	2.66788e-05	0.00059125	2	1
V030	TRGV9*01	TRGJP*01	CALWQEVSRELGKKIKVF	6	20	128855	193648	1	4.50906	0.000173524	0.0191093	18	3.61479e-05	0.000162973	1	0
V021	TRGV9*01	TRGJP*01	CALWQKQLGKKIKVF	4	41	117376	54437	1	3.89689	0.000573089	0.0483624	15	9.18476e-05	0.000357821	1	0
V029	TRGV9*01	TRGJP*01	CALWRAQELGKKIKVF	25	0	201544	148191	3	0.0282752	2.80204e-07	0.000686123	16	0.000175448	4.96167e-06	0	1
V002	TRGV9*01	TRGJP*01	CALWREELGKKIKVF	45	46	65143	132818	6	2.08394	0.000500731	0.0433569	15	0.000346336	0.000721479	1	1
V029	TRGV9*01	TRGJP*01	CALWREELGKKIKVF	13	0	201544	148191	6	0.0525154	1.41887e-05	0.00240446	15	9.4472e-05	4.96167e-06	1	1
V030	TRGV9*01	TRGJP*01	CALWRELGKKIKVF	125	47	128855	193648	8	0.572347	0.00059256	0.0496901	14	0.000650662	0.000372509	0	1
V012	TRGV9*01	TRGJP*01	CALWRQELGKKIKVF	43	15	101133	102868	10	0.369775	0.000315046	0.0302722	15	0.000427728	0.000158206	0	1
V030	TRGV9*01	TRGJP*01	CALWRQYQLGKKIKVF	0	9	128855	193648	1	15.0294	0.000259439	0.025952	16	5.16398e-06	7.7606e-05	1	0
V008	TRGV9*01	TRGJP*01	CALWSAELGKKIKVF	8	0	76109	37482	3	0.0547088	0.00014048	0.0159508	15	0.000240109	1.31389e-05	0	1
V030	TRGV9*01	TRGJP*01	CALWSDHELGKKIKVF	152	52	128855	193648	1	0.52039	2.14494e-05	0.00334067	16	0.000790089	0.000411312	0	1
V001	TRGV9*01	TRGJP*01	CALWSFLDRLGKKIKVF	61	19	72439	87932	1	0.391403	0.000106302	0.0126701	17	0.000705082	0.000276091	0	1
V030	TRGV9*01	TRGJP*01	CALWSLQELGKKIKVF	0	12	128855	193648	2	19.5386	1.65454e-05	0.00267074	16	5.16398e-06	0.000100888	1	0
V029	TRGV9*01	TRGJP*01	CALWSPLELGKKIKVF	0	15	201544	148191	1	11.7654	0.000311181	0.0300587	16	6.748e-06	7.93867e-05	1	0
V019	TRGV9*01	TRGJP*01	CALWSQELGKKIKVF	12	54	108553	79216	10	3.08846	4.88046e-05	0.00658439	15	0.000164106	0.00050666	1	0
V002	TRGV9*01	TRGJP*01	CALWSQKLGKKIKVF	23	33	65143	132818	1	2.88934	8.26887e-05	0.0102918	15	0.000180697	0.000521921	1	0
V029	TRGV9*01	TRGJP*01	CALWSRRELGKKIKVF	9	0	201544	148191	2	0.0735235	0.000440234	0.0391145	16	6.748e-05	4.96167e-06	0	1
V001	TRGV9*01	TRGJP*01	CALWSSKGELGKKIKVF	72	27	72439	87932	1	0.465388	0.000356567	0.0333844	17	0.000830178	0.000386527	0	1
V029	TRGV9*01	TRGJP*01	CALWSSQELGKKIKVF	0	28	201544	148191	3	21.3261	5.22743e-07	0.000686123	16	6.748e-06	0.000143888	1	0
V002	TRGV9*01	TRGJP*01	CALWSVELGKKIKVF	554	922	65143	132818	3	3.42507	7.44205e-06	0.00148684	15	0.00417862	0.0141686	1	0
V029	TRGV9*01	TRGJP*01	CALWSWQELGKKIKVF	0	15	201544	148191	1	11.7654	0.000311181	0.0300587	16	6.748e-06	7.93867e-05	1	0
V029	TRGV9*01	TRGJP*01	CALWTGRRGERQELGKKIKVF	6	35	201544	148191	1	3.78194	0.000202582	0.0214999	21	4.7236e-05	0.00017862	1	0
V002	TRGV9*01	TRGJP*01	CALWTPQQELGKKIKVF	0	9	65143	132818	1	20.3913	4.52306e-05	0.00617627	17	7.52904e-06	0.000153506	1	0
V029	TRGV9*01	TRGJP*01	CALWTQELGKKIKVF	324	261	201544	148191	10	0.59222	4.75614e-06	0.00114027	15	0.0021931	0.00129996	0	1
V021	TRGV9*01	TRGJP*01	CALWTRELGKKIKVF	8	0	117376	54437	3	0.0515244	0.00010152	0.0122398	15	0.000165326	8.51956e-06	0	1
V021	TRGV9*01	TRGJP*01	CALWTRPQELGKKIKVF	12	0	117376	54437	1	0.0356681	1.02258e-06	0.000729775	17	0.000238804	8.51956e-06	0	1
V029	TRGV9*01	TRGJP*01	CALWTSELGKKIKVF	11	0	201544	148191	1	0.0612688	7.90346e-05	0.00989597	15	8.0976e-05	4.96167e-06	0	1
V029	TRGV9*01	TRGJP*01	CALWVAGELGKKIKVF	30	0	201544	148191	1	0.0237139	7.45825e-07	0.000729775	16	0.000209188	4.96167e-06	0	1
V030	TRGV9*01	TRGJP*01	CALWVAPQELGKKIKVF	1225	521	128855	193648	1	0.638402	9.0885e-06	0.00171764	17	0.00633104	0.00405103	0	1
V030	TRGV9*01	TRGJP*01	CALWVDKELGKKIKVF	53	72	128855	193648	1	2.03219	7.54466e-05	0.00960293	16	0.000278855	0.000566524	1	0
V019	TRGV9*01	TRGJP*01	CALWVDQELGKKIKVF	274	642	108553	79216	1	1.7105	5.75672e-06	0.00126411	16	0.00347148	0.00592332	1	0
V008	TRGV9*01	TRGJP*01	CALWVEELGKKIKVF	120	388	76109	37482	9	1.58629	8.19009e-06	0.0015949	15	0.00322813	0.00511102	1	0
V012	TRGV9*01	TRGJP*01	CALWVEKIKVF	53	21	101133	102868	1	0.414269	0.000265398	0.0264036	11	0.000524939	0.000217533	0	1
V012	TRGV9*01	TRGJP*01	CALWVELGKKIKVF	158	99	101133	102868	7	0.639364	0.000451079	0.039788	14	0.00154566	0.000988787	1	1
V029	TRGV9*01	TRGJP*01	CALWVELGKKIKVF	65	150	201544	148191	7	1.68275	0.00031087	0.0300587	14	0.000445368	0.000749212	1	1
V029	TRGV9*01	TRGJP*01	CALWVFKLGKKIKVF	749	767	201544	148191	1	0.751983	8.27489e-06	0.00160335	15	0.005061	0.00381056	0	1
V029	TRGV9*01	TRGJP*01	CALWVGDELGKKIKVF	0	15	201544	148191	1	11.7654	0.000311181	0.0300587	16	6.748e-06	7.93867e-05	1	0
V029	TRGV9*01	TRGJP*01	CALWVGELGKKIKVF	252	247	201544	148191	8	0.720406	0.000279818	0.0275756	15	0.00170724	0.00123049	0	1
V029	TRGV9*01	TRGJP*01	CALWVGQELGKKIKVF	0	28	201544	148191	5	21.3261	5.22743e-07	0.000686123	16	6.748e-06	0.000143888	1	0
V029	TRGV9*01	TRGJP*01	CALWVGSELGKKIKVF	10	0	201544	148191	2	0.0668391	0.000186531	0.0199714	16	7.4228e-05	4.96167e-06	0	1
V030	TRGV9*01	TRGJP*01	CALWVITQELGKKIKVF	0	9	128855	193648	1	15.0294	0.000259439	0.025952	17	5.16398e-06	7.7606e-05	1	0
V029	TRGV9*01	TRGJP*01	CALWVKTQELGKKIKVF	33	0	201544	148191	1	0.0216211	9.39653e-07	0.000729775	17	0.000229432	4.96167e-06	0	1
V012	TRGV9*01	TRGJP*01	CALWVLTGLGKKIKVF	0	18	101133	102868	1	19.3294	3.26858e-06	0.000954126	16	9.7211e-06	0.00018787	1	0
V005	TRGV9*01	TRGJP*01	CALWVPAELGKKIKVF	11	10	13321	92981	1	6.402	8.95643e-05	0.0110535	16	0.000129057	0.000825702	1	0
V029	TRGV9*01	TRGJP*01	CALWVPQELGKKIKVF	33	15	201544	148191	5	0.345963	0.000340875	0.0322247	16	0.000229432	7.93867e-05	0	1
V029	TRGV9*01	TRGJP*01	CALWVQELGKKIKVF	41	163	201544	148191	10	2.87262	3.3806e-06	0.000967155	15	0.000283416	0.000813714	1	1
V030	TRGV9*01	TRGJP*01	CALWVQELGKKIKVF	776	399	128855	193648	10	0.772952	3.29678e-05	0.00475483	15	0.00401241	0.00310424	1	1
V012	TRGV9*01	TRGJP*01	CALWVQRELGKKIKVF	34	10	101133	102868	2	0.319603	0.00039558	0.0367314	16	0.000340239	0.000108767	0	1
V008	TRGV9*01	TRGJP*01	CALWVRELGKKIKVF	13	3	76109	37482	9	0.140667	0.000102939	0.0123847	15	0.000373503	5.25555e-05	1	1
V023	TRGV9*01	TRGJP*01	CALWVRELGKKIKVF	10	58	92972	118381	9	6.83317	1.81904e-06	0.000803706	15	9.29195e-05	0.000634593	1	1
V002	TRGV9*01	TRGJP*01	CALWVSKELGKKIKVF	36	68	65143	132818	1	3.80513	1.77565e-06	0.000790475	16	0.000278575	0.00105919	1	0
V029	TRGV9*01	TRGJP*01	CALWVTGLGKKIKVF	0	27	201544	148191	1	20.5906	1.03021e-06	0.000729775	15	6.748e-06	0.000138927	1	0
V012	TRGV9*01	TRGJP*01	CALWVTQELGKKIKVF	0	24	101133	102868	6	25.4349	1.21432e-07	0.000686123	16	9.7211e-06	0.000247197	1	0
V029	TRGV9*01	TRGJP*01	CALWVVGNELGKKIKVF	0	20	201544	148191	1	15.4424	2.95166e-05	0.00437798	17	6.748e-06	0.000104195	1	0
V021	TRGV9*01	TRGJP*01	CALWVVQELGKKIKVF	11	2	117376	54437	4	0.115925	0.000126927	0.0147791	16	0.000220434	2.55587e-05	0	1
V029	TRGV9*01	TRGJP*01	CALWYLELGKKIKVF	9	41	201544	148191	1	3.08862	0.000459093	0.0403974	15	6.748e-05	0.00020839	1	0
V001	TRGV9*01	TRGJP*01	CALWYLQELGKKIKVF	0	11	72439	87932	1	14.5687	0.000159636	0.0179173	16	1.13723e-05	0.000165654	1	0
V023	TRGV9*01	TRGJP*01	CALYELGKKIKVF	0	12	92972	118381	3	16.555	5.2475e-05	0.00700845	13	8.44723e-06	0.000139826	1	0
V029	TRGV8*01	TRGJP*01	CAPGGELGKKIKVF	20	69	201544	148191	1	2.45144	9.79953e-05	0.0119329	14	0.000141708	0.000347317	1	0
V021	TRGV2*01	TRGJP1*01	CAPWDGPGGGGWFKIF	11	0	117376	54437	1	0.0386412	3.2279e-06	0.000954126	16	0.000220434	8.51956e-06	0	1
V030	TRGV8*01	TRGJP*01	CARQELGKKIKVF	34	0	128855	193648	1	0.0429305	1.20102e-06	0.000729775	13	0.000180739	7.7606e-06	0	1
V001	TRGV9*01	TRGJP*01	CASPLGKKIKVF	2430	1701	72439	87932	1	0.846247	1.42053e-05	0.00240448	12	0.027646	0.0234953	0	1
V030	TRGV9*01	TRGJP*01	CASQELGKKIKVF	0	16	128855	193648	3	25.5513	4.21539e-07	0.000686123	13	5.16398e-06	0.00013193	1	0
V029	TRGV9*01	TRGJP*01	CASRELGKKIKVF	13	0	201544	148191	1	0.0525154	1.41887e-05	0.00240446	13	9.4472e-05	4.96167e-06	0	1
V002	TRGV9*01	TRGJP*01	CASWAQELGKKIKVF	2	13	65143	132818	1	9.5164	2.68739e-05	0.00403926	15	2.25871e-05	0.000214909	1	0
V012	TRGV8*01	TRGJP1*01	CATCDELDWFKIF	17	47	101133	102868	1	2.71323	0.000137675	0.0157055	13	0.00017498	0.000474618	1	0
V029	TRGV8*01	TRGJ2*01	CATCPNCYKKLF	11	0	201544	148191	1	0.0612688	7.90346e-05	0.00989597	12	8.0976e-05	4.96167e-06	0	1
V012	TRGV8*01	TRGJP*01	CATCYPGELGKKIKVF	14	0	101133	102868	1	0.0678011	0.00012282	0.0143466	16	0.000145817	9.88787e-06	0	1
V001	TRGV3*01	TRGJ2*01	CATCYYKKLF	268	128	72439	87932	4	0.581371	3.84856e-06	0.00102838	10	0.00305915	0.00178078	0	1
V001	TRGV4*01	TRGJP*01	CATEEKVF	13	0	72439	87932	1	0.0866924	0.000437234	0.0391145	8	0.000159212	1.38045e-05	0	1
V029	TRGV4*01	TRGJ2*01	CATFKKLF	9	0	201544	148191	2	0.0735235	0.000440234	0.0391145	8	6.748e-05	4.96167e-06	0	1
V005	TRGV2*01	TRGJ2*01	CATFYYKKLF	0	4	13321	92981	3	34.9084	0.000246496	0.0250864	10	1.07548e-05	0.000375319	1	0
V021	TRGV2*01	TRGJP1*01	CATGDGPVGGGGFKIF	8	0	117376	54437	1	0.0515244	0.00010152	0.0122398	16	0.000165326	8.51956e-06	0	1
V030	TRGV4*01	TRGJP2*01	CATGSDWIKTF	0	20	128855	193648	1	31.5644	3.33567e-07	0.000686123	11	5.16398e-06	0.000162973	1	0
V029	TRGV8*01	TRGJ2*01	CATGYYKKLF	7	37	201544	148191	3	3.49306	0.000326251	0.0309623	10	5.3984e-05	0.000188544	1	0
V001	TRGV9*01	TRGJP*01	CATHIQLGKKIKVF	19	0	72439	87932	1	0.0606806	1.76431e-05	0.00283542	14	0.000227446	1.38045e-05	0	1
V021	TRGV8*01	TRGJP*01	CATKLF	8	0	117376	54437	1	0.0515244	0.00010152	0.0122398	6	0.000165326	8.51956e-06	0	1
V029	TRGV8*01	TRGJ2*01	CATLKKLF	14	0	201544	148191	2	0.049014	6.0118e-06	0.0012866	8	0.00010122	4.96167e-06	0	1
V029	TRGV8*01	TRGJP*01	CATLREELGKKIKVF	0	14	201544	148191	1	11.03	0.000565886	0.0479205	15	6.748e-06	7.44251e-05	1	0
V005	TRGV8*01	TRGJP2*01	CATMSSDWIKTF	65	0	13321	92981	1	0.105677	0.00025424	0.0256425	12	0.000709815	7.50638e-05	0	1
V029	TRGV4*01	TRGJ2*01	CATNKKLF	134	325	201544	148191	5	1.77682	4.19609e-06	0.0010691	8	0.00091098	0.0016175	1	0
V029	TRGV8*01	TRGJP1*01	CATPPGWFKIF	9	0	201544	148191	1	0.0735235	0.000440234	0.0391145	11	6.748e-05	4.96167e-06	0	1
V002	TRGV4*01	TRGJP2*01	CATRRSDWIKTF	6286	1843	65143	132818	1	0.586288	1.87433e-05	0.00297303	12	0.0473351	0.0283065	0	1
V002	TRGV8*01	TRGJP2*01	CATRRSDWIKTF	82	17	65143	132818	1	0.442003	0.000567446	0.0479969	12	0.000624911	0.000276311	0	1
V008	TRGV2*01	TRGJP*01	CATRSQELGKKIKVF	8	0	76109	37482	1	0.0547088	0.00014048	0.0159508	15	0.000240109	1.31389e-05	0	1
V029	TRGV8*01	TRGJ2*01	CATWAARYYKKLF	373	725	201544	148191	1	1.42886	6.74058e-06	0.00138453	13	0.00252375	0.00360217	1	0
V029	TRGV4*01	TRGJP*01	CATWADGRELGKKIKVF	12	0	201544	148191	1	0.0565554	3.34874e-05	0.00477795	17	8.7724e-05	4.96167e-06	0	1
V030	TRGV8*01	TRGJP*01	CATWAGELGKKIKVF	17	0	128855	193648	2	0.0834834	0.000227619	0.0237604	15	9.29517e-05	7.7606e-06	0	1
V012	TRGV8*01	TRGJP*01	CATWAGWELGKKIKVF	13	0	101133	102868	1	0.0726448	0.000245425	0.0250864	16	0.000136095	9.88787e-06	0	1
V029	TRGV8*01	TRGJP*01	CATWAIPQELGKKIKVF	15	0	201544	148191	1	0.0459503	2.5472e-06	0.000878581	17	0.000107968	4.96167e-06	0	1
V012	TRGV8*01	TRGJP*01	CATWAKEELGKKIKVF	0	11	101133	102868	1	12.2072	0.000444373	0.0393388	16	9.7211e-06	0.000118654	1	0
V023	TRGV3*01	TRGJP*01	CATWALKVF	0	22	92972	118381	1	29.2927	4.12704e-07	0.000686123	9	8.44723e-06	0.000247384	1	0
V005	TRGV8*01	TRGJ2*01	CATWALNYYKKLF	0	7	13321	92981	4	55.866	4.84584e-07	0.000686123	13	1.07548e-05	0.00060051	1	0
V008	TRGV8*01	TRGJ2*01	CATWANKKLF	1	25	76109	37482	4	6.40423	0.000585049	0.0491448	10	5.33575e-05	0.000341611	1	0
V029	TRGV2*01	TRGJ2*01	CATWAQEYYKKLF	13	0	201544	148191	1	0.0525154	1.41887e-05	0.00240446	13	9.4472e-05	4.96167e-06	0	1
V012	TRGV8*01	TRGJP*01	CATWAQQELGKKIKVF	12	0	101133	102868	3	0.0782336	0.000490455	0.0425933	16	0.000126374	9.88787e-06	0	1
V029	TRGV8*01	TRGJP*01	CATWARREMLGKKIKVF	12	0	201544	148191	1	0.0565554	3.34874e-05	0.00477795	17	8.7724e-05	4.96167e-06	0	1
V023	TRGV8*01	TRGJP*01	CATWASNFSSELGKKIKVF	0	15	92972	118381	1	20.376	4.46562e-06	0.00109577	19	8.44723e-06	0.000172093	1	0
V030	TRGV8*01	TRGJP*01	CATWASQELGKKIKVF	19	0	128855	193648	1	0.0751343	7.29736e-05	0.00931248	16	0.00010328	7.7606e-06	0	1
V030	TRGV8*01	TRGJP*01	CATWASSELGKKIKVF	16	0	128855	193648	1	0.0883946	0.0004103	0.0379297	16	8.77877e-05	7.7606e-06	0	1
V002	TRGV2*01	TRGJP1*01	CATWAWFKIF	0	12	65143	132818	1	26.51	1.61125e-06	0.000755251	10	7.52904e-06	0.000199558	1	0
V005	TRGV8*01	TRGJ2*01	CATWAYYKKLF	1	6	13321	92981	9	24.4393	2.41721e-05	0.00369391	11	2.15095e-05	0.000525447	1	0
V008	TRGV2*01	TRGJ2*01	CATWDANYYKKLF	8	0	76109	37482	10	0.0547088	0.00014048	0.0159508	13	0.000240109	1.31389e-05	0	1
V023	TRGV2*01	TRGJ2*01	CATWDAPYYKKLF	211	84	92972	118381	5	0.51007	3.10757e-06	0.000938986	13	0.00179081	0.000914244	0	1
V002	TRGV2*01	TRGJP*01	CATWDARQELGKKIKVF	0	8	65143	132818	1	18.3519	0.000137461	0.0156933	17	7.52904e-06	0.000138155	1	0
V030	TRGV8*01	TRGJP*01	CATWDCPQELGKKIKVF	17	0	128855	193648	1	0.0834834	0.000227619	0.0237604	17	9.29517e-05	7.7606e-06	0	1
V012	TRGV4*01	TRGJP*01	CATWDDKELGKKIKVF	0	18	101133	102868	1	19.3294	3.26858e-06	0.000954126	16	9.7211e-06	0.00018787	1	0
V012	TRGV2*01	TRGJP*01	CATWDDQELGKKIKVF	0	19	101133	102868	1	20.3469	3.85873e-06	0.00102838	16	9.7211e-06	0.000197757	1	0
V030	TRGV8*01	TRGJP*01	CATWDDQELGKKIKVF	0	14	128855	193648	2	22.5449	2.64096e-06	0.000889669	16	5.16398e-06	0.000116409	1	0
V005	TRGV2*01	TRGJ2*01	CATWDDQNYYKKLF	0	6	13321	92981	2	48.8791	3.86852e-06	0.00102838	14	1.07548e-05	0.000525447	1	0
V012	TRGV3*01	TRGJP1*01	CATWDEATGWFKIF	61	8	101133	102868	2	0.147576	1.41625e-06	0.00074842	14	0.000602708	8.89908e-05	0	1
V029	TRGV4*01	TRGJP*01	CATWDEELGKKIKVF	9	0	201544	148191	3	0.0735235	0.000440234	0.0391145	15	6.748e-05	4.96167e-06	0	1
V002	TRGV2*01	TRGJP2*01	CATWDEGEDSSDWIKTF	63	77	65143	132818	1	2.48661	2.13035e-06	0.000851377	17	0.000481859	0.00119735	1	0
V023	TRGV8*01	TRGJP*01	CATWDEGLGKKIKVF	0	18	92972	118381	1	24.1973	3.80003e-07	0.000686123	15	8.44723e-06	0.00020436	1	0
V019	TRGV8*01	TRGJ2*01	CATWDELF	23	0	108553	79216	1	0.0303973	7.7765e-08	0.000686123	8	0.000302965	9.21201e-06	0	1
V021	TRGV2*01	TRGJ2*01	CATWDENYYKKLF	10	1	117376	54437	10	0.0843103	7.98012e-05	0.00997488	13	0.000202065	1.70391e-05	0	1
V029	TRGV3*01	TRGJ2*01	CATWDEVSYKKLF	278	559	201544	148191	1	1.47716	6.01242e-06	0.0012866	13	0.00188269	0.00277854	1	0
V008	TRGV3*01	TRGJP1*01	CATWDFAHTTGWFKIF	42	28	76109	37482	1	0.331891	4.78057e-06	0.00114344	16	0.00114719	0.000381027	0	1
V030	TRGV2*01	TRGJP1*01	CATWDGAKATGWFKIF	0	45	128855	193648	1	69.1545	7.6779e-07	0.000729775	16	5.16398e-06	0.000356988	1	0
V029	TRGV4*01	TRGJP*01	CATWDGDDWQELGKKIKVF	10	0	201544	148191	1	0.0668391	0.000186531	0.0199714	19	7.4228e-05	4.96167e-06	0	1
V029	TRGV4*01	TRGJ2*01	CATWDGDYKKLF	16	3	201544	148191	6	0.172991	0.000256644	0.0258493	12	0.000114716	1.98467e-05	0	1
V021	TRGV2*01	TRGJ2*01	CATWDGDYYKKLF	18	1	117376	54437	10	0.048804	2.74138e-07	0.000686123	13	0.000349021	1.70391e-05	0	1
V019	TRGV2*01	TRGJP*01	CATWDGELGKKIKVF	19	0	108553	79216	4	0.0364786	7.55178e-08	0.000686123	15	0.000252471	9.21201e-06	1	1
V029	TRGV4*01	TRGJP*01	CATWDGELGKKIKVF	9	0	201544	148191	3	0.0735235	0.000440234	0.0391145	15	6.748e-05	4.96167e-06	1	1
V005	TRGV2*01	TRGJP*01	CATWDGELGKKIKVF	0	4	13321	92981	4	34.9084	0.000246496	0.0250864	15	1.07548e-05	0.000375319	1	1
V030	TRGV4*01	TRGJP*01	CATWDGELGKKIKVF	0	16	128855	193648	3	25.5513	4.21539e-07	0.000686123	15	5.16398e-06	0.00013193	1	1
V005	TRGV2*01	TRGJ2*01	CATWDGEYYKKLF	2	5	13321	92981	5	13.9641	0.000520372	0.0447398	13	3.22643e-05	0.000450383	1	0
V005	TRGV2*01	TRGJP1*01	CATWDGFTGWFKIF	1	5	13321	92981	3	20.9464	0.000165944	0.0185115	14	2.15095e-05	0.000450383	1	0
V001	TRGV2*01	TRGJP*01	CATWDGGELGKKIKVF	15	0	72439	87932	2	0.0758542	0.000249262	0.0252768	16	0.000181957	1.38045e-05	0	1
V019	TRGV2*01	TRGJ2*01	CATWDGHVKLF	0	28	108553	79216	1	21.1681	5.09999e-07	0.000686123	11	1.26236e-05	0.000267148	1	0
V008	TRGV2*01	TRGJ2*01	CATWDGHYKKLF	8	0	76109	37482	10	0.0547088	0.00014048	0.0159508	12	0.000240109	1.31389e-05	0	1
V019	TRGV2*01	TRGJ2*01	CATWDGHYYKKLF	28	10	108553	79216	10	0.276728	0.000105357	0.0125677	13	0.000366083	0.000101332	0	1
V029	TRGV8*01	TRGJP2*01	CATWDGIDSSDWIKTF	2424	4414	201544	148191	1	1.34625	1.79518e-05	0.00286927	16	0.0163639	0.0219058	1	0
V030	TRGV2*01	TRGJ2*01	CATWDGIKKLF	164	198	128855	193648	9	1.81376	3.51779e-06	0.0009818	11	0.000852057	0.00154436	1	0
V030	TRGV2*01	TRGJP*01	CATWDGIRWELGKKIKVF	0	12	128855	193648	1	19.5386	1.65454e-05	0.00267074	18	5.16398e-06	0.000100888	1	0
V012	TRGV2*01	TRGJP*01	CATWDGIWELGKKIKVF	12	0	101133	102868	1	0.0782336	0.000490455	0.0425933	17	0.000126374	9.88787e-06	0	1
V021	TRGV2*01	TRGJ2*01	CATWDGKLF	19	3	117376	54437	7	0.0927275	1.72462e-07	0.000686123	9	0.00036739	3.40782e-05	0	1
V029	TRGV2*01	TRGJP*01	CATWDGKQELGKKIKVF	15	0	201544	148191	2	0.0459503	2.5472e-06	0.000878581	17	0.000107968	4.96167e-06	0	1
V001	TRGV4*01	TRGJ2*01	CATWDGLAYKKLF	182	233	72439	87932	1	1.55395	1.29687e-05	0.00226194	13	0.00208113	0.00323026	1	0
V005	TRGV2*01	TRGJ2*01	CATWDGLGGKLF	0	22	13321	92981	2	160.796	3.06738e-07	0.000686123	12	1.07548e-05	0.00172647	1	0
V019	TRGV2*01	TRGJP*01	CATWDGLGLGKKIKVF	9	0	108553	79216	2	0.0729664	0.00042324	0.0385567	16	0.000126236	9.21201e-06	0	1
V029	TRGV2*01	TRGJP*01	CATWDGLGSQELGKKIKVF	11	0	201544	148191	1	0.0612688	7.90346e-05	0.00989597	19	8.0976e-05	4.96167e-06	0	1
V021	TRGV2*01	TRGJ2*01	CATWDGLGYYKKLF	12	1	117376	54437	9	0.0713368	9.40623e-06	0.00175911	14	0.000238804	1.70391e-05	0	1
V030	TRGV2*01	TRGJ2*01	CATWDGLKKLF	1	11	128855	193648	10	9.01772	0.000314951	0.0302722	11	1.0328e-05	9.31272e-05	2	0
V002	TRGV2*01	TRGJ2*01	CATWDGLKKLF	0	12	65143	132818	10	26.51	1.61125e-06	0.000755251	11	7.52904e-06	0.000199558	2	0
V023	TRGV2*01	TRGJP2*01	CATWDGLLNSSDWIKTF	0	12	92972	118381	1	16.555	5.2475e-05	0.00700845	17	8.44723e-06	0.000139826	1	0
V029	TRGV2*01	TRGJP2*01	CATWDGLSDWIKTF	17	3	201544	148191	9	0.163379	0.000129295	0.0149359	14	0.000121464	1.98467e-05	0	1
V008	TRGV2*01	TRGJP2*01	CATWDGLSHWIKTF	0	95	76109	37482	1	47.3376	2.81507e-06	0.000898894	14	2.66788e-05	0.00126133	1	0
V029	TRGV2*01	TRGJ2*01	CATWDGLYYKKLF	37	15	201544	148191	10	0.309537	3.23545e-05	0.00468951	13	0.000256424	7.93867e-05	0	1
V029	TRGV4*01	TRGJP*01	CATWDGNELGKKIKVF	9	0	201544	148191	1	0.0735235	0.000440234	0.0391145	16	6.748e-05	4.96167e-06	0	1
V029	TRGV4*01	TRGJ2*01	CATWDGNLLNYYKKLF	1102	2247	201544	148191	1	1.50418	1.30631e-05	0.00227309	16	0.00744305	0.0111538	1	0
V029	TRGV4*01	TRGJ2*01	CATWDGNYKKLF	21	6	201544	148191	5	0.233927	0.00027016	0.0268186	12	0.000148456	3.47317e-05	0	1
V002	TRGV4*01	TRGJ2*01	CATWDGNYYKKLF	2039	687	65143	132818	7	0.684273	1.00952e-05	0.00185943	13	0.0153592	0.0105612	0	1
V029	TRGV2*01	TRGJP*01	CATWDGPEELGKKIKVF	14	0	201544	148191	4	0.049014	6.0118e-06	0.0012866	17	0.00010122	4.96167e-06	0	1
V008	TRGV8*01	TRGJP*01	CATWDGPELGKKIKVF	7	0	76109	37482	3	0.0615491	0.000425783	0.0385567	16	0.00021343	1.31389e-05	0	1
V029	TRGV2*01	TRGJP*01	CATWDGPELGKKIKVF	11	0	201544	148191	4	0.0612688	7.90346e-05	0.00989597	16	8.0976e-05	4.96167e-06	1	1
V002	TRGV2*01	TRGJP*01	CATWDGPELGKKIKVF	0	8	65143	132818	4	18.3519	0.000137461	0.0156933	16	7.52904e-06	0.000138155	1	1
V005	TRGV2*01	TRGJ2*01	CATWDGPFYYKKLF	9	10	13321	92981	10	7.68256	2.97883e-05	0.0044138	14	0.000107548	0.000825702	1	0
V029	TRGV4*01	TRGJP*01	CATWDGPGELGKKIKVF	13	0	201544	148191	2	0.0525154	1.41887e-05	0.00240446	17	9.4472e-05	4.96167e-06	0	1
V019	TRGV2*01	TRGJP*01	CATWDGPGELGKKIKVF	0	14	108553	79216	5	10.9476	0.000579834	0.0487532	17	1.26236e-05	0.00013818	1	0
V021	TRGV2*01	TRGJP1*01	CATWDGPGGGGGFKIF	16	8	117376	54437	1	0.245479	0.000561243	0.0478598	16	0.000312282	7.6676e-05	0	1
V021	TRGV2*01	TRGJP1*01	CATWDGPGGGGWFKIF	39	24	117376	54437	1	0.289719	1.97702e-06	0.000828456	16	0.000734781	0.000212989	0	1
V021	TRGV2*01	TRGJ2*01	CATWDGPGKLF	128	555	117376	54437	10	2.00373	5.4963e-06	0.00124045	11	0.00236967	0.00473687	2	0
V002	TRGV2*01	TRGJ2*01	CATWDGPGKLF	0	8	65143	132818	10	18.3519	0.000137461	0.0156933	11	7.52904e-06	0.000138155	2	0
V029	TRGV4*01	TRGJP*01	CATWDGPGLGKKIKVF	0	15	201544	148191	1	11.7654	0.000311181	0.0300587	16	6.748e-06	7.93867e-05	1	0
V029	TRGV2*01	TRGJP2*01	CATWDGPGWIKTF	9	0	201544	148191	7	0.0735235	0.000440234	0.0391145	13	6.748e-05	4.96167e-06	0	1
V008	TRGV2*01	TRGJ2*01	CATWDGPHYYKKLF	7	0	76109	37482	10	0.0615491	0.000425783	0.0385567	14	0.00021343	1.31389e-05	0	1
V005	TRGV2*01	TRGJP1*01	CATWDGPKCMVHTGWFKIF	0	4	13321	92981	1	34.9084	0.000246496	0.0250864	19	1.07548e-05	0.000375319	1	0
V002	TRGV2*01	TRGJ2*01	CATWDGPKKLF	2	12	65143	132818	10	8.83652	7.11644e-05	0.0091214	11	2.25871e-05	0.000199558	2	2
V012	TRGV2*01	TRGJ2*01	CATWDGPKKLF	28	6	101133	102868	10	0.245468	0.000198234	0.0211304	11	0.000281912	6.92151e-05	2	2
V019	TRGV2*01	TRGJ2*01	CATWDGPKKLF	607	1021	108553	79216	10	1.22881	6.07001e-05	0.00785588	11	0.00767512	0.00941467	2	2
V029	TRGV2*01	TRGJ2*01	CATWDGPKKLF	25	9	201544	148191	10	0.282765	0.000349038	0.0328478	11	0.000175448	4.96167e-05	2	2
V001	TRGV2*01	TRGJP*01	CATWDGPKLGKKIKVF	13	0	72439	87932	3	0.0866924	0.000437234	0.0391145	16	0.000159212	1.38045e-05	0	1
V012	TRGV2*01	TRGJP*01	CATWDGPLVAELGKKIKVF	12	0	101133	102868	1	0.0782336	0.000490455	0.0425933	19	0.000126374	9.88787e-06	0	1
V002	TRGV2*01	TRGJ2*01	CATWDGPRGDYKKLF	12	22	65143	132818	2	3.60809	0.00016774	0.0186834	15	9.78776e-05	0.000353064	1	0
V008	TRGV2*01	TRGJ2*01	CATWDGPSCDKKLF	6	130	76109	37482	1	9.23079	2.31393e-06	0.000865481	14	0.000186751	0.00172119	1	0
V002	TRGV2*01	TRGJP*01	CATWDGPTVLGKKIKVF	0	9	65143	132818	1	20.3913	4.52306e-05	0.00617627	17	7.52904e-06	0.000153506	1	0
V023	TRGV2*01	TRGJP*01	CATWDGPVCPIKIF	0	24	92972	118381	1	31.8406	9.9492e-07	0.000729775	14	8.44723e-06	0.000268895	1	0
V019	TRGV2*01	TRGJ2*01	CATWDGPVWLKKLF	78	33	108553	79216	1	0.313855	2.74704e-06	0.000897901	14	0.000997261	0.000313208	0	1
V002	TRGV4*01	TRGJ2*01	CATWDGPYYKKLF	1931	649	65143	132818	7	0.682779	1.03295e-05	0.00188045	13	0.0145461	0.0099779	0	1
V019	TRGV2*01	TRGJ2*01	CATWDGPYYKKLF	165	71	108553	79216	10	0.316064	2.37615e-06	0.000876402	13	0.00209551	0.000663264	0	1
V023	TRGV2*01	TRGJP*01	CATWDGQEELGKKIKVF	0	13	92972	118381	2	17.8286	2.30815e-05	0.00355699	17	8.44723e-06	0.000150581	1	0
V002	TRGV2*01	TRGJP*01	CATWDGQELGKKIKVF	0	10	65143	132818	8	22.4308	1.48826e-05	0.0024903	16	7.52904e-06	0.000168857	1	0
V029	TRGV2*01	TRGJP*01	CATWDGQGLGKKIKVF	11	0	201544	148191	2	0.0612688	7.90346e-05	0.00989597	16	8.0976e-05	4.96167e-06	1	1
V023	TRGV2*01	TRGJP*01	CATWDGQGLGKKIKVF	0	11	92972	118381	2	15.2813	0.000119299	0.0139912	16	8.44723e-06	0.00012907	1	1
V019	TRGV2*01	TRGJ2*01	CATWDGQKKLF	11	1	108553	79216	9	0.121609	0.000554325	0.0473527	11	0.000151483	1.8424e-05	0	1
V029	TRGV2*01	TRGJP*01	CATWDGREELGKKIKVF	14	0	201544	148191	1	0.049014	6.0118e-06	0.0012866	17	0.00010122	4.96167e-06	0	1
V029	TRGV2*01	TRGJP*01	CATWDGRELGKKIKVF	20	1	201544	148191	7	0.0700176	4.35665e-07	0.000686123	16	0.000141708	9.92334e-06	1	1
V001	TRGV2*01	TRGJP*01	CATWDGRELGKKIKVF	0	17	72439	87932	7	21.8549	1.35502e-06	0.000742195	16	1.13723e-05	0.000248482	1	1
V005	TRGV2*01	TRGJ2*01	CATWDGRGGKLF	0	5	13321	92981	5	41.8932	3.0881e-05	0.00452075	12	1.07548e-05	0.000450383	1	0
V029	TRGV2*01	TRGJP*01	CATWDGRGLGKKIKVF	13	0	201544	148191	4	0.0525154	1.41887e-05	0.00240446	16	9.4472e-05	4.96167e-06	1	1
V023	TRGV2*01	TRGJP*01	CATWDGRGLGKKIKVF	0	10	92972	118381	4	14.0077	0.000271219	0.0268186	16	8.44723e-06	0.000118314	1	1
V019	TRGV2*01	TRGJ2*01	CATWDGRHYYKKLF	9	0	108553	79216	7	0.0729664	0.00042324	0.0385567	14	0.000126236	9.21201e-06	0	1
V002	TRGV2*01	TRGJP*01	CATWDGRKLKIKVF	0	7	65143	132818	1	16.3126	0.000417756	0.0382323	14	7.52904e-06	0.000122805	1	0
V002	TRGV2*01	TRGJP*01	CATWDGRQELGKKIKVF	0	11	65143	132818	2	24.4704	4.89692e-06	0.00114768	17	7.52904e-06	0.000184207	1	0
V019	TRGV2*01	TRGJP*01	CATWDGRRELGKKIKVF	16	0	108553	79216	1	0.0429176	1.00611e-06	0.000729775	17	0.0002146	9.21201e-06	0	1
V021	TRGV2*01	TRGJ2*01	CATWDGRRKLF	13	0	117376	54437	8	0.0331198	3.23945e-07	0.000686123	11	0.000257173	8.51956e-06	0	1
V002	TRGV2*01	TRGJP2*01	CATWDGRSDWIKTF	94	93	65143	132818	10	2.01885	5.08871e-06	0.00117162	14	0.000715259	0.00144296	1	0
V008	TRGV2*01	TRGJP*01	CATWDGRSGRQELGKKIKVF	10	0	76109	37482	1	0.0447594	1.52911e-05	0.00253545	20	0.000293466	1.31389e-05	0	1
V023	TRGV2*01	TRGJ2*01	CATWDGRYKKLF	9	35	92972	118381	10	4.58524	2.05044e-06	0.000839967	12	8.44723e-05	0.000387209	1	0
V002	TRGV2*01	TRGJ2*01	CATWDGRYYKKLF	3	13	65143	132818	10	7.13725	9.97394e-05	0.0121352	13	3.01162e-05	0.000214909	2	0
V008	TRGV2*01	TRGJ2*01	CATWDGRYYKKLF	65	234	76109	37482	10	1.7559	2.56007e-05	0.00387979	13	0.0017608	0.00308764	2	0
V021	TRGV2*01	TRGJP2*01	CATWDGSDWIKTF	82	274	117376	54437	10	1.53792	0.000391071	0.036359	13	0.00152467	0.00234288	1	0
V023	TRGV2*01	TRGJP2*01	CATWDGSGSDWIKTF	0	10	92972	118381	6	14.0077	0.000271219	0.0268186	15	8.44723e-06	0.000118314	1	0
V021	TRGV2*01	TRGJP1*01	CATWDGSWFKIF	22	7	117376	54437	5	0.161262	1.30817e-06	0.000737102	12	0.000422499	6.81565e-05	0	1
V012	TRGV8*01	TRGJP*01	CATWDGTELGKKIKVF	12	0	101133	102868	1	0.0782336	0.000490455	0.0425933	16	0.000126374	9.88787e-06	0	1
V012	TRGV2*01	TRGJP*01	CATWDGTQELGKKIKVF	36	5	101133	102868	2	0.164895	8.09051e-07	0.000729775	17	0.000359681	5.93272e-05	0	1
V029	TRGV2*01	TRGJP2*01	CATWDGYSSDWIKTF	11	47	201544	148191	10	2.94159	0.000259424	0.025952	15	8.0976e-05	0.00023816	1	0
V030	TRGV2*01	TRGJP1*01	CATWDGYTTGWFKIF	125	36	128855	193648	10	0.441146	3.50495e-06	0.0009818	15	0.000650662	0.000287142	0	1
V023	TRGV2*01	TRGJ2*01	CATWDGYYKKLF	16	44	92972	118381	10	3.37163	5.57231e-06	0.00124295	12	0.000143603	0.000484011	1	0
V030	TRGV8*01	TRGJP*01	CATWDIEELGKKIKVF	25	0	128855	193648	1	0.0577938	3.82735e-06	0.00102838	16	0.000134264	7.7606e-06	0	1
V030	TRGV8*01	TRGJP*01	CATWDIELGKKIKVF	17	0	128855	193648	2	0.0834834	0.000227619	0.0237604	15	9.29517e-05	7.7606e-06	0	1
V005	TRGV3*01	TRGJP1*01	CATWDIERGTGWFKIF	0	4	13321	92981	1	34.9084	0.000246496	0.0250864	16	1.07548e-05	0.000375319	1	0
V008	TRGV2*01	TRGJ2*01	CATWDIRCYKKLF	549	1640	76109	37482	1	1.47976	9.31085e-06	0.00175022	13	0.0146733	0.0215609	1	0
V029	TRGV8*01	TRGJ2*01	CATWDIWDYYKKLF	18	0	201544	148191	1	0.0386942	1.93745e-07	0.000686123	14	0.000128212	4.96167e-06	0	1
V023	TRGV8*01	TRGJP1*01	CATWDKATGWFKIF	0	11	92972	118381	3	15.2813	0.000119299	0.0139912	14	8.44723e-06	0.00012907	1	0
V029	TRGV8*01	TRGJP*01	CATWDKDRELGKKIKVF	10	0	201544	148191	1	0.0668391	0.000186531	0.0199714	17	7.4228e-05	4.96167e-06	0	1
V030	TRGV8*01	TRGJP*01	CATWDKELGKKIKVF	0	24	128855	193648	5	37.5778	1.80728e-07	0.000686123	15	5.16398e-06	0.000194015	1	0
V001	TRGV8*01	TRGJP*01	CATWDKGELGKKIKVF	13	0	72439	87932	1	0.0866924	0.000437234	0.0391145	16	0.000159212	1.38045e-05	0	1
V005	TRGV8*01	TRGJP1*01	CATWDKGGTGWFKIF	3800	365	13321	92981	2	0.66276	8.85287e-06	0.00168142	15	0.0408789	0.0274734	0	1
V023	TRGV8*01	TRGJP1*01	CATWDKGTGWFKIF	200	79	92972	118381	5	0.506358	2.92623e-06	0.000922304	14	0.00169789	0.000860465	0	1
V002	TRGV8*01	TRGJ2*01	CATWDKKLF	8	17	65143	132818	10	4.07852	0.00039533	0.0367314	9	6.77614e-05	0.000276311	2	0
V023	TRGV8*01	TRGJ2*01	CATWDKKLF	5	28	92972	118381	10	6.15585	3.28736e-06	0.000957694	9	5.06834e-05	0.000311919	2	0
V012	TRGV8*01	TRGJP*01	CATWDKQSRELGKKIKVF	12	0	101133	102868	1	0.0782336	0.000490455	0.0425933	18	0.000126374	9.88787e-06	0	1
V005	TRGV8*01	TRGJ2*01	CATWDKRYYKKLF	0	4	13321	92981	2	34.9084	0.000246496	0.0250864	13	1.07548e-05	0.000375319	1	0
V019	TRGV8*01	TRGJ2*01	CATWDKSYYKKLF	0	30	108553	79216	6	22.6284	6.86249e-07	0.000729775	13	1.26236e-05	0.000285572	1	0
V008	TRGV8*01	TRGJP*01	CATWDKVLGKKIKVF	14	0	76109	37482	1	0.03282	1.81133e-07	0.000686123	15	0.000400181	1.31389e-05	0	1
V012	TRGV8*01	TRGJP*01	CATWDLELGKKIKVF	17	0	101133	102868	1	0.0564993	1.53988e-05	0.00254354	15	0.00017498	9.88787e-06	0	1
V029	TRGV4*01	TRGJP*01	CATWDLELGKKIKVF	12	0	201544	148191	1	0.0565554	3.34874e-05	0.00477795	15	8.7724e-05	4.96167e-06	0	1
V029	TRGV8*01	TRGJ2*01	CATWDLNYYKKLF	11	1	201544	148191	9	0.122538	0.000580054	0.0487532	13	8.0976e-05	9.92334e-06	0	1
V019	TRGV3*01	TRGJP*01	CATWDLQELGKKIKVF	12	0	108553	79216	1	0.0561259	3.17731e-05	0.00462356	16	0.000164106	9.21201e-06	0	1
V029	TRGV8*01	TRGJP*01	CATWDLSQELGKKIKVF	15	0	201544	148191	1	0.0459503	2.5472e-06	0.000878581	17	0.000107968	4.96167e-06	0	1
V030	TRGV8*01	TRGJP*01	CATWDLTVGKKIKVF	0	13	128855	193648	1	21.0418	6.61028e-06	0.00136351	15	5.16398e-06	0.000108648	1	0
V019	TRGV8*01	TRGJ2*01	CATWDLYYKKLF	52	27	108553	79216	10	0.38537	3.0132e-05	0.0044602	12	0.000669048	0.000257936	0	2
V029	TRGV8*01	TRGJ2*01	CATWDLYYKKLF	82	17	201544	148191	10	0.159384	1.83915e-06	0.000805998	12	0.000560084	8.93101e-05	0	2
V012	TRGV8*01	TRGJP*01	CATWDMEELGKKIKVF	14	0	101133	102868	2	0.0678011	0.00012282	0.0143466	16	0.000145817	9.88787e-06	0	1
V002	TRGV8*01	TRGJP1*01	CATWDMGWFKIF	2	10	65143	132818	2	7.47683	0.000483242	0.0423276	12	2.25871e-05	0.000168857	1	0
V023	TRGV8*01	TRGJP*01	CATWDMQELGKKIKVF	15	0	92972	118381	1	0.0795708	0.000257238	0.0258913	16	0.000135156	1.07558e-05	0	1
V030	TRGV8*01	TRGJP*01	CATWDMRLGKKIKVF	22	0	128855	193648	1	0.0653331	2.32926e-05	0.00358196	15	0.000118772	7.7606e-06	0	1
V030	TRGV8*01	TRGJP*01	CATWDMVLGKKIKVF	17	0	128855	193648	1	0.0834834	0.000227619	0.0237604	15	9.29517e-05	7.7606e-06	0	1
V012	TRGV8*01	TRGJP*01	CATWDNGLGKKIKVF	0	12	101133	102868	1	13.2246	0.000220285	0.0231768	15	9.7211e-06	0.000128542	1	0
V029	TRGV8*01	TRGJP*01	CATWDNHQELGKKIKVF	0	16	201544	148191	1	12.5008	0.000172472	0.0190077	17	6.748e-06	8.43484e-05	1	0
V029	TRGV8*01	TRGJP*01	CATWDNRQELGKKIKVF	0	18	201544	148191	1	13.9716	5.40523e-05	0.00713441	17	6.748e-06	9.42718e-05	1	0
V029	TRGV8*01	TRGJ2*01	CATWDNRYYKKLF	11	0	201544	148191	3	0.0612688	7.90346e-05	0.00989597	13	8.0976e-05	4.96167e-06	0	1
V001	TRGV4*01	TRGJ2*01	CATWDNYYKKLF	4	21	72439	87932	5	5.34235	0.000142495	0.016142	12	5.68615e-05	0.0003037	1	0
V023	TRGV2*01	TRGJP*01	CATWDPAELGKKIKVF	0	11	92972	118381	1	15.2813	0.000119299	0.0139912	16	8.44723e-06	0.00012907	1	0
V012	TRGV8*01	TRGJP*01	CATWDPGGLGKKIKVF	17	0	101133	102868	1	0.0564993	1.53988e-05	0.00254354	16	0.00017498	9.88787e-06	0	1
V029	TRGV8*01	TRGJP*01	CATWDPGQELGKKIKVF	0	21	201544	148191	1	16.1778	1.55595e-05	0.00255389	17	6.748e-06	0.000109157	1	0
V030	TRGV8*01	TRGJ2*01	CATWDPLKLF	0	14	128855	193648	1	22.5449	2.64096e-06	0.000889669	10	5.16398e-06	0.000116409	1	0
V021	TRGV8*01	TRGJ2*01	CATWDPPNYYKKLF	38	170	117376	54437	6	2.03506	1.8396e-05	0.00292747	14	0.000716411	0.00145684	1	0
V023	TRGV3*01	TRGJP*01	CATWDPTGELGKKIKVF	0	11	92972	118381	1	15.2813	0.000119299	0.0139912	17	8.44723e-06	0.00012907	1	0
V029	TRGV4*01	TRGJ2*01	CATWDQCKKLF	15	3	201544	148191	1	0.183804	0.000506726	0.0438241	11	0.000107968	1.98467e-05	0	1
V012	TRGV8*01	TRGJP*01	CATWDQELGKKIKVF	13	0	101133	102868	3	0.0726448	0.000245425	0.0250864	15	0.000136095	9.88787e-06	0	1
V029	TRGV4*01	TRGJP*01	CATWDQELGKKIKVF	14	0	201544	148191	3	0.049014	6.0118e-06	0.0012866	15	0.00010122	4.96167e-06	0	1
V030	TRGV3*01	TRGJP*01	CATWDQELGKKIKVF	0	11	128855	193648	2	18.0355	4.14125e-05	0.00577351	15	5.16398e-06	9.31272e-05	1	0
V001	TRGV8*01	TRGJP*01	CATWDQQELGKKIKVF	20	0	72439	87932	2	0.0577904	9.18168e-06	0.00173039	16	0.000238818	1.38045e-05	0	1
V023	TRGV8*01	TRGJP2*01	CATWDQSSDWIKTF	4012	2247	92972	118381	2	0.706167	1.76986e-05	0.00284122	14	0.0338987	0.0241791	0	1
V029	TRGV8*01	TRGJP*01	CATWDREELGKKIKVF	16	0	201544	148191	1	0.0432471	1.07925e-06	0.000729775	16	0.000114716	4.96167e-06	0	1
V030	TRGV8*01	TRGJP1*01	CATWDREGWFKIF	37	1	128855	193648	2	0.079082	1.20389e-06	0.000729775	13	0.000196231	1.55212e-05	0	1
V029	TRGV8*01	TRGJP*01	CATWDRELGKKIKVF	17	0	201544	148191	6	0.0408442	4.57274e-07	0.000686123	15	0.000121464	4.96167e-06	2	1
V002	TRGV8*01	TRGJP*01	CATWDRELGKKIKVF	0	16	65143	132818	6	34.669	6.35027e-07	0.000729775	15	7.52904e-06	0.00026096	2	1
V030	TRGV8*01	TRGJP*01	CATWDRELGKKIKVF	0	10	128855	193648	6	16.5324	0.000103654	0.0123847	15	5.16398e-06	8.53666e-05	2	1
V002	TRGV3*01	TRGJ2*01	CATWDRFYYKKLF	506	175	65143	132818	9	0.70697	5.07358e-05	0.00681977	13	0.00381722	0.00270171	0	1
V012	TRGV3*01	TRGJP*01	CATWDRGELGKKIKVF	17	0	101133	102868	4	0.0564993	1.53988e-05	0.00254354	16	0.00017498	9.88787e-06	0	1
V008	TRGV3*01	TRGJ2*01	CATWDRICYKKLF	443	61	76109	37482	2	0.0680121	4.79813e-06	0.00114471	13	0.0118454	0.00081461	0	1
V008	TRGV5*01	TRGJ2*01	CATWDRICYKKLF	20	7	76109	37482	1	0.18753	1.49531e-05	0.00249924	13	0.000560254	0.000105111	0	1
V029	TRGV8*01	TRGJP2*01	CATWDRKTF	6	60	201544	148191	1	6.40909	1.0376e-06	0.000729775	9	4.7236e-05	0.000302662	1	0
V029	TRGV3*01	TRGJP*01	CATWDRLALGKKIKVF	0	15	201544	148191	1	11.7654	0.000311181	0.0300587	16	6.748e-06	7.93867e-05	1	0
V030	TRGV8*01	TRGJP*01	CATWDRLELGKKIKVF	18	0	128855	193648	4	0.0790891	0.000128061	0.014852	16	9.81157e-05	7.7606e-06	1	1
V019	TRGV8*01	TRGJP*01	CATWDRLELGKKIKVF	0	17	108553	79216	4	13.1375	0.000100279	0.0121805	16	1.26236e-05	0.000165816	1	1
V030	TRGV3*01	TRGJP*01	CATWDRLELGKKIKVF	0	10	128855	193648	2	16.5324	0.000103654	0.0123847	16	5.16398e-06	8.53666e-05	1	0
V019	TRGV3*01	TRGJP2*01	CATWDRLEQGDWIKTF	415	862	108553	79216	1	1.518	7.87218e-06	0.00154534	16	0.0052514	0.00794996	1	0
V030	TRGV3*01	TRGJP*01	CATWDRLKVF	19	0	128855	193648	1	0.0751343	7.29736e-05	0.00931248	10	0.00010328	7.7606e-06	0	1
V029	TRGV8*01	TRGJP*01	CATWDRLQELGKKIKVF	16	0	201544	148191	2	0.0432471	1.07925e-06	0.000729775	17	0.000114716	4.96167e-06	0	1
V029	TRGV3*01	TRGJ2*01	CATWDRLRSYYKKLF	37	16	201544	148191	3	0.328885	6.9956e-05	0.00898225	15	0.000256424	8.43484e-05	0	1
V019	TRGV8*01	TRGJP*01	CATWDRLSGGKKIKVF	0	14	108553	79216	1	10.9476	0.000579834	0.0487532	16	1.26236e-05	0.00013818	1	0
V001	TRGV3*01	TRGJP*01	CATWDRLVELGKKIKVF	0	10	72439	87932	1	13.3545	0.000353442	0.0331131	17	1.13723e-05	0.00015185	1	0
V019	TRGV3*01	TRGJ2*01	CATWDRNYYKKLF	107	83	108553	79216	10	0.567248	0.000120406	0.0141097	13	0.00136334	0.000773808	0	1
V023	TRGV3*01	TRGJ2*01	CATWDRPDYYKKLF	1672	897	92972	118381	10	0.680365	1.07457e-05	0.00192587	14	0.0141322	0.00965872	0	1
V012	TRGV3*01	TRGJP*01	CATWDRPELGKKIKVF	0	12	101133	102868	5	13.2246	0.000220285	0.0231768	16	9.7211e-06	0.000128542	1	0
V001	TRGV3*01	TRGJP*01	CATWDRPGELGKKIKVF	0	12	72439	87932	4	15.783	7.21012e-05	0.00922529	17	1.13723e-05	0.000179459	1	0
V029	TRGV5*01	TRGJ2*01	CATWDRPGKLF	12	0	201544	148191	8	0.0565554	3.34874e-05	0.00477795	11	8.7724e-05	4.96167e-06	0	1
V002	TRGV8*01	TRGJ2*01	CATWDRPHYKKLF	0	11	65143	132818	9	24.4704	4.89692e-06	0.00114768	13	7.52904e-06	0.000184207	1	0
V001	TRGV8*01	TRGJP*01	CATWDRPQLGKKIKVF	16	0	72439	87932	1	0.0713913	0.000127974	0.014852	16	0.000193329	1.38045e-05	0	1
V029	TRGV8*01	TRGJP*01	CATWDRPRELGKKIKVF	0	14	201544	148191	4	11.03	0.000565886	0.0479205	17	6.748e-06	7.44251e-05	1	0
V029	TRGV3*01	TRGJP*01	CATWDRPRLGKKIKVF	0	15	201544	148191	2	11.7654	0.000311181	0.0300587	16	6.748e-06	7.93867e-05	1	0
V005	TRGV3*01	TRGJP*01	CATWDRPRVGQKIKVF	11	10	13321	92981	2	6.402	8.95643e-05	0.0110535	16	0.000129057	0.000825702	1	0
V029	TRGV3*01	TRGJP*01	CATWDRPSAELGKKIKVF	10	0	201544	148191	1	0.0668391	0.000186531	0.0199714	18	7.4228e-05	4.96167e-06	0	1
V012	TRGV3*01	TRGJP*01	CATWDRQDFIELGKKIKVF	31	0	101133	102868	1	0.0317765	4.73902e-07	0.000686123	19	0.000311075	9.88787e-06	0	1
V019	TRGV5*01	TRGJ2*01	CATWDRQKKLF	49	24	108553	79216	2	0.364729	2.34146e-05	0.00359694	11	0.000631178	0.0002303	0	1
V030	TRGV5*01	TRGJ2*01	CATWDRQYYYKKLF	0	14	128855	193648	2	22.5449	2.64096e-06	0.000889669	14	5.16398e-06	0.000116409	1	0
V012	TRGV3*01	TRGJP*01	CATWDRRELGKKIKVF	30	2	101133	102868	4	0.0984076	1.17583e-06	0.000729775	16	0.000301354	2.96636e-05	1	2
V019	TRGV3*01	TRGJP*01	CATWDRRELGKKIKVF	10	0	108553	79216	4	0.0663323	0.000178545	0.0194592	16	0.000138859	9.21201e-06	1	2
V030	TRGV3*01	TRGJP*01	CATWDRRELGKKIKVF	0	17	128855	193648	4	27.0546	1.68412e-07	0.000686123	16	5.16398e-06	0.000139691	1	2
V019	TRGV8*01	TRGJP*01	CATWDRRFELGKKIKVF	0	16	108553	79216	1	12.4075	0.000178696	0.0194592	17	1.26236e-05	0.000156604	1	0
V008	TRGV4*01	TRGJP2*01	CATWDRRGSDWIKTF	47	207	76109	37482	3	2.13724	3.42332e-06	0.000975919	15	0.00128058	0.00273289	1	0
V029	TRGV3*01	TRGJP2*01	CATWDRRGWIKTF	838	1684	201544	148191	2	1.48072	1.12974e-05	0.00200266	13	0.00566157	0.00836042	1	0
V002	TRGV8*01	TRGJP*01	CATWDRRKNPKKIKVF	30	0	65143	132818	1	0.0657546	1.32089e-05	0.00228881	16	0.0002334	1.53506e-05	0	1
V023	TRGV8*01	TRGJP*01	CATWDRRNELGKKIKVF	0	13	92972	118381	1	17.8286	2.30815e-05	0.00355699	17	8.44723e-06	0.000150581	1	0
V023	TRGV3*01	TRGJP*01	CATWDRRQLGKKIKVF	0	11	92972	118381	1	15.2813	0.000119299	0.0139912	16	8.44723e-06	0.00012907	1	0
V019	TRGV8*01	TRGJP1*01	CATWDRRRRTTGWFKIF	1	19	108553	79216	1	7.29866	0.000376861	0.0351271	17	2.52471e-05	0.00018424	1	0
V008	TRGV3*01	TRGJ2*01	CATWDRRRYKKLF	213	846	76109	37482	9	1.95994	5.67338e-06	0.00125602	13	0.00570925	0.0111286	1	0
V023	TRGV8*01	TRGJP*01	CATWDRRVGELGKKIKVF	0	19	92972	118381	1	25.4711	1.67141e-07	0.000686123	18	8.44723e-06	0.000215116	1	0
V005	TRGV8*01	TRGJP2*01	CATWDRSDWIKTF	4	7	13321	92981	9	11.1727	0.000100661	0.0122168	13	5.37738e-05	0.00060051	1	0
V012	TRGV8*01	TRGJP*01	CATWDRSGELGKKIKVF	18	0	101133	102868	1	0.0535251	7.70818e-06	0.00152131	17	0.000184701	9.88787e-06	0	1
V030	TRGV8*01	TRGJ2*01	CATWDRTKKLF	183	61	128855	193648	2	0.50615	4.15784e-06	0.00106577	11	0.000950173	0.000481157	0	1
V001	TRGV8*01	TRGJP*01	CATWDRVRELGKKIKVF	16	0	72439	87932	1	0.0713913	0.000127974	0.014852	17	0.000193329	1.38045e-05	0	1
V002	TRGV8*01	TRGJP2*01	CATWDRYGSDWIKTF	134	198	65143	132818	1	3.01154	3.4611e-06	0.000980955	15	0.00101642	0.00305477	1	0
V008	TRGV8*01	TRGJP*01	CATWDSAELGKKIKVF	7	0	76109	37482	2	0.0615491	0.000425783	0.0385567	16	0.00021343	1.31389e-05	0	2
V030	TRGV8*01	TRGJP*01	CATWDSAELGKKIKVF	16	0	128855	193648	2	0.0883946	0.0004103	0.0379297	16	8.77877e-05	7.7606e-06	0	2
V019	TRGV3*01	TRGJP*01	CATWDSARGVELGKKIKVF	302	264	108553	79216	1	0.637345	4.80802e-06	0.0011452	19	0.00382494	0.00244118	0	1
V005	TRGV8*01	TRGJP2*01	CATWDSDWIKTF	62	0	13321	92981	10	0.110713	0.000387422	0.0360426	12	0.00067755	7.50638e-05	0	1
V029	TRGV8*01	TRGJ2*01	CATWDSEDYKKLF	17	3	201544	148191	2	0.163379	0.000129295	0.0149359	13	0.000121464	1.98467e-05	0	1
V005	TRGV3*01	TRGJP*01	CATWDSELGKKIKVF	5	8	13321	92981	1	10.4751	4.33819e-05	0.00603082	15	6.45286e-05	0.000675574	1	0
V029	TRGV8*01	TRGJP*01	CATWDSGELGKKIKVF	0	15	201544	148191	1	11.7654	0.000311181	0.0300587	16	6.748e-06	7.93867e-05	1	0
V005	TRGV8*01	TRGJ2*01	CATWDSIEKLF	0	4	13321	92981	1	34.9084	0.000246496	0.0250864	11	1.07548e-05	0.000375319	1	0
V029	TRGV4*01	TRGJP1*01	CATWDSLGATGWFKIF	147	287	201544	148191	1	1.43143	0.000314771	0.0302722	16	0.000998704	0.00142896	1	0
V030	TRGV3*01	TRGJP*01	CATWDSLVLGKKIKVF	0	9	128855	193648	1	15.0294	0.000259439	0.025952	16	5.16398e-06	7.7606e-05	1	0
V008	TRGV8*01	TRGJP*01	CATWDSMLGKKIKVF	11	0	76109	37482	1	0.0410283	5.04476e-06	0.00116552	15	0.000320145	1.31389e-05	0	1
V029	TRGV2*01	TRGJ2*01	CATWDSNYYKKLF	9	0	201544	148191	8	0.0735235	0.000440234	0.0391145	13	6.748e-05	4.96167e-06	0	1
V030	TRGV8*01	TRGJP*01	CATWDSPGKLGKKIKVF	0	9	128855	193648	1	15.0294	0.000259439	0.025952	17	5.16398e-06	7.7606e-05	1	0
V019	TRGV2*01	TRGJ2*01	CATWDSPNYYKKLF	10	0	108553	79216	8	0.0663323	0.000178545	0.0194592	14	0.000138859	9.21201e-06	0	1
V029	TRGV8*01	TRGJP*01	CATWDSQELGKKIKVF	16	0	201544	148191	2	0.0432471	1.07925e-06	0.000729775	16	0.000114716	4.96167e-06	1	1
V012	TRGV8*01	TRGJP*01	CATWDSQELGKKIKVF	0	28	101133	102868	2	29.5057	2.20825e-07	0.000686123	16	9.7211e-06	0.000286748	1	1
V030	TRGV8*01	TRGJP*01	CATWDSQLGKKIKVF	0	19	128855	193648	1	30.0611	7.9453e-07	0.000729775	15	5.16398e-06	0.000155212	1	0
V023	TRGV2*01	TRGJP*01	CATWDSRELGKKIKVF	0	11	92972	118381	1	15.2813	0.000119299	0.0139912	16	8.44723e-06	0.00012907	1	0
V002	TRGV8*01	TRGJP1*01	CATWDSRPRYGTGWFKIF	45729	16331	65143	132818	1	0.637193	4.44369e-05	0.00614481	18	0.344303	0.250706	0	1
V029	TRGV8*01	TRGJP*01	CATWDSSGELGKKIKVF	21	0	201544	148191	1	0.0334171	4.35665e-07	0.000686123	17	0.000148456	4.96167e-06	0	1
V005	TRGV3*01	TRGJ2*01	CATWDSSGKLF	0	5	13321	92981	1	41.8932	3.0881e-05	0.00452075	11	1.07548e-05	0.000450383	1	0
V005	TRGV8*01	TRGJP2*01	CATWDSSSDWIKTF	59	104	13321	92981	6	12.3026	2.13755e-06	0.000851377	14	0.000645286	0.0078817	1	0
V005	TRGV8*01	TRGJP2*01	CATWDSSSDWSKTF	0	4	13321	92981	1	34.9084	0.000246496	0.0250864	14	1.07548e-05	0.000375319	1	0
V005	TRGV8*01	TRGJ2*01	CATWDSYKKLF	70	0	13321	92981	10	0.09823	0.000174626	0.0191585	11	0.000763589	7.50638e-05	0	1
V019	TRGV8*01	TRGJ2*01	CATWDTDYYKKLF	71	45	108553	79216	8	0.466003	4.41461e-05	0.00611382	13	0.000908896	0.000423752	0	1
V023	TRGV8*01	TRGJ2*01	CATWDTIGYKKLF	60	18	92972	118381	1	0.396476	0.000144429	0.0163484	13	0.000515281	0.00020436	0	1
V030	TRGV8*01	TRGJP*01	CATWDTMGQELGKKIKVF	0	10	128855	193648	1	16.5324	0.000103654	0.0123847	18	5.16398e-06	8.53666e-05	1	0
V029	TRGV8*01	TRGJP*01	CATWDTPIRELGKKIKVF	0	25	201544	148191	1	19.1197	1.31653e-06	0.000737102	18	6.748e-06	0.000129003	1	0
V023	TRGV8*01	TRGJP*01	CATWDTQELGKKIKVF	0	16	92972	118381	3	21.6497	1.9642e-06	0.000828456	16	8.44723e-06	0.000182849	2	0
V029	TRGV8*01	TRGJP*01	CATWDTQELGKKIKVF	0	16	201544	148191	3	12.5008	0.000172472	0.0190077	16	6.748e-06	8.43484e-05	2	0
V030	TRGV8*01	TRGJP*01	CATWDTRALGKKIKVF	0	10	128855	193648	1	16.5324	0.000103654	0.0123847	16	5.16398e-06	8.53666e-05	1	0
V005	TRGV8*01	TRGJP1*01	CATWDTTGWFKIF	205	5	13321	92981	9	0.202917	1.68163e-06	0.000768536	13	0.00221548	0.000450383	1	3
V008	TRGV8*01	TRGJP1*01	CATWDTTGWFKIF	22	9	76109	37482	9	0.214023	2.12081e-05	0.00331265	13	0.000613612	0.000131389	1	3
V012	TRGV4*01	TRGJP1*01	CATWDTTGWFKIF	44	16	101133	102868	6	0.384155	0.000404461	0.0375084	13	0.00043745	0.000168094	0	1
V023	TRGV8*01	TRGJP1*01	CATWDTTGWFKIF	10	42	92972	118381	9	4.97925	7.65094e-07	0.000729775	13	9.29195e-05	0.0004625	1	3
V029	TRGV8*01	TRGJP1*01	CATWDTTGWFKIF	66	45	201544	148191	9	0.504707	0.000341509	0.0322354	13	0.000452116	0.000228237	1	3
V005	TRGV2*01	TRGJ2*01	CATWDVCYKKLF	0	4	13321	92981	1	34.9084	0.000246496	0.0250864	12	1.07548e-05	0.000375319	1	0
V012	TRGV8*01	TRGJ2*01	CATWDVGWHKKLF	0	13	101133	102868	1	14.242	0.000109199	0.0129626	13	9.7211e-06	0.00013843	1	0
V029	TRGV4*01	TRGJP2*01	CATWDVNYPSDWIKTF	14	2	201544	148191	1	0.147044	0.000412068	0.0380451	16	0.00010122	1.4885e-05	0	1
V005	TRGV8*01	TRGJ2*01	CATWDVPKLF	0	4	13321	92981	2	34.9084	0.000246496	0.0250864	10	1.07548e-05	0.000375319	1	0
V030	TRGV8*01	TRGJP2*01	CATWDVSSDWIKTF	17	0	128855	193648	4	0.0834834	0.000227619	0.0237604	14	9.29517e-05	7.7606e-06	0	1
V029	TRGV2*01	TRGJP2*01	CATWDWRCDWIKTF	34	16	201544	148191	1	0.357082	0.000289995	0.0284826	14	0.00023618	8.43484e-05	0	1
V029	TRGV2*01	TRGJP*01	CATWDWVGKKIKVF	15	0	201544	148191	1	0.0459503	2.5472e-06	0.000878581	14	0.000107968	4.96167e-06	0	1
V029	TRGV8*01	TRGJ2*01	CATWDWVKLF	94	55	201544	148191	2	0.433271	2.60708e-06	0.000889669	10	0.00064106	0.000277854	0	1
V002	TRGV8*01	TRGJ2*01	CATWDYYKKLF	12	30	65143	132818	10	4.86368	1.50431e-06	0.000752437	11	9.78776e-05	0.000475869	1	1
V005	TRGV8*01	TRGJ2*01	CATWDYYKKLF	70	0	13321	92981	10	0.09823	0.000174626	0.0191585	11	0.000763589	7.50638e-05	1	1
V030	TRGV4*01	TRGJ2*01	CATWDYYKKLF	33	55	128855	193648	8	2.47589	2.62365e-05	0.00395973	11	0.000175575	0.000434594	1	0
V012	TRGV8*01	TRGJP*01	CATWEAPLGKKIKVF	0	11	101133	102868	1	12.2072	0.000444373	0.0393388	15	9.7211e-06	0.000118654	1	0
V001	TRGV8*01	TRGJP*01	CATWEARLGKKIKVF	0	14	72439	87932	1	18.2116	1.4708e-05	0.00248095	15	1.13723e-05	0.000207068	1	0
V012	TRGV8*01	TRGJ2*01	CATWEDLGGYKKLF	1	19	101133	102868	1	10.1734	1.82736e-05	0.00291433	14	1.94422e-05	0.000197757	1	0
V029	TRGV8*01	TRGJP2*01	CATWEDSSDWIKTF	27	0	201544	148191	3	0.0262552	1.03021e-06	0.000729775	14	0.000188944	4.96167e-06	0	1
V012	TRGV3*01	TRGJP*01	CATWEEILGKKIKVF	32	5	101133	102868	1	0.184889	7.60586e-06	0.00151131	15	0.000320796	5.93272e-05	0	1
V001	TRGV2*01	TRGJP*01	CATWEELGKKIKVF	15	0	72439	87932	4	0.0758542	0.000249262	0.0252768	14	0.000181957	1.38045e-05	0	1
V023	TRGV8*01	TRGJP*01	CATWEELGKKIKVF	0	12	92972	118381	3	16.555	5.2475e-05	0.00700845	14	8.44723e-06	0.000139826	1	0
V019	TRGV3*01	TRGJP*01	CATWEKAF	0	22	108553	79216	1	16.7876	8.44419e-06	0.00162277	8	1.26236e-05	0.000211876	1	0
V030	TRGV8*01	TRGJ2*01	CATWEKLF	4	17	128855	193648	5	5.4108	0.00017488	0.0191721	8	2.58199e-05	0.000139691	1	0
V029	TRGV8*01	TRGJP*01	CATWEKQELGKKIKVF	10	0	201544	148191	1	0.0668391	0.000186531	0.0199714	16	7.4228e-05	4.96167e-06	0	1
V005	TRGV2*01	TRGJP2*01	CATWEKTYSSDWIKTF	0	5	13321	92981	1	41.8932	3.0881e-05	0.00452075	16	1.07548e-05	0.000450383	1	0
V023	TRGV8*01	TRGJP*01	CATWELGKKIKVF	0	22	92972	118381	2	29.2927	4.12704e-07	0.000686123	13	8.44723e-06	0.000247384	2	0
V030	TRGV3*01	TRGJP*01	CATWELGKKIKVF	0	11	128855	193648	1	18.0355	4.14125e-05	0.00577351	13	5.16398e-06	9.31272e-05	1	0
V030	TRGV5*01	TRGJP*01	CATWELGKKIKVF	0	9	128855	193648	1	15.0294	0.000259439	0.025952	13	5.16398e-06	7.7606e-05	1	0
V030	TRGV8*01	TRGJP*01	CATWELGKKIKVF	0	12	128855	193648	2	19.5386	1.65454e-05	0.00267074	13	5.16398e-06	0.000100888	2	0
V002	TRGV8*01	TRGJP2*01	CATWELNSSDWIKTF	2	13	65143	132818	2	9.5164	2.68739e-05	0.00403926	15	2.25871e-05	0.000214909	1	0
V023	TRGV8*01	TRGJP*01	CATWEMQELGKKIKVF	0	19	92972	118381	1	25.4711	1.67141e-07	0.000686123	16	8.44723e-06	0.000215116	1	0
V029	TRGV8*01	TRGJP*01	CATWENKTDKVF	0	18	201544	148191	1	13.9716	5.40523e-05	0.00713441	12	6.748e-06	9.42718e-05	1	0
V029	TRGV2*01	TRGJP*01	CATWENWKLGKKIKVF	18	0	201544	148191	1	0.0386942	1.93745e-07	0.000686123	16	0.000128212	4.96167e-06	0	1
V002	TRGV8*01	TRGJP*01	CATWERDGLGKKIKVF	0	15	65143	132818	1	32.6292	5.73921e-08	0.000686123	16	7.52904e-06	0.00024561	1	0
V019	TRGV8*01	TRGJP*01	CATWERELGKKIKVF	10	0	108553	79216	1	0.0663323	0.000178545	0.0194592	15	0.000138859	9.21201e-06	0	1
V012	TRGV2*01	TRGJP*01	CATWERGELGKKIKVF	13	0	101133	102868	2	0.0726448	0.000245425	0.0250864	16	0.000136095	9.88787e-06	0	1
V019	TRGV2*01	TRGJP*01	CATWESFKLGKKIKVF	15	0	108553	79216	1	0.0456006	2.38508e-06	0.000876402	16	0.000201977	9.21201e-06	0	1
V019	TRGV8*01	TRGJP2*01	CATWESSDWIKTF	94	74	108553	79216	9	0.575825	0.000405038	0.037529	13	0.00119924	0.0006909	1	1
V023	TRGV3*01	TRGJP2*01	CATWESSDWIKTF	13	33	92972	118381	5	3.09304	0.000162602	0.0181803	13	0.000118261	0.000365698	1	0
V023	TRGV8*01	TRGJP2*01	CATWESSDWIKTF	1	12	92972	118381	9	8.27741	0.000405196	0.037529	13	1.68945e-05	0.000139826	1	1
V012	TRGV5*01	TRGJP*01	CATWEVESLKVF	0	12	101133	102868	1	13.2246	0.000220285	0.0231768	12	9.7211e-06	0.000128542	1	0
V012	TRGV5*01	TRGJ2*01	CATWEVYGFYKKLF	0	16	101133	102868	1	17.2944	1.33018e-05	0.00229945	14	9.7211e-06	0.000168094	1	0
V005	TRGV3*01	TRGJ2*01	CATWEWARYKKLF	0	4	13321	92981	1	34.9084	0.000246496	0.0250864	13	1.07548e-05	0.000375319	1	0
V005	TRGV3*01	TRGJP1*01	CATWFHTTGWFKIF	0	4	13321	92981	1	34.9084	0.000246496	0.0250864	14	1.07548e-05	0.000375319	1	0
V001	TRGV8*01	TRGJP*01	CATWFQELGKKIKVF	0	13	72439	87932	1	16.9973	3.25649e-05	0.00470137	15	1.13723e-05	0.000193263	1	0
V005	TRGV2*01	TRGJ2*01	CATWFRGYKKLF	0	4	13321	92981	1	34.9084	0.000246496	0.0250864	12	1.07548e-05	0.000375319	1	0
V012	TRGV8*01	TRGJP*01	CATWGDQELGKKIKVF	0	11	101133	102868	1	12.2072	0.000444373	0.0393388	16	9.7211e-06	0.000118654	1	0
V002	TRGV8*01	TRGJP2*01	CATWGFSDWIKTF	14632	6004	65143	132818	2	0.820102	2.91876e-05	0.00435568	13	0.110172	0.0921804	0	1
V005	TRGV8*01	TRGJ2*01	CATWGFYYKKLF	0	4	13321	92981	5	34.9084	0.000246496	0.0250864	12	1.07548e-05	0.000375319	1	0
V021	TRGV8*01	TRGJP2*01	CATWGGDWIKTF	9	0	117376	54437	2	0.0463711	3.21623e-05	0.00466628	12	0.000183695	8.51956e-06	0	1
V023	TRGV2*01	TRGJP*01	CATWGGELGKKIKVF	0	10	92972	118381	1	14.0077	0.000271219	0.0268186	15	8.44723e-06	0.000118314	1	0
V008	TRGV8*01	TRGJP*01	CATWGGLGKKIKVF	10	0	76109	37482	1	0.0447594	1.52911e-05	0.00253545	14	0.000293466	1.31389e-05	0	1
V029	TRGV8*01	TRGJP*01	CATWGNQELGKKIKVF	16	0	201544	148191	1	0.0432471	1.07925e-06	0.000729775	16	0.000114716	4.96167e-06	0	1
V030	TRGV3*01	TRGJP2*01	CATWGNWIKTF	49	0	128855	193648	1	0.030049	1.1239e-06	0.000729775	11	0.000258199	7.7606e-06	0	1
V021	TRGV2*01	TRGJ2*01	CATWGNYYKKLF	8	0	117376	54437	9	0.0515244	0.00010152	0.0122398	12	0.000165326	8.51956e-06	0	1
V029	TRGV8*01	TRGJP*01	CATWGQELGKKIKVF	22	0	201544	148191	3	0.0319639	1.9308e-07	0.000686123	15	0.000155204	4.96167e-06	1	1
V012	TRGV8*01	TRGJP*01	CATWGQELGKKIKVF	0	21	101133	102868	3	22.3821	9.67197e-07	0.000729775	15	9.7211e-06	0.000217533	1	1
V001	TRGV8*01	TRGJP*01	CATWGRLGKKIKVF	18	0	72439	87932	1	0.063875	3.40332e-05	0.00484165	14	0.000216074	1.38045e-05	0	1
V012	TRGV8*01	TRGJP*01	CATWGRQELGKKIKVF	19	0	101133	102868	2	0.0508484	3.85873e-06	0.00102838	16	0.000194422	9.88787e-06	0	1
V030	TRGV4*01	TRGJ2*01	CATWGVKKLF	8	32	128855	193648	3	5.51153	7.87011e-07	0.000729775	10	4.64758e-05	0.0002561	1	0
V001	TRGV8*01	TRGJ2*01	CATWGVVYKKLF	20	1	72439	87932	1	0.115582	7.94144e-05	0.00993502	12	0.000238818	2.76091e-05	0	1
V029	TRGV8*01	TRGJP2*01	CATWGYRWRSSDWIKTF	13	0	201544	148191	1	0.0525154	1.41887e-05	0.00240446	17	9.4472e-05	4.96167e-06	0	1
V029	TRGV2*01	TRGJ2*01	CATWGYYKKLF	87	7	201544	148191	10	0.0668067	1.74148e-06	0.00077885	11	0.000593824	3.96934e-05	0	1
V005	TRGV8*01	TRGJ2*01	CATWIRGYYKKLF	0	5	13321	92981	2	41.8932	3.0881e-05	0.00452075	13	1.07548e-05	0.000450383	1	0
V021	TRGV2*01	TRGJ2*01	CATWKFF	8	0	117376	54437	1	0.0515244	0.00010152	0.0122398	7	0.000165326	8.51956e-06	0	1
V029	TRGV2*01	TRGJ2*01	CATWKKKLF	142	0	201544	148191	1	0.00513689	2.3011e-06	0.000862888	9	0.000964964	4.96167e-06	0	1
V030	TRGV5*01	TRGJP*01	CATWKQELGKKIKVF	0	14	128855	193648	1	22.5449	2.64096e-06	0.000889669	15	5.16398e-06	0.000116409	1	0
V021	TRGV2*01	TRGJP2*01	CATWLSSDWIKTF	13	5	117376	54437	5	0.198727	0.000490818	0.0425995	13	0.000257173	5.11173e-05	0	1
V002	TRGV8*01	TRGJP1*01	CATWMTSPITTGWFKIF	42	45	65143	132818	1	2.18192	0.000342148	0.0322409	17	0.000323749	0.000706128	1	0
V029	TRGV8*01	TRGJ2*01	CATWPDKKLF	15	2	201544	148191	4	0.137852	0.000211316	0.0223134	10	0.000107968	1.4885e-05	0	1
V012	TRGV5*01	TRGJP*01	CATWQELGKKIKVF	25	0	101133	102868	1	0.0391119	1.57629e-06	0.000755251	14	0.000252749	9.88787e-06	0	1
V019	TRGV2*01	TRGJP*01	CATWQELGKKIKVF	10	0	108553	79216	2	0.0663323	0.000178545	0.0194592	14	0.000138859	9.21201e-06	0	1
V029	TRGV3*01	TRGJ2*01	CATWRKKLF	0	21	201544	148191	2	16.1778	1.55595e-05	0.00255389	9	6.748e-06	0.000109157	1	0
V029	TRGV5*01	TRGJP*01	CATWRLGKKIKVF	9	0	201544	148191	1	0.0735235	0.000440234	0.0391145	13	6.748e-05	4.96167e-06	0	1
V023	TRGV8*01	TRGJ2*01	CATWRNYYKKLF	338	183	92972	118381	3	0.690496	4.59492e-05	0.00626271	12	0.00286361	0.00197907	0	1
V023	TRGV8*01	TRGJP*01	CATWSRGELGKKIKVF	14	0	92972	118381	1	0.0848763	0.000490167	0.0425933	16	0.000126708	1.07558e-05	0	1
V005	TRGV8*01	TRGJP2*01	CATWTSVGSDWIKTF	0	4	13321	92981	1	34.9084	0.000246496	0.0250864	15	1.07548e-05	0.000375319	1	0
V008	TRGV8*01	TRGJP*01	CATWTYPEELGKKIKVF	7	0	76109	37482	1	0.0615491	0.000425783	0.0385567	17	0.00021343	1.31389e-05	0	1
V023	TRGV8*01	TRGJP*01	CATWVKELGKKIKVF	0	17	92972	118381	1	22.9235	8.63949e-07	0.000729775	15	8.44723e-06	0.000193605	1	0
V029	TRGV3*01	TRGJ2*01	CATWVLNYYKKLF	19	76	201544	148191	3	2.83153	5.67696e-06	0.00125602	13	0.00013496	0.000382049	1	0
V030	TRGV8*01	TRGJP*01	CATWVLQELGKKIKVF	25	0	128855	193648	1	0.0577938	3.82735e-06	0.00102838	16	0.000134264	7.7606e-06	0	1
V002	TRGV8*01	TRGJ2*01	CATWVNYYKKLF	4	25	65143	132818	10	10.6058	3.87941e-07	0.000686123	12	3.76452e-05	0.000399116	1	0
V019	TRGV8*01	TRGJ2*01	CATWVPYYKKLF	62	42	108553	79216	8	0.497884	0.000451925	0.0398386	12	0.000795284	0.000396116	0	1
V012	TRGV8*01	TRGJP*01	CATWVQELGKKIKVF	16	0	101133	102868	4	0.0598234	3.07647e-05	0.00452075	15	0.000165259	9.88787e-06	0	1
V023	TRGV2*01	TRGJP*01	CATWVQELGKKIKVF	0	13	92972	118381	2	17.8286	2.30815e-05	0.00355699	15	8.44723e-06	0.000150581	1	0
V001	TRGV8*01	TRGJP*01	CATWVRQELGKKIKVF	13	0	72439	87932	1	0.0866924	0.000437234	0.0391145	16	0.000159212	1.38045e-05	0	1
V029	TRGV8*01	TRGJ2*01	CATWVSLNKKLF	9	0	201544	148191	1	0.0735235	0.000440234	0.0391145	12	6.748e-05	4.96167e-06	0	1
V030	TRGV8*01	TRGJP*01	CATWVSPVGQELGKKIKVF	0	13	128855	193648	1	21.0418	6.61028e-06	0.00136351	19	5.16398e-06	0.000108648	1	0
V001	TRGV8*01	TRGJP*01	CATWVSQELGKKIKVF	0	16	72439	87932	1	20.6404	3.00021e-06	0.000926638	16	1.13723e-05	0.000234677	1	0
V030	TRGV4*01	TRGJ2*01	CATWVTYYKKLF	103	32	128855	193648	3	0.476725	9.56288e-05	0.0117512	12	0.000537054	0.0002561	0	1
V005	TRGV2*01	TRGJ2*01	CATWVYYKKLF	22	13	13321	92981	9	4.25159	0.000186112	0.0199714	11	0.00024736	0.00105089	1	0
V019	TRGV4*01	TRGJ2*01	CATWVYYKKLF	1100	1245	108553	79216	7	0.823835	1.44705e-05	0.00244372	11	0.0138985	0.0114782	0	1
V002	TRGV8*01	TRGJP1*01	CATWWPGWFKIF	1066	327	65143	132818	1	0.624858	7.86204e-06	0.00154534	12	0.00803349	0.005035	0	1
V029	TRGV8*01	TRGJP*01	CATWYRQELGKKIKVF	0	26	201544	148191	1	19.8551	2.04199e-06	0.000838855	16	6.748e-06	0.000133965	1	0
V001	TRGV8*01	TRGJP1*01	CATWYTGWFKIF	73	119	72439	87932	2	1.97005	6.02034e-06	0.0012866	12	0.00084155	0.00165654	1	0
V030	TRGV8*01	TRGJP2*01	CATYKSDWIKTF	48	4	128855	193648	1	0.153317	2.5246e-06	0.000878581	12	0.000253035	3.8803e-05	0	1
V029	TRGV8*01	TRGJP*01	CATYLRGLGKKIKVF	14	0	201544	148191	1	0.049014	6.0118e-06	0.0012866	15	0.00010122	4.96167e-06	0	1
V005	TRGV9*01	TRGJP*01	CGLWEVQAELGKKIKVF	0	4	13321	92981	1	34.9084	0.000246496	0.0250864	17	1.07548e-05	0.000375319	1	0
V029	TRGV4*01	TRGJ2*01	CTSTPFYYKKLF	50	14	201544	148191	1	0.216201	1.51614e-06	0.00075418	12	0.000344148	7.44251e-05	0	1
V029	TRGV10*01	TRGJP1*01	GWFKIF	497	1097	201544	148191	4	1.62456	8.60435e-06	0.0016449	6	0.00336051	0.00544791	1	0
V029	TRGV8*01	TRGJP2*01	IKTF	135	100	201544	148191	3	0.545827	8.40699e-06	0.00161988	4	0.000917728	0.000501129	0	1
V008	TRGV3*01	TRGJP*01	LELGKKIKVF	31	7	76109	37482	1	0.123031	5.8408e-07	0.000729775	10	0.00085372	0.000105111	0	1
V021	TRGV10*01	TRGJP1*01	SKIF	141	574	117376	54437	1	1.88235	5.09122e-06	0.00117162	4	0.00260847	0.00489875	1	0
V005	TRGV10*01	TRGJ2*01	VLRGNNFGYKKLF	12	9	13321	92981	1	5.37185	0.000538115	0.0461557	13	0.000139812	0.000750638	1	0
V021	TRGV2*01	TRGJP1*01	WATGDGPGGGGWFKIF	8	0	117376	54437	1	0.0515244	0.00010152	0.0122398	16	0.000165326	8.51956e-06	0	1
V005	TRGV2*01	TRGJ2*01	WATWDGLGGKLF	0	7	13321	92981	1	55.866	4.84584e-07	0.000686123	12	1.07548e-05	0.00060051	1	0
V021	TRGV2*01	TRGJP1*01	WATWDGPGGGGWFKIF	41	23	117376	54437	1	0.264874	2.25509e-06	0.00085219	16	0.00077152	0.000204469	0	1
V005	TRGV8*01	TRGJP1*01	WATWDKGGTGWFKIF	0	5	13321	92981	1	41.8932	3.0881e-05	0.00452075	15	1.07548e-05	0.000450383	1	0

## Sheet: Table S3
PTID	v_d_gene	j_d_gene	cdr3_d_aa	count_pre	count_post	templates_post	templates_post2	Publicity	OR	pvalue	FDRq	L	pre_freq	post_freq	Consistent increase	Consistent decrease
V001	TRAV29/DV5*01	TRDJ1*01	CAASEGLAGGYCDKLIF	9	0	99159	69880	1	0.0704639	0.000352503	0.0120355	17	0.0001431	1.00847e-05	0	1
V001	TRAV29/DV5*01	TRDJ1*01	CAASGIFLPLYWGWYTDKLIF	7	0	99159	69880	1	0.0880824	0.00206293	0.0393043	21	0.00011448	1.00847e-05	0	1
V001	TRDV1*01	TRDJ1*01	CALGAGLPPGFTGGHKDIHKLIF	7	0	99159	69880	1	0.0880824	0.00206293	0.0393043	23	0.00011448	1.00847e-05	0	1
V001	TRDV1*01	TRDJ1*01	CALGALPAVLGDTTDKLIF	12	0	99159	69880	1	0.0542007	2.48972e-05	0.00165351	19	0.000186031	1.00847e-05	0	1
V001	TRDV1*01	TRDJ1*01	CALGAPGDTRVVADKLIF	8	0	99159	69880	1	0.0782943	0.000852758	0.0214106	18	0.00012879	1.00847e-05	0	1
V001	TRDV1*01	TRDJ1*01	CALGAPGGGLPYTDKLIF	10	0	99159	69880	1	0.0640572	0.000145712	0.00625617	18	0.00015741	1.00847e-05	0	1
V001	TRDV1*01	TRDJ1*01	CALGAPIIPRWGINWSHTDKLIF	7	0	99159	69880	1	0.0880824	0.00206293	0.0393043	23	0.00011448	1.00847e-05	0	1
V001	TRDV1*01	TRDJ1*01	CALGAPPFQTWGIRSDKLIF	8	0	99159	69880	1	0.0782943	0.000852758	0.0214106	20	0.00012879	1.00847e-05	0	1
V001	TRDV1*01	TRDJ1*01	CALGASAFLPLLGGRTDKLIF	7	0	99159	69880	1	0.0880824	0.00206293	0.0393043	21	0.00011448	1.00847e-05	0	1
V001	TRDV1*01	TRDJ1*01	CALGASVAGGPLTDKLIF	8	0	99159	69880	1	0.0782943	0.000852758	0.0214106	18	0.00012879	1.00847e-05	0	1
V001	TRDV1*01	TRDJ1*01	CALGDGLPYAVLWGIRGDADKLIF	1	27	99159	69880	1	9.86876	8.44243e-06	0.000758578	24	2.86201e-05	0.000282372	1	0
V001	TRDV1*01	TRDJ1*01	CALGDIETFSKYWGIPGADKLIF	70	176	99159	69880	1	1.75822	3.11755e-05	0.00200481	23	0.00101601	0.00178499	1	0
V001	TRDV1*01	TRDJ1*01	CALGDILFLLGDKLIF	10	0	99159	69880	1	0.0640572	0.000145712	0.00625617	16	0.00015741	1.00847e-05	0	1
V001	TRDV1*01	TRDJ1*01	CALGDLGLPLPGTDKLIF	7	0	99159	69880	1	0.0880824	0.00206293	0.0393043	18	0.00011448	1.00847e-05	0	1
V001	TRDV1*01	TRDJ1*01	CALGDLMGDPVNKLIF	10	0	99159	69880	1	0.0640572	0.000145712	0.00625617	16	0.00015741	1.00847e-05	0	1
V001	TRDV1*01	TRDJ1*01	CALGDMAFLRNWGMNPDKLIF	7	0	99159	69880	1	0.0880824	0.00206293	0.0393043	21	0.00011448	1.00847e-05	0	1
V001	TRDV1*01	TRDJ1*01	CALGDPKWDDTGDKLIF	7	0	99159	69880	1	0.0880824	0.00206293	0.0393043	17	0.00011448	1.00847e-05	0	1
V001	TRDV1*01	TRDJ1*01	CALGDPLRAALWADKLIF	7	0	99159	69880	1	0.0880824	0.00206293	0.0393043	18	0.00011448	1.00847e-05	0	1
V001	TRDV1*01	TRDJ1*01	CALGDPPAFPHYWGIREYTDKLIF	29	106	99159	69880	1	2.51518	4.13878e-06	0.000464137	24	0.000429301	0.00107906	1	0
V001	TRDV1*01	TRDJ1*01	CALGDPPFPRGYEDKLIF	8	0	99159	69880	1	0.0782943	0.000852758	0.0214106	18	0.00012879	1.00847e-05	0	1
V001	TRDV1*01	TRDJ1*01	CALGDPPLPIYWGIVGLIF	8	0	99159	69880	1	0.0782943	0.000852758	0.0214106	19	0.00012879	1.00847e-05	0	1
V001	TRDV1*01	TRDJ1*01	CALGDPPYWGIPHSHKLIF	9	0	99159	69880	1	0.0704639	0.000352503	0.0120355	19	0.0001431	1.00847e-05	0	1
V001	TRDV1*01	TRDJ1*01	CALGDPSSRWGIPAYTDKLIF	8	0	99159	69880	1	0.0782943	0.000852758	0.0214106	21	0.00012879	1.00847e-05	0	1
V001	TRDV1*01	TRDJ1*01	CALGDPTWYTDKLIF	8	0	99159	69880	1	0.0782943	0.000852758	0.0214106	15	0.00012879	1.00847e-05	0	1
V001	TRDV1*01	TRDJ1*01	CALGDRGGGPPRGTDKLIF	7	0	99159	69880	1	0.0880824	0.00206293	0.0393043	19	0.00011448	1.00847e-05	0	1
V001	TRDV1*01	TRDJ1*01	CALGDRGLGYTDKLIF	8	0	99159	69880	1	0.0782943	0.000852758	0.0214106	16	0.00012879	1.00847e-05	0	1
V001	TRDV1*01	TRDJ1*01	CALGDRRTLRVLVGESCPYSDKLIF	7	0	99159	69880	1	0.0880824	0.00206293	0.0393043	25	0.00011448	1.00847e-05	0	1
V001	TRDV1*01	TRDJ1*01	CALGDRSLPWQRPDKLIF	15	2	99159	69880	1	0.132111	8.98512e-05	0.00453738	18	0.000228961	3.02541e-05	0	1
V001	TRDV1*01	TRDJ1*01	CALGDSFPTVLLGDSTDKLIF	8	0	99159	69880	1	0.0782943	0.000852758	0.0214106	21	0.00012879	1.00847e-05	0	1
V001	TRDV1*01	TRDJ1*01	CALGEAEGDIKREYTDKLIF	10	0	99159	69880	1	0.0640572	0.000145712	0.00625617	20	0.00015741	1.00847e-05	0	1
V001	TRDV1*01	TRDJ1*01	CALGEAGARLLGGYEYTDKLIF	543	1165	99159	69880	1	1.51659	8.63262e-06	0.000773691	22	0.00778466	0.0117588	1	0
V001	TRDV1*01	TRDJ1*01	CALGEALSYVVLGDKLIF	10	0	99159	69880	1	0.0640572	0.000145712	0.00625617	18	0.00015741	1.00847e-05	0	1
V001	TRDV1*01	TRDJ1*01	CALGEASHWGIRRYDKLIF	10	0	99159	69880	1	0.0640572	0.000145712	0.00625617	19	0.00015741	1.00847e-05	0	1
V001	TRDV1*01	TRDJ1*01	CALGECQSFTIPESPGGLGELIF	7	0	99159	69880	1	0.0880824	0.00206293	0.0393043	23	0.00011448	1.00847e-05	0	1
V001	TRDV1*01	TRDJ1*01	CALGEDHFHLMTGGMDKLIF	8	0	99159	69880	1	0.0782943	0.000852758	0.0214106	20	0.00012879	1.00847e-05	0	1
V001	TRDV1*01	TRDJ1*01	CALGEETPTTSFWGIQTLADKLIF	10	0	99159	69880	1	0.0640572	0.000145712	0.00625617	24	0.00015741	1.00847e-05	0	1
V001	TRDV1*01	TRDJ1*01	CALGEFLLRGHTDKLIF	9	0	99159	69880	1	0.0704639	0.000352503	0.0120355	17	0.0001431	1.00847e-05	0	1
V001	TRDV1*01	TRDJ1*01	CALGEFLPTEAKLIF	11	0	99159	69880	1	0.0587182	6.02317e-05	0.00330809	15	0.00017172	1.00847e-05	0	1
V001	TRDV1*01	TRDJ1*01	CALGEGAQLQTGGYASEYTDKLIF	8	0	99159	69880	1	0.0782943	0.000852758	0.0214106	24	0.00012879	1.00847e-05	0	1
V001	TRDV1*01	TRDJ1*01	CALGEGGPRVGSTDKLIF	20	1	99159	69880	1	0.0670986	2.70131e-07	0.000285492	18	0.000300511	2.01694e-05	0	1
V001	TRDV1*01	TRDJ1*01	CALGEGRSLRAPGGYPYTDKLIF	50	211	99159	69880	1	2.93361	2.77557e-06	0.000367365	23	0.000729812	0.00213796	1	0
V001	TRDV1*01	TRDJ1*01	CALGEGVFLPLKVRGTDKLIF	7	0	99159	69880	1	0.0880824	0.00206293	0.0393043	21	0.00011448	1.00847e-05	0	1
V001	TRDV1*01	TRDJ1*01	CALGEHKFLPYTDKLIF	10	0	99159	69880	1	0.0640572	0.000145712	0.00625617	17	0.00015741	1.00847e-05	0	1
V001	TRDV1*01	TRDJ1*01	CALGEHLARDTPFLGTDKLIF	7	0	99159	69880	1	0.0880824	0.00206293	0.0393043	21	0.00011448	1.00847e-05	0	1
V001	TRDV1*01	TRDJ1*01	CALGELAILGDTPLGDKLIF	7	0	99159	69880	1	0.0880824	0.00206293	0.0393043	20	0.00011448	1.00847e-05	0	1
V001	TRDV1*01	TRDJ1*01	CALGELAMRGLALYTDKLIF	7	0	99159	69880	1	0.0880824	0.00206293	0.0393043	20	0.00011448	1.00847e-05	0	1
V001	TRDV1*01	TRDJ1*01	CALGELAPRSSTDKLIF	10	0	99159	69880	1	0.0640572	0.000145712	0.00625617	17	0.00015741	1.00847e-05	0	1
V001	TRDV1*01	TRDJ1*01	CALGELAVLGDTAPAGTDKLIF	12	0	99159	69880	1	0.0542007	2.48972e-05	0.00165351	22	0.000186031	1.00847e-05	0	1
V001	TRDV1*01	TRDJ1*01	CALGELAYTDKLIF	8	0	99159	69880	3	0.0782943	0.000852758	0.0214106	14	0.00012879	1.00847e-05	0	1
V001	TRDV1*01	TRDJ1*01	CALGELENPNTGGYAYPRIVDKLIF	7	0	99159	69880	1	0.0880824	0.00206293	0.0393043	25	0.00011448	1.00847e-05	0	1
V001	TRDV1*01	TRDJ1*01	CALGELGAYSPVSGPITADKLIF	7	0	99159	69880	1	0.0880824	0.00206293	0.0393043	23	0.00011448	1.00847e-05	0	1
V001	TRDV1*01	TRDJ1*01	CALGELGESLGDTGGLSGLIF	10	0	99159	69880	1	0.0640572	0.000145712	0.00625617	21	0.00015741	1.00847e-05	0	1
V001	TRDV1*01	TRDJ1*01	CALGELGKPLGVYTDKLIF	7	0	99159	69880	1	0.0880824	0.00206293	0.0393043	19	0.00011448	1.00847e-05	0	1
V001	TRDV1*01	TRDJ1*01	CALGELGLFPDKLIF	8	0	99159	69880	1	0.0782943	0.000852758	0.0214106	15	0.00012879	1.00847e-05	0	1
V001	TRDV1*01	TRDJ1*01	CALGELGPLGDTTWSDKLIF	7	0	99159	69880	1	0.0880824	0.00206293	0.0393043	20	0.00011448	1.00847e-05	0	1
V001	TRDV1*01	TRDJ1*01	CALGELGRTGGYSTDKLIF	8	0	99159	69880	1	0.0782943	0.000852758	0.0214106	19	0.00012879	1.00847e-05	0	1
V001	TRDV1*01	TRDJ1*01	CALGELGTWGIPLTDKLIF	7	0	99159	69880	1	0.0880824	0.00206293	0.0393043	19	0.00011448	1.00847e-05	0	1
V001	TRDV1*01	TRDJ1*01	CALGELGYAAGYRFKLIF	9	0	99159	69880	1	0.0704639	0.000352503	0.0120355	18	0.0001431	1.00847e-05	0	1
V001	TRDV1*01	TRDJ1*01	CALGELIGLGVTGGYAFFTDKLIF	9	0	99159	69880	1	0.0704639	0.000352503	0.0120355	24	0.0001431	1.00847e-05	0	1
V001	TRDV1*01	TRDJ1*01	CALGELIPKYWGIGDTDKLIF	9	0	99159	69880	1	0.0704639	0.000352503	0.0120355	21	0.0001431	1.00847e-05	0	1
V001	TRDV1*01	TRDJ1*01	CALGELIVAFPGSYWGIRGTDKLIF	20	79	99159	69880	1	2.68606	1.32668e-05	0.00105326	25	0.000300511	0.000806777	1	0
V001	TRDV1*01	TRDJ1*01	CALGELKGPSPYWDPTDKLIF	15	0	99159	69880	1	0.0440362	1.75836e-06	0.000325402	21	0.000228961	1.00847e-05	0	1
V001	TRDV1*01	TRDJ1*01	CALGELLFPPWGITPRLLYTDKLIF	8	0	99159	69880	1	0.0782943	0.000852758	0.0214106	25	0.00012879	1.00847e-05	0	1
V001	TRDV1*01	TRDJ1*01	CALGELLHVQTGLLGLIF	7	0	99159	69880	1	0.0880824	0.00206293	0.0393043	18	0.00011448	1.00847e-05	0	1
V001	TRDV1*01	TRDJ1*01	CALGELLPILMPAGSIRDKLIF	7	0	99159	69880	1	0.0880824	0.00206293	0.0393043	22	0.00011448	1.00847e-05	0	1
V001	TRDV1*01	TRDJ1*01	CALGELLRFGSGGTDKLIF	8	0	99159	69880	1	0.0782943	0.000852758	0.0214106	19	0.00012879	1.00847e-05	0	1
V001	TRDV1*01	TRDJ1*01	CALGELNFLIVTDKLIF	8	0	99159	69880	1	0.0782943	0.000852758	0.0214106	17	0.00012879	1.00847e-05	0	1
V001	TRDV1*01	TRDJ1*01	CALGELPASSRTRYWGIRRNDKLIF	36	8	99159	69880	1	0.171346	5.909e-07	0.000296523	25	0.000529472	9.07624e-05	0	1
V001	TRDV1*01	TRDJ1*01	CALGELPPLLGDTNTDKLIF	7	0	99159	69880	1	0.0880824	0.00206293	0.0393043	20	0.00011448	1.00847e-05	0	1
V001	TRDV1*01	TRDJ1*01	CALGELPSMVLGSSRRKKTDKLIF	7	0	99159	69880	1	0.0880824	0.00206293	0.0393043	24	0.00011448	1.00847e-05	0	1
V001	TRDV1*01	TRDJ1*01	CALGELPTGGNRPTDKLIF	12	0	99159	69880	1	0.0542007	2.48972e-05	0.00165351	19	0.000186031	1.00847e-05	0	1
V001	TRDV1*01	TRDJ1*01	CALGELPTILYWADKLIF	7	0	99159	69880	1	0.0880824	0.00206293	0.0393043	18	0.00011448	1.00847e-05	0	1
V001	TRDV1*01	TRDJ1*01	CALGELQATDKLIF	8	0	99159	69880	1	0.0782943	0.000852758	0.0214106	14	0.00012879	1.00847e-05	0	1
V001	TRDV1*01	TRDJ1*01	CALGELQTSQYWGLGTDKLIF	7	0	99159	69880	1	0.0880824	0.00206293	0.0393043	21	0.00011448	1.00847e-05	0	1
V001	TRDV1*01	TRDJ1*01	CALGELRCLKPYWGIRPDKLIF	7	0	99159	69880	1	0.0880824	0.00206293	0.0393043	22	0.00011448	1.00847e-05	0	1
V001	TRDV1*01	TRDJ1*01	CALGELRRAGIRGKLIF	8	0	99159	69880	1	0.0782943	0.000852758	0.0214106	17	0.00012879	1.00847e-05	0	1
V001	TRDV1*01	TRDJ1*01	CALGELRRVGPTDKLIF	12	0	99159	69880	1	0.0542007	2.48972e-05	0.00165351	17	0.000186031	1.00847e-05	0	1
V001	TRDV1*01	TRDJ1*01	CALGELRSGDKLIF	9	0	99159	69880	1	0.0704639	0.000352503	0.0120355	14	0.0001431	1.00847e-05	0	1
V001	TRDV1*01	TRDJ1*01	CALGELSLQTGGFDKLIF	8	0	99159	69880	1	0.0782943	0.000852758	0.0214106	18	0.00012879	1.00847e-05	0	1
V001	TRDV1*01	TRDJ1*01	CALGELSQNTDKLIF	7	0	99159	69880	1	0.0880824	0.00206293	0.0393043	15	0.00011448	1.00847e-05	0	1
V001	TRDV1*01	TRDJ1*01	CALGELSSPAWGIPAWTDKLIF	8	0	99159	69880	1	0.0782943	0.000852758	0.0214106	22	0.00012879	1.00847e-05	0	1
V001	TRDV1*01	TRDJ1*01	CALGELSSPLDGYTDKLIF	9	0	99159	69880	1	0.0704639	0.000352503	0.0120355	19	0.0001431	1.00847e-05	0	1
V001	TRDV1*01	TRDJ1*01	CALGELTFLSTGVSRTGADKLIF	8	0	99159	69880	1	0.0782943	0.000852758	0.0214106	23	0.00012879	1.00847e-05	0	1
V001	TRDV1*01	TRDJ1*01	CALGELVFLRPLLGVSYTDKLIF	11	0	99159	69880	1	0.0587182	6.02317e-05	0.00330809	23	0.00017172	1.00847e-05	0	1
V001	TRDV1*01	TRDJ1*01	CALGELVGKLGLQGEYTDKLIF	8	0	99159	69880	1	0.0782943	0.000852758	0.0214106	22	0.00012879	1.00847e-05	0	1
V001	TRDV1*01	TRDJ1*01	CALGELVPSLYTDKLIF	8	0	99159	69880	1	0.0782943	0.000852758	0.0214106	17	0.00012879	1.00847e-05	0	1
V001	TRDV1*01	TRDJ1*01	CALGELVSSLLGNRPYTDKLIF	7	0	99159	69880	1	0.0880824	0.00206293	0.0393043	22	0.00011448	1.00847e-05	0	1
V001	TRDV1*01	TRDJ1*01	CALGELVVLGIRPDKLIF	8	0	99159	69880	1	0.0782943	0.000852758	0.0214106	18	0.00012879	1.00847e-05	0	1
V001	TRDV1*01	TRDJ1*01	CALGELWDPTGGPQGYTDKLIF	137	292	99159	69880	1	1.49775	6.71601e-05	0.00362893	22	0.00197479	0.00295482	1	0
V001	TRDV1*01	TRDJ1*01	CALGELWFLQSLLGDMKTDKLIF	15	0	99159	69880	1	0.0440362	1.75836e-06	0.000325402	23	0.000228961	1.00847e-05	0	1
V001	TRDV1*01	TRDJ1*01	CALGELWNTDKLIF	8	0	99159	69880	1	0.0782943	0.000852758	0.0214106	14	0.00012879	1.00847e-05	0	1
V001	TRDV1*01	TRDJ1*01	CALGEMTYWGIGADKLIF	11	0	99159	69880	1	0.0587182	6.02317e-05	0.00330809	18	0.00017172	1.00847e-05	0	1
V001	TRDV1*01	TRDJ1*01	CALGEPEPSYWGTRYTDKLIF	9	0	99159	69880	1	0.0704639	0.000352503	0.0120355	21	0.0001431	1.00847e-05	0	1
V001	TRDV1*01	TRDJ1*01	CALGEPGTGTSTDKLIF	7	0	99159	69880	1	0.0880824	0.00206293	0.0393043	17	0.00011448	1.00847e-05	0	1
V001	TRDV1*01	TRDJ1*01	CALGEPHPPSTCTGGYTDKLIF	8	0	99159	69880	1	0.0782943	0.000852758	0.0214106	22	0.00012879	1.00847e-05	0	1
V001	TRDV1*01	TRDJ1*01	CALGEPHRSATDKLIF	7	0	99159	69880	1	0.0880824	0.00206293	0.0393043	16	0.00011448	1.00847e-05	0	1
V001	TRDV1*01	TRDJ1*01	CALGEPLALRVGEYWGTAHTDKLIF	9	0	99159	69880	1	0.0704639	0.000352503	0.0120355	25	0.0001431	1.00847e-05	0	1
V001	TRDV1*01	TRDJ1*01	CALGEPLFLFRHTAYTDKLIF	9	0	99159	69880	1	0.0704639	0.000352503	0.0120355	21	0.0001431	1.00847e-05	0	1
V001	TRDV1*01	TRDJ1*01	CALGEPPDRGLRRGIHPSLTDKLIF	7	0	99159	69880	1	0.0880824	0.00206293	0.0393043	25	0.00011448	1.00847e-05	0	1
V001	TRDV1*01	TRDJ1*01	CALGEPPGDTRTFTDKLIF	7	0	99159	69880	1	0.0880824	0.00206293	0.0393043	19	0.00011448	1.00847e-05	0	1
V001	TRDV1*01	TRDJ1*01	CALGEPPPTTGIDKLIF	8	0	99159	69880	1	0.0782943	0.000852758	0.0214106	17	0.00012879	1.00847e-05	0	1
V001	TRDV1*01	TRDJ1*01	CALGEPPPTWLGECTDKLIF	9	0	99159	69880	1	0.0704639	0.000352503	0.0120355	20	0.0001431	1.00847e-05	0	1
V001	TRDV1*01	TRDJ1*01	CALGEPQRITSFMWVGDHTDKLIF	8	0	99159	69880	1	0.0782943	0.000852758	0.0214106	24	0.00012879	1.00847e-05	0	1
V001	TRDV1*01	TRDJ1*01	CALGEPRPSQTYWGPRDGKLIF	13	0	99159	69880	1	0.0503285	1.02914e-05	0.000868762	22	0.000200341	1.00847e-05	0	1
V001	TRDV1*01	TRDJ1*01	CALGEPRPSYRARDTPDKLIF	8	0	99159	69880	1	0.0782943	0.000852758	0.0214106	21	0.00012879	1.00847e-05	0	1
V001	TRDV1*01	TRDJ1*01	CALGEPRTNTDKLIF	7	0	99159	69880	1	0.0880824	0.00206293	0.0393043	15	0.00011448	1.00847e-05	0	1
V001	TRDV1*01	TRDJ1*01	CALGEPSSYTDKLIF	7	0	99159	69880	1	0.0880824	0.00206293	0.0393043	15	0.00011448	1.00847e-05	0	1
V001	TRDV1*01	TRDJ1*01	CALGEPTALADDKLIF	11	0	99159	69880	1	0.0587182	6.02317e-05	0.00330809	16	0.00017172	1.00847e-05	0	1
V001	TRDV1*01	TRDJ1*01	CALGEPVFLLGDTRTDKLIF	8	0	99159	69880	1	0.0782943	0.000852758	0.0214106	20	0.00012879	1.00847e-05	0	1
V001	TRDV1*01	TRDJ1*01	CALGEPWPSYPWGMGYTDKLIF	10	0	99159	69880	1	0.0640572	0.000145712	0.00625617	22	0.00015741	1.00847e-05	0	1
V001	TRDV1*01	TRDJ1*01	CALGEPYSIYWGHPDKLIF	7	0	99159	69880	1	0.0880824	0.00206293	0.0393043	19	0.00011448	1.00847e-05	0	1
V001	TRDV1*01	TRDJ1*01	CALGEQAYTDKLIF	9	0	99159	69880	1	0.0704639	0.000352503	0.0120355	14	0.0001431	1.00847e-05	0	1
V001	TRDV1*01	TRDJ1*01	CALGEQFSYARLRGTDKLIF	11	0	99159	69880	1	0.0587182	6.02317e-05	0.00330809	20	0.00017172	1.00847e-05	0	1
V001	TRDV1*01	TRDJ1*01	CALGEQGPFYKRYWGIPPYTDKLIF	14	0	99159	69880	1	0.0469726	4.25395e-06	0.000464894	25	0.000214651	1.00847e-05	0	1
V001	TRDV1*01	TRDJ1*01	CALGEQGVSYSPFSVGGGYVRKLIF	7	0	99159	69880	1	0.0880824	0.00206293	0.0393043	25	0.00011448	1.00847e-05	0	1
V001	TRDV1*01	TRDJ1*01	CALGERALFLGTYWSPDKLIF	7	0	99159	69880	1	0.0880824	0.00206293	0.0393043	21	0.00011448	1.00847e-05	0	1
V001	TRDV1*01	TRDJ1*01	CALGERPSIFLSPLILGDTDKLIF	8	0	99159	69880	1	0.0782943	0.000852758	0.0214106	24	0.00012879	1.00847e-05	0	1
V001	TRDV1*01	TRDJ1*01	CALGERRGATDKLIF	11	0	99159	69880	1	0.0587182	6.02317e-05	0.00330809	15	0.00017172	1.00847e-05	0	1
V001	TRDV1*01	TRDJ1*01	CALGETFLPLGGLFLPDKLIF	7	0	99159	69880	1	0.0880824	0.00206293	0.0393043	21	0.00011448	1.00847e-05	0	1
V001	TRDV1*01	TRDJ1*01	CALGETIRNWGISHTDKLIF	7	0	99159	69880	1	0.0880824	0.00206293	0.0393043	20	0.00011448	1.00847e-05	0	1
V001	TRDV1*01	TRDJ1*01	CALGEVGNRGWGIRDKLIF	8	0	99159	69880	1	0.0782943	0.000852758	0.0214106	19	0.00012879	1.00847e-05	0	1
V001	TRDV1*01	TRDJ1*01	CALGEVIHWGHKRRDKYTDKLIF	10	0	99159	69880	1	0.0640572	0.000145712	0.00625617	23	0.00015741	1.00847e-05	0	1
V001	TRDV1*01	TRDJ1*01	CALGEVVSACRLLGTDKLIF	11	0	99159	69880	1	0.0587182	6.02317e-05	0.00330809	20	0.00017172	1.00847e-05	0	1
V001	TRDV1*01	TRDJ1*01	CALGEYRLWVDGGFCPLKYTDKLIF	9	0	99159	69880	1	0.0704639	0.000352503	0.0120355	25	0.0001431	1.00847e-05	0	1
V001	TRDV1*01	TRDJ1*01	CALGFILGDPLSLYTDKLIF	10	0	99159	69880	1	0.0640572	0.000145712	0.00625617	20	0.00015741	1.00847e-05	0	1
V001	TRDV1*01	TRDJ1*01	CALGGLKRLFGGYTDKLIF	7	0	99159	69880	1	0.0880824	0.00206293	0.0393043	19	0.00011448	1.00847e-05	0	1
V001	TRDV1*01	TRDJ1*01	CALGGLSLAALGIGEYTDKLIF	7	0	99159	69880	1	0.0880824	0.00206293	0.0393043	22	0.00011448	1.00847e-05	0	1
V001	TRDV1*01	TRDJ1*01	CALGGPSWGPPLLGDTTDKLIF	10	0	99159	69880	1	0.0640572	0.000145712	0.00625617	22	0.00015741	1.00847e-05	0	1
V001	TRDV1*01	TRDJ1*01	CALGGQPAYWGIQNNKLIF	7	0	99159	69880	1	0.0880824	0.00206293	0.0393043	19	0.00011448	1.00847e-05	0	1
V001	TRDV1*01	TRDJ1*01	CALGGTSTPFRYTDKLIF	7	0	99159	69880	1	0.0880824	0.00206293	0.0393043	18	0.00011448	1.00847e-05	0	1
V001	TRDV1*01	TRDJ1*01	CALGIRFRMRGISSRFDKLIF	7	0	99159	69880	1	0.0880824	0.00206293	0.0393043	21	0.00011448	1.00847e-05	0	1
V001	TRDV1*01	TRDJ1*01	CALGKFPSDKLIF	8	0	99159	69880	1	0.0782943	0.000852758	0.0214106	13	0.00012879	1.00847e-05	0	1
V001	TRDV1*01	TRDJ1*01	CALGKGRDRYTDKLIF	7	0	99159	69880	1	0.0880824	0.00206293	0.0393043	16	0.00011448	1.00847e-05	0	1
V001	TRDV1*01	TRDJ1*01	CALGKWGYTDKLIF	9	0	99159	69880	1	0.0704639	0.000352503	0.0120355	14	0.0001431	1.00847e-05	0	1
V001	TRDV1*01	TRDJ1*01	CALGLEQRGAGLAQYTDKLIF	9	0	99159	69880	1	0.0704639	0.000352503	0.0120355	21	0.0001431	1.00847e-05	0	1
V001	TRDV1*01	TRDJ1*01	CALGLFCTGGYTDKLIF	10	0	99159	69880	1	0.0640572	0.000145712	0.00625617	17	0.00015741	1.00847e-05	0	1
V001	TRDV1*01	TRDJ1*01	CALGLGPSYEVWWRIYLYTDKLIF	9	0	99159	69880	1	0.0704639	0.000352503	0.0120355	24	0.0001431	1.00847e-05	0	1
V001	TRDV1*01	TRDJ1*01	CALGLPPPLLGDTTDKLIF	7	0	99159	69880	1	0.0880824	0.00206293	0.0393043	19	0.00011448	1.00847e-05	0	1
V001	TRDV1*01	TRDJ1*01	CALGLRGAGGLTDKLIF	449	1129	99159	69880	1	1.77853	8.71087e-06	0.000778237	17	0.00643952	0.0113957	1	0
V001	TRDV1*01	TRDJ1*01	CALGMFLRGGIRGPSADKLIF	8	0	99159	69880	1	0.0782943	0.000852758	0.0214106	21	0.00012879	1.00847e-05	0	1
V001	TRDV1*01	TRDJ1*01	CALGPLFPFILTDKLIF	7	0	99159	69880	1	0.0880824	0.00206293	0.0393043	17	0.00011448	1.00847e-05	0	1
V001	TRDV1*01	TRDJ1*01	CALGPLRGTDKLIF	7	0	99159	69880	1	0.0880824	0.00206293	0.0393043	14	0.00011448	1.00847e-05	0	1
V001	TRDV1*01	TRDJ1*01	CALGQSLPPLGDTSWGLTDKLIF	109	228	99159	69880	1	1.46821	0.000719021	0.0189726	23	0.0015741	0.0023094	1	0
V001	TRDV1*01	TRDJ1*01	CALGSDTRLGEWDKLIF	7	0	99159	69880	1	0.0880824	0.00206293	0.0393043	17	0.00011448	1.00847e-05	0	1
V001	TRDV1*01	TRDJ1*01	CALGSGGCLITDKLIF	8	0	99159	69880	1	0.0782943	0.000852758	0.0214106	16	0.00012879	1.00847e-05	0	1
V001	TRDV1*01	TRDJ1*01	CALGSPPRETTDKLIF	8	0	99159	69880	1	0.0782943	0.000852758	0.0214106	16	0.00012879	1.00847e-05	0	1
V001	TRDV1*01	TRDJ1*01	CALGTHLPTGGYHLSEPGKLIF	8	0	99159	69880	1	0.0782943	0.000852758	0.0214106	22	0.00012879	1.00847e-05	0	1
V001	TRDV1*01	TRDJ1*01	CALGTKVILPPYWGIRRTDKLIF	8	0	99159	69880	1	0.0782943	0.000852758	0.0214106	23	0.00012879	1.00847e-05	0	1
V001	TRDV1*01	TRDJ1*01	CALGVARLRGPLPDKLIF	8	0	99159	69880	1	0.0782943	0.000852758	0.0214106	18	0.00012879	1.00847e-05	0	1
V001	TRDV1*01	TRDJ1*01	CALGVIPPGLPTVLGDGLIF	12	0	99159	69880	1	0.0542007	2.48972e-05	0.00165351	20	0.000186031	1.00847e-05	0	1
V001	TRDV1*01	TRDJ1*01	CALGVLFPTTSTYWGIRTDKLIF	115	261	99159	69880	1	1.59329	2.02204e-05	0.00143754	23	0.00165996	0.00264219	1	0
V001	TRDV1*01	TRDJ1*01	CALGVLIPGIDKLIF	12	0	99159	69880	1	0.0542007	2.48972e-05	0.00165351	15	0.000186031	1.00847e-05	0	1
V001	TRDV1*01	TRDJ1*01	CALGVPIPEYWGIYGPTDKLIF	8	0	99159	69880	1	0.0782943	0.000852758	0.0214106	22	0.00012879	1.00847e-05	0	1
V001	TRDV1*01	TRDJ1*01	CALGVPLPPFNWVSKLIF	15	0	99159	69880	1	0.0440362	1.75836e-06	0.000325402	18	0.000228961	1.00847e-05	0	1
V001	TRDV1*01	TRDJ1*01	CALGVPPGLSTHRKLIF	7	0	99159	69880	1	0.0880824	0.00206293	0.0393043	17	0.00011448	1.00847e-05	0	1
V001	TRDV1*01	TRDJ1*01	CALGVRPSYLGVDYPGRPDKLIF	11	0	99159	69880	1	0.0587182	6.02317e-05	0.00330809	23	0.00017172	1.00847e-05	0	1
V001	TRDV1*01	TRDJ1*01	CALGVSFDWRSTDKLIF	7	0	99159	69880	1	0.0880824	0.00206293	0.0393043	17	0.00011448	1.00847e-05	0	1
V001	TRDV1*01	TRDJ1*01	CALGYRGPWGTLYTDKLIF	7	0	99159	69880	1	0.0880824	0.00206293	0.0393043	19	0.00011448	1.00847e-05	0	1
V001	TRDV1*01	TRDJ1*01	CALLLPLRVYTDKLIF	8	0	99159	69880	1	0.0782943	0.000852758	0.0214106	16	0.00012879	1.00847e-05	0	1
V001	TRDV1*01	TRDJ1*01	CALRLPTVRDTSDKLIF	7	0	99159	69880	1	0.0880824	0.00206293	0.0393043	17	0.00011448	1.00847e-05	0	1
V001	TRDV1*01	TRDJ1*01	CALVRGPTDKLIF	7	0	99159	69880	1	0.0880824	0.00206293	0.0393043	13	0.00011448	1.00847e-05	0	1
V001	TRDV1*01	TRDJ1*01	CANRVPSDKLIF	492	961	99159	69880	1	1.37883	7.73527e-06	0.000710925	12	0.00705485	0.00970149	1	0
V001	TRDV1*01	TRDJ1*01	CARDTPRPSYEGYGYTDKLIF	39	123	99159	69880	1	2.18615	6.28892e-06	0.000615051	21	0.000572402	0.0012505	1	0
V001	TRDV1*01	TRDJ1*01	CVLVYRGYAADKLIF	7	0	99159	69880	1	0.0880824	0.00206293	0.0393043	15	0.00011448	1.00847e-05	0	1
V001	TRDV1*01	TRDJ1*01	FPLAYWGILTDKLIF	34	7	99159	69880	1	0.161014	4.8696e-07	0.000285492	15	0.000500851	8.06777e-05	0	1
V001	TRDV1*01	TRDJ2*01	CALGEDYYLRHWGSALTAQLFF	17	5	99159	69880	1	0.234865	0.000807199	0.0207777	22	0.000257581	6.05083e-05	0	1
V001	TRDV1*01	TRDJ2*01	CALGELEEDMTAQLFF	8	0	99159	69880	1	0.0782943	0.000852758	0.0214106	16	0.00012879	1.00847e-05	0	1
V001	TRDV1*01	TRDJ2*01	CALGERLYWGTPDEQLFF	10	0	99159	69880	1	0.0640572	0.000145712	0.00625617	18	0.00015741	1.00847e-05	0	1
V001	TRDV1*01	TRDJ2*01	CALGKILRGGTLSLLTAQLFF	9	0	99159	69880	1	0.0704639	0.000352503	0.0120355	21	0.0001431	1.00847e-05	0	1
V001	TRDV1*01	TRDJ2*01	CALGSWVPLGDTAQLFF	8	0	99159	69880	1	0.0782943	0.000852758	0.0214106	17	0.00012879	1.00847e-05	0	1
V001	TRDV1*01	TRDJ2*01	CALRPSTVLGDVTAQLFF	7	0	99159	69880	1	0.0880824	0.00206293	0.0393043	18	0.00011448	1.00847e-05	0	1
V001	TRDV1*01	TRDJ3*01	CALKLGGDPSSWDTRQMFF	8	34	99159	69880	1	2.74124	0.00273356	0.0481614	19	0.00012879	0.000352965	1	0
V001	TRDV1*01	TRDJ4*01	CALGDLPQLLRQWGIRSTRPLIF	29	6	99159	69880	1	0.164379	7.72348e-07	0.000304931	23	0.000429301	7.0593e-05	0	1
V001	TRDV1*01	TRDJ4*01	CALGKGPYWGIPSRPLIF	10	0	99159	69880	1	0.0640572	0.000145712	0.00625617	18	0.00015741	1.00847e-05	0	1
V001	TRDV2*01	TRDJ1*01	CACAEGSPPETDKLIF	11	0	99159	69880	1	0.0587182	6.02317e-05	0.00330809	16	0.00017172	1.00847e-05	0	1
V001	TRDV2*01	TRDJ1*01	CACAELTGGTYSPDKLIF	16	0	99159	69880	1	0.0414452	7.26805e-07	0.000304931	18	0.000243271	1.00847e-05	0	1
V001	TRDV2*01	TRDJ1*01	CACAPLEHYTDKLIF	10	0	99159	69880	1	0.0640572	0.000145712	0.00625617	15	0.00015741	1.00847e-05	0	1
V001	TRDV2*01	TRDJ1*01	CACASVGATYTDKLIF	13	0	99159	69880	1	0.0503285	1.02914e-05	0.000868762	16	0.000200341	1.00847e-05	0	1
V001	TRDV2*01	TRDJ1*01	CACATLRGENKLIF	2	21	99159	69880	1	5.16896	0.00102335	0.0245936	14	4.29301e-05	0.000221864	1	0
V001	TRDV2*01	TRDJ1*01	CACDAILPLLGMGELIF	9	0	99159	69880	1	0.0704639	0.000352503	0.0120355	17	0.0001431	1.00847e-05	0	1
V001	TRDV2*01	TRDJ1*01	CACDAIRAGTDKLIF	9	0	99159	69880	1	0.0704639	0.000352503	0.0120355	15	0.0001431	1.00847e-05	0	1
V001	TRDV2*01	TRDJ1*01	CACDAITGGLAPRDTDKLIF	26	103	99159	69880	1	2.71633	2.52628e-06	0.000345459	20	0.000386371	0.00104881	1	0
V001	TRDV2*01	TRDJ1*01	CACDALGEFTDKLIF	49	18	99159	69880	1	0.267658	1.19662e-06	0.000325402	15	0.000715502	0.00019161	0	1
V001	TRDV2*01	TRDJ1*01	CACDALGEHTDKLIF	51	25	99159	69880	1	0.352196	1.06446e-05	0.000893652	15	0.000744122	0.000262203	0	1
V001	TRDV2*01	TRDJ1*01	CACDALLGDTKYTDKLIF	12	0	99159	69880	1	0.0542007	2.48972e-05	0.00165351	18	0.000186031	1.00847e-05	0	1
V001	TRDV2*01	TRDJ1*01	CACDALWDTAILGDKLIF	8	0	99159	69880	1	0.0782943	0.000852758	0.0214106	18	0.00012879	1.00847e-05	0	1
V001	TRDV2*01	TRDJ1*01	CACDAPSPREGYYDTDKLIF	7	0	99159	69880	1	0.0880824	0.00206293	0.0393043	20	0.00011448	1.00847e-05	0	1
V001	TRDV2*01	TRDJ1*01	CACDAVLGAGRAELIF	3	59	99159	69880	1	10.5768	1.73098e-06	0.000325402	16	5.72402e-05	0.000605083	1	0
V001	TRDV2*01	TRDJ1*01	CACDAVPTDLPGTGGYFTDKLIF	20	2	99159	69880	1	0.100649	1.80347e-06	0.000325402	23	0.000300511	3.02541e-05	0	1
V001	TRDV2*01	TRDJ1*01	CACDDLVDSTGGYTDKLIF	7	0	99159	69880	1	0.0880824	0.00206293	0.0393043	19	0.00011448	1.00847e-05	0	1
V001	TRDV2*01	TRDJ1*01	CACDEVLGARTDKLIF	42	110	99159	69880	1	1.82011	0.000511081	0.0157404	16	0.000615332	0.0011194	1	0
V001	TRDV2*01	TRDJ1*01	CACDEVSTGGSGKLIF	8	0	99159	69880	1	0.0782943	0.000852758	0.0214106	16	0.00012879	1.00847e-05	0	1
V001	TRDV2*01	TRDJ1*01	CACDFILGDTRTDKLIF	12	0	99159	69880	1	0.0542007	2.48972e-05	0.00165351	17	0.000186031	1.00847e-05	0	1
V001	TRDV2*01	TRDJ1*01	CACDFLLGDTHHDKLIF	7	0	99159	69880	1	0.0880824	0.00206293	0.0393043	17	0.00011448	1.00847e-05	0	1
V001	TRDV2*01	TRDJ1*01	CACDFVGGDPHSTDKLIF	7	0	99159	69880	1	0.0880824	0.00206293	0.0393043	18	0.00011448	1.00847e-05	0	1
V001	TRDV2*01	TRDJ1*01	CACDFVSPAPGDTRGKLIF	5	92	99159	69880	1	10.9327	1.31302e-06	0.000325402	19	8.58602e-05	0.000937878	1	0
V001	TRDV2*01	TRDJ1*01	CACDGLGDKTYTDKLIF	258	135	99159	69880	2	0.369188	4.56824e-06	0.000488292	17	0.0037063	0.00137152	0	1
V001	TRDV2*01	TRDJ1*01	CACDGMGDTRSDKLIF	15	60	99159	69880	1	2.68783	0.000138695	0.00609399	16	0.000228961	0.000615167	1	0
V001	TRDV2*01	TRDJ1*01	CACDIIGTGGYSTDKLIF	99	85	99159	69880	1	0.605728	0.000716548	0.018912	18	0.001431	0.000867285	0	1
V001	TRDV2*01	TRDJ1*01	CACDILGDDTDKLIF	97	86	99159	69880	2	0.625301	0.00156109	0.0335599	15	0.00140238	0.00087737	0	1
V001	TRDV2*01	TRDJ1*01	CACDILGEADKLIF	7	0	99159	69880	1	0.0880824	0.00206293	0.0393043	14	0.00011448	1.00847e-05	0	1
V001	TRDV2*01	TRDJ1*01	CACDILGGGTDKLIF	7	0	99159	69880	1	0.0880824	0.00206293	0.0393043	15	0.00011448	1.00847e-05	0	1
V001	TRDV2*01	TRDJ1*01	CACDILGNTDKLIF	61	42	99159	69880	3	0.488544	0.000283804	0.0102463	14	0.000887223	0.000433643	0	1
V001	TRDV2*01	TRDJ1*01	CACDILGTGGRRTDKLIF	6	40	99159	69880	1	4.12901	6.0786e-05	0.00333682	18	0.00010017	0.000413473	1	0
V001	TRDV2*01	TRDJ1*01	CACDILLGDPTDKLIF	14	0	99159	69880	1	0.0469726	4.25395e-06	0.000464894	16	0.000214651	1.00847e-05	0	1
V001	TRDV2*01	TRDJ1*01	CACDILLGDTKYTDKLIF	696	625	99159	69880	1	0.630613	7.02985e-06	0.000662853	18	0.0099741	0.00631303	0	1
V001	TRDV2*01	TRDJ1*01	CACDKISVLGDTSVQLIF	52	17	99159	69880	1	0.239205	9.02604e-07	0.000319875	18	0.000758432	0.000181525	0	1
V001	TRDV2*01	TRDJ1*01	CACDKLGDKSTDKLIF	13	0	99159	69880	1	0.0503285	1.02914e-05	0.000868762	16	0.000200341	1.00847e-05	0	1
V001	TRDV2*01	TRDJ1*01	CACDKLGDTKTDKLIF	1330	1678	99159	69880	1	0.887078	0.00131043	0.0296225	16	0.0190467	0.0169322	0	1
V001	TRDV2*01	TRDJ1*01	CACDKLGGLPSDKLIF	6	53	99159	69880	1	5.43893	1.68304e-06	0.000325402	16	0.00010017	0.000544574	1	0
V001	TRDV2*01	TRDJ1*01	CACDKLGGYMLEHDKLIF	8	0	99159	69880	1	0.0782943	0.000852758	0.0214106	18	0.00012879	1.00847e-05	0	1
V001	TRDV2*01	TRDJ1*01	CACDKMGETNTDKLIF	11	153	99159	69880	1	9.05658	2.29484e-06	0.000345277	16	0.00017172	0.00155305	1	0
V001	TRDV2*01	TRDJ1*01	CACDLHGGCPLHTDKLIF	8	0	99159	69880	1	0.0782943	0.000852758	0.0214106	18	0.00012879	1.00847e-05	0	1
V001	TRDV2*01	TRDJ1*01	CACDLLGDNRGTDKLIF	249	236	99159	69880	1	0.667291	1.36166e-05	0.00107816	17	0.00357751	0.00239008	0	1
V001	TRDV2*01	TRDJ1*01	CACDLLGDTTDKLIF	4	26	99159	69880	6	3.80632	0.0013331	0.0297627	15	7.15502e-05	0.000272287	1	0
V001	TRDV2*01	TRDJ1*01	CACDLLGGTDTDKLIF	55	32	99159	69880	1	0.415094	4.50869e-05	0.00268689	16	0.000801362	0.000332795	0	1
V001	TRDV2*01	TRDJ1*01	CACDLLLGDMVYTDKLIF	359	307	99159	69880	1	0.601701	5.50612e-06	0.00055129	18	0.00515161	0.00310609	0	1
V001	TRDV2*01	TRDJ1*01	CACDLLLGTDKLIF	192	623	99159	69880	3	2.28661	6.75916e-06	0.000644573	14	0.00276184	0.00629286	1	0
V001	TRDV2*01	TRDJ1*01	CACDLLSRVRDTLKYTDKLIF	11	0	99159	69880	1	0.0587182	6.02317e-05	0.00330809	21	0.00017172	1.00847e-05	0	1
V001	TRDV2*01	TRDJ1*01	CACDLLTNVLGDTSQGYTDKLIF	7	0	99159	69880	1	0.0880824	0.00206293	0.0393043	23	0.00011448	1.00847e-05	0	1
V001	TRDV2*01	TRDJ1*01	CACDLVGPPTDKLIF	134	61	99159	69880	1	0.323232	2.67281e-06	0.000357293	15	0.00193186	0.000625252	0	1
V001	TRDV2*01	TRDJ1*01	CACDLVLGDTRNLNTDKLIF	11	0	99159	69880	1	0.0587182	6.02317e-05	0.00330809	20	0.00017172	1.00847e-05	0	1
V001	TRDV2*01	TRDJ1*01	CACDMIGGYTWYTDKLIF	12	1	99159	69880	1	0.108402	0.000200168	0.00819075	18	0.000186031	2.01694e-05	0	1
V001	TRDV2*01	TRDJ1*01	CACDMLGDDYTDKLIF	12	0	99159	69880	1	0.0542007	2.48972e-05	0.00165351	16	0.000186031	1.00847e-05	0	1
V001	TRDV2*01	TRDJ1*01	CACDNGEGKLIF	20	99	99159	69880	1	3.35825	2.31545e-06	0.000345277	12	0.000300511	0.00100847	1	0
V001	TRDV2*01	TRDJ1*01	CACDNLGDRFSDKLIF	17	5	99159	69880	1	0.234865	0.000807199	0.0207777	16	0.000257581	6.05083e-05	0	1
V001	TRDV2*01	TRDJ1*01	CACDNLGGYTDKLIF	7	0	99159	69880	3	0.0880824	0.00206293	0.0393043	15	0.00011448	1.00847e-05	0	1
V001	TRDV2*01	TRDJ1*01	CACDNLGTGGYTDKLIF	16	0	99159	69880	2	0.0414452	7.26805e-07	0.000304931	17	0.000243271	1.00847e-05	0	1
V001	TRDV2*01	TRDJ1*01	CACDNLPTQLGDETDKLIF	4	39	99159	69880	1	5.63973	6.37114e-06	0.000619259	19	7.15502e-05	0.000403388	1	0
V001	TRDV2*01	TRDJ1*01	CACDNLSLGDDTDKLIF	13	2	99159	69880	1	0.150988	0.000746042	0.0195031	17	0.000200341	3.02541e-05	0	1
V001	TRDV2*01	TRDJ1*01	CACDPITGGLLYTDKLIF	18	1	99159	69880	1	0.0741637	1.43545e-06	0.000325402	18	0.000271891	2.01694e-05	0	1
V001	TRDV2*01	TRDJ1*01	CACDPITSPTSEWGIKYTDKLIF	5	58	99159	69880	1	6.9334	2.0422e-06	0.000334263	23	8.58602e-05	0.000594998	1	0
V001	TRDV2*01	TRDJ1*01	CACDPLAGGFPTDKLIF	13	0	99159	69880	1	0.0503285	1.02914e-05	0.000868762	17	0.000200341	1.00847e-05	0	1
V001	TRDV2*01	TRDJ1*01	CACDPLASEDWGDKLIF	18	0	99159	69880	1	0.0370815	1.24174e-07	0.00026103	17	0.000271891	1.00847e-05	0	1
V001	TRDV2*01	TRDJ1*01	CACDPLGAYTDKLIF	8	0	99159	69880	4	0.0782943	0.000852758	0.0214106	15	0.00012879	1.00847e-05	0	2
V001	TRDV2*01	TRDJ1*01	CACDPLGDHTDKLIF	13	0	99159	69880	4	0.0503285	1.02914e-05	0.000868762	15	0.000200341	1.00847e-05	0	2
V001	TRDV2*01	TRDJ1*01	CACDPLGDPYTDKLIF	10	0	99159	69880	4	0.0640572	0.000145712	0.00625617	16	0.00015741	1.00847e-05	0	1
V001	TRDV2*01	TRDJ1*01	CACDPLGDTVYTDKLIF	13	79	99159	69880	1	4.02949	1.9713e-06	0.000330951	17	0.000200341	0.000806777	1	0
V001	TRDV2*01	TRDJ1*01	CACDPLGDWGISYTDKLIF	20	0	99159	69880	1	0.033549	6.23433e-07	0.000300909	19	0.000300511	1.00847e-05	0	1
V001	TRDV2*01	TRDJ1*01	CACDPLGEYTDKLIF	3	25	99159	69880	5	4.5817	0.000757744	0.0197898	15	5.72402e-05	0.000262203	1	1
V001	TRDV2*01	TRDJ1*01	CACDPLGFPYTDKLIF	9	0	99159	69880	1	0.0704639	0.000352503	0.0120355	16	0.0001431	1.00847e-05	0	1
V001	TRDV2*01	TRDJ1*01	CACDPLGGYTDKLIF	14	54	99159	69880	4	2.5849	0.000469219	0.0147911	15	0.000214651	0.000554659	1	0
V001	TRDV2*01	TRDJ1*01	CACDPLGSNIRRLIF	8	0	99159	69880	1	0.0782943	0.000852758	0.0214106	15	0.00012879	1.00847e-05	0	1
V001	TRDV2*01	TRDJ1*01	CACDPLGVLLGDTLPDTDKLIF	27	1	99159	69880	1	0.0503189	5.09607e-07	0.000285492	22	0.000400681	2.01694e-05	0	1
V001	TRDV2*01	TRDJ1*01	CACDPLMGDHRDKLIF	16	1	99159	69880	1	0.0828912	7.54901e-06	0.000699773	16	0.000243271	2.01694e-05	0	1
V001	TRDV2*01	TRDJ1*01	CACDPLPSAGGYGEVDKLIF	2	28	99159	69880	1	6.81412	4.46191e-05	0.00266643	20	4.29301e-05	0.000292457	1	0
V001	TRDV2*01	TRDJ1*01	CACDPLRGDYTDKLIF	14	0	99159	69880	1	0.0469726	4.25395e-06	0.000464894	16	0.000214651	1.00847e-05	0	1
V001	TRDV2*01	TRDJ1*01	CACDPLSAGTYTDKLIF	18	1	99159	69880	1	0.0741637	1.43545e-06	0.000325402	17	0.000271891	2.01694e-05	0	1
V001	TRDV2*01	TRDJ1*01	CACDPLSWTRAGYTDKLIF	24	10	99159	69880	1	0.310006	0.000720165	0.0189934	19	0.000357751	0.000110932	0	1
V001	TRDV2*01	TRDJ1*01	CACDPLTVGDTKTDKLIF	43	19	99159	69880	1	0.320196	1.25363e-05	0.00101281	18	0.000629642	0.000201694	0	1
V001	TRDV2*01	TRDJ1*01	CACDPLTVLGDTGDKLIF	9	1	99159	69880	1	0.140929	0.00221362	0.0409455	18	0.0001431	2.01694e-05	0	1
V001	TRDV2*01	TRDJ1*01	CACDPPMGLGLTDKLIF	7	0	99159	69880	1	0.0880824	0.00206293	0.0393043	17	0.00011448	1.00847e-05	0	1
V001	TRDV2*01	TRDJ1*01	CACDPTTFLRPTAPLIF	8	0	99159	69880	1	0.0782943	0.000852758	0.0214106	17	0.00012879	1.00847e-05	0	1
V001	TRDV2*01	TRDJ1*01	CACDPVGAFYTDKLIF	25	89	99159	69880	1	2.44077	1.51756e-05	0.0011747	16	0.000372061	0.000907624	1	0
V001	TRDV2*01	TRDJ1*01	CACDPVGGIHPDKLIF	35	1265	99159	69880	1	25.0907	6.78143e-06	0.000644573	16	0.000515161	0.0127672	1	0
V001	TRDV2*01	TRDJ1*01	CACDPVLGDRRQFTDKLIF	43	18	99159	69880	1	0.304183	5.57488e-06	0.000554947	19	0.000629642	0.00019161	0	1
V001	TRDV2*01	TRDJ1*01	CACDPVLGDTGFAKLIF	12	49	99159	69880	1	2.71137	0.000594035	0.0174817	17	0.000186031	0.000504236	1	0
V001	TRDV2*01	TRDJ1*01	CACDPVLGDTPHKLIF	1	20	99159	69880	1	7.40105	0.000252896	0.00937882	16	2.86201e-05	0.000211779	1	0
V001	TRDV2*01	TRDJ1*01	CACDPVLGDTPRYTDKLIF	54	36	99159	69880	2	0.473897	0.000380348	0.0127507	19	0.000787052	0.000373134	0	2
V001	TRDV2*01	TRDJ1*01	CACDPVLGDTPTYTDKLIF	8	0	99159	69880	1	0.0782943	0.000852758	0.0214106	19	0.00012879	1.00847e-05	0	1
V001	TRDV2*01	TRDJ1*01	CACDPVLRTLYTDKLIF	12	1	99159	69880	1	0.108402	0.000200168	0.00819075	17	0.000186031	2.01694e-05	0	1
V001	TRDV2*01	TRDJ1*01	CACDPVTGGHRGYTDKLIF	37	110	99159	69880	1	2.05975	5.08289e-05	0.00289703	19	0.000543782	0.0011194	1	0
V001	TRDV2*01	TRDJ1*01	CACDPWGDTDKLIF	10	0	99159	69880	3	0.0640572	0.000145712	0.00625617	14	0.00015741	1.00847e-05	0	1
V001	TRDV2*01	TRDJ1*01	CACDPWGMEQLIF	471	480	99159	69880	1	0.716797	6.85986e-06	0.000649681	13	0.00675434	0.00485075	0	1
V001	TRDV2*01	TRDJ1*01	CACDQIGVLGDTYTDKLIF	8	0	99159	69880	1	0.0782943	0.000852758	0.0214106	19	0.00012879	1.00847e-05	0	1
V001	TRDV2*01	TRDJ1*01	CACDQISSLGDRRTYTDKLIF	9	0	99159	69880	1	0.0704639	0.000352503	0.0120355	21	0.0001431	1.00847e-05	0	1
V001	TRDV2*01	TRDJ1*01	CACDQITGGPPQPDKLIF	1	19	99159	69880	1	7.04855	0.000429015	0.0138619	18	2.86201e-05	0.000201694	1	0
V001	TRDV2*01	TRDJ1*01	CACDQLGHRTDKLIF	13	3	99159	69880	1	0.20132	0.00155296	0.0334292	15	0.000200341	4.03388e-05	0	1
V001	TRDV2*01	TRDJ1*01	CACDRLGALYTDKLIF	27	1	99159	69880	2	0.0503189	5.09607e-07	0.000285492	16	0.000400681	2.01694e-05	0	1
V001	TRDV2*01	TRDJ1*01	CACDRLGAPGLDKRLIF	56	41	99159	69880	1	0.519073	0.00129512	0.0295485	17	0.000815672	0.000423558	0	1
V001	TRDV2*01	TRDJ1*01	CACDRLGDIEGTDKLIF	7	0	99159	69880	1	0.0880824	0.00206293	0.0393043	17	0.00011448	1.00847e-05	0	1
V001	TRDV2*01	TRDJ1*01	CACDRLGDSSTDKLIF	9	0	99159	69880	2	0.0704639	0.000352503	0.0120355	16	0.0001431	1.00847e-05	0	1
V001	TRDV2*01	TRDJ1*01	CACDRLGDTLLYTDKLIF	116	253	99159	69880	1	1.53129	0.000106553	0.00497537	18	0.00167427	0.00256152	1	0
V001	TRDV2*01	TRDJ1*01	CACDRLGDTRITDKLIF	8	0	99159	69880	1	0.0782943	0.000852758	0.0214106	17	0.00012879	1.00847e-05	0	1
V001	TRDV2*01	TRDJ1*01	CACDRLGGYSDKLIF	20	5	99159	69880	1	0.201304	0.000123387	0.00550717	15	0.000300511	6.05083e-05	0	1
V001	TRDV2*01	TRDJ1*01	CACDRLGKITDKLIF	12	0	99159	69880	1	0.0542007	2.48972e-05	0.00165351	15	0.000186031	1.00847e-05	0	1
V001	TRDV2*01	TRDJ1*01	CACDRLHHRKPGAEYTDKLIF	8	0	99159	69880	1	0.0782943	0.000852758	0.0214106	21	0.00012879	1.00847e-05	0	1
V001	TRDV2*01	TRDJ1*01	CACDRLREADKLIF	21	5	99159	69880	2	0.192151	6.5669e-05	0.00356652	14	0.000314821	6.05083e-05	0	1
V001	TRDV2*01	TRDJ1*01	CACDRLTGGPTDKLIF	418	382	99159	69880	1	0.642803	5.56003e-06	0.000554498	16	0.00599591	0.00386244	0	1
V001	TRDV2*01	TRDJ1*01	CACDRNLPSNELIF	11	0	99159	69880	1	0.0587182	6.02317e-05	0.00330809	14	0.00017172	1.00847e-05	0	1
V001	TRDV2*01	TRDJ1*01	CACDRVSPGVPIKDKLIF	13	1	99159	69880	1	0.100658	8.87779e-05	0.00451619	18	0.000200341	2.01694e-05	0	1
V001	TRDV2*01	TRDJ1*01	CACDSFGGYTDKLIF	10	0	99159	69880	1	0.0640572	0.000145712	0.00625617	15	0.00015741	1.00847e-05	0	1
V001	TRDV2*01	TRDJ1*01	CACDSIGGDTGLKLIF	45	8	99159	69880	1	0.137804	7.75882e-07	0.000304931	16	0.000658262	9.07624e-05	0	1
V001	TRDV2*01	TRDJ1*01	CACDSILASYTDKLIF	10	0	99159	69880	1	0.0640572	0.000145712	0.00625617	16	0.00015741	1.00847e-05	0	1
V001	TRDV2*01	TRDJ1*01	CACDSILGDTAIYTDKLIF	730	829	99159	69880	1	0.798489	1.98424e-05	0.00141254	19	0.0104606	0.00837031	0	1
V001	TRDV2*01	TRDJ1*01	CACDSILGKNLSTDKLIF	17	6	99159	69880	1	0.274011	0.00225965	0.0416891	18	0.000257581	7.0593e-05	0	1
V001	TRDV2*01	TRDJ1*01	CACDSIPSGIYTDKLIF	9	0	99159	69880	1	0.0704639	0.000352503	0.0120355	17	0.0001431	1.00847e-05	0	1
V001	TRDV2*01	TRDJ1*01	CACDSISSGGYGYSDKLIF	3	28	99159	69880	1	5.11051	0.000168271	0.0071277	19	5.72402e-05	0.000292457	1	0
V001	TRDV2*01	TRDJ1*01	CACDSLGDTGAYTDKLIF	16	5	99159	69880	1	0.248684	0.00149359	0.0323097	18	0.000243271	6.05083e-05	0	1
V001	TRDV2*01	TRDJ1*01	CACDSLGDTLASSTDKLIF	1	28	99159	69880	1	10.2213	4.90239e-06	0.000515275	19	2.86201e-05	0.000292457	1	0
V001	TRDV2*01	TRDJ1*01	CACDSLHIPIRVTDKLIF	6	43	99159	69880	1	4.43127	1.45376e-05	0.00113598	18	0.00010017	0.000443727	1	0
V001	TRDV2*01	TRDJ1*01	CACDSLLGAPYTDKLIF	9	0	99159	69880	1	0.0704639	0.000352503	0.0120355	17	0.0001431	1.00847e-05	0	1
V001	TRDV2*01	TRDJ1*01	CACDSLLGDTPADKLIF	35	21	99159	69880	1	0.430544	0.00162912	0.0346128	17	0.000515161	0.000221864	0	1
V001	TRDV2*01	TRDJ1*01	CACDSLLGDTPNTDKLIF	53	26	99159	69880	1	0.35219	5.29547e-06	0.000538636	18	0.000772742	0.000272287	0	1
V001	TRDV2*01	TRDJ1*01	CACDSLLGGNPYTDKLIF	13	0	99159	69880	1	0.0503285	1.02914e-05	0.000868762	18	0.000200341	1.00847e-05	0	1
V001	TRDV2*01	TRDJ1*01	CACDSLMASTSELIF	13	0	99159	69880	1	0.0503285	1.02914e-05	0.000868762	15	0.000200341	1.00847e-05	0	1
V001	TRDV2*01	TRDJ1*01	CACDSLSADKLIF	9	0	99159	69880	2	0.0704639	0.000352503	0.0120355	13	0.0001431	1.00847e-05	0	1
V001	TRDV2*01	TRDJ1*01	CACDSLVFLGINSDKLIF	8	0	99159	69880	1	0.0782943	0.000852758	0.0214106	18	0.00012879	1.00847e-05	0	1
V001	TRDV2*01	TRDJ1*01	CACDSVGADDKLIF	4	51	99159	69880	1	7.33254	1.36837e-06	0.000325402	14	7.15502e-05	0.000524405	1	0
V001	TRDV2*01	TRDJ1*01	CACDSVLGDYKNTDKLIF	4	40	99159	69880	1	5.78078	3.81348e-06	0.000450264	18	7.15502e-05	0.000413473	1	0
V001	TRDV2*01	TRDJ1*01	CACDSVLHLGDTGKLIF	8	0	99159	69880	1	0.0782943	0.000852758	0.0214106	17	0.00012879	1.00847e-05	0	1
V001	TRDV2*01	TRDJ1*01	CACDSVLLGGYADKLIF	15	3	99159	69880	1	0.17615	0.000398863	0.013049	17	0.000228961	4.03388e-05	0	1
V001	TRDV2*01	TRDJ1*01	CACDSVTGGSGDKLIF	5	37	99159	69880	1	4.46463	5.36889e-05	0.00304225	16	8.58602e-05	0.000383219	1	0
V001	TRDV2*01	TRDJ1*01	CACDTAETGGGSDKLIF	8	0	99159	69880	1	0.0782943	0.000852758	0.0214106	17	0.00012879	1.00847e-05	0	1
V001	TRDV2*01	TRDJ1*01	CACDTAFYGGYYGGIGDKLIF	17	0	99159	69880	1	0.0391421	3.00418e-07	0.000285492	21	0.000257581	1.00847e-05	0	1
V001	TRDV2*01	TRDJ1*01	CACDTALGDSYTDKLIF	7	0	99159	69880	1	0.0880824	0.00206293	0.0393043	17	0.00011448	1.00847e-05	0	1
V001	TRDV2*01	TRDJ1*01	CACDTASGLGDGYTDKLIF	13	0	99159	69880	1	0.0503285	1.02914e-05	0.000868762	19	0.000200341	1.00847e-05	0	1
V001	TRDV2*01	TRDJ1*01	CACDTATGGGGGTDKLIF	47	146	99159	69880	1	2.15996	3.40801e-06	0.000419912	18	0.000686882	0.00148245	1	0
V001	TRDV2*01	TRDJ1*01	CACDTAWGIRHDKLIF	7	0	99159	69880	1	0.0880824	0.00206293	0.0393043	16	0.00011448	1.00847e-05	0	1
V001	TRDV2*01	TRDJ1*01	CACDTAYRIRGGVGDKLIF	17	6	99159	69880	1	0.274011	0.00225965	0.0416891	19	0.000257581	7.0593e-05	0	1
V001	TRDV2*01	TRDJ1*01	CACDTEFGGKGDADKLIF	8	0	99159	69880	1	0.0782943	0.000852758	0.0214106	18	0.00012879	1.00847e-05	0	1
V001	TRDV2*01	TRDJ1*01	CACDTEFLSPGDLTTDKLIF	289	265	99159	69880	1	0.645459	4.34065e-06	0.000472444	20	0.00414991	0.00268253	0	1
V001	TRDV2*01	TRDJ1*01	CACDTEFPNWGIRKGNTDKLIF	17	0	99159	69880	1	0.0391421	3.00418e-07	0.000285492	22	0.000257581	1.00847e-05	0	1
V001	TRDV2*01	TRDJ1*01	CACDTFQEGDKLIF	7	0	99159	69880	1	0.0880824	0.00206293	0.0393043	14	0.00011448	1.00847e-05	0	1
V001	TRDV2*01	TRDJ1*01	CACDTFSTGGYLTDKLIF	14	53	99159	69880	1	2.53788	0.000682105	0.0187189	18	0.000214651	0.000544574	1	0
V001	TRDV2*01	TRDJ1*01	CACDTGDRYTDKLIF	9	0	99159	69880	2	0.0704639	0.000352503	0.0120355	15	0.0001431	1.00847e-05	0	1
V001	TRDV2*01	TRDJ1*01	CACDTGGFDKLIF	9	0	99159	69880	1	0.0704639	0.000352503	0.0120355	13	0.0001431	1.00847e-05	0	1
V001	TRDV2*01	TRDJ1*01	CACDTGGIASVTDKLIF	7	0	99159	69880	1	0.0880824	0.00206293	0.0393043	17	0.00011448	1.00847e-05	0	1
V001	TRDV2*01	TRDJ1*01	CACDTGKYTDKLIF	7	0	99159	69880	1	0.0880824	0.00206293	0.0393043	14	0.00011448	1.00847e-05	0	1
V001	TRDV2*01	TRDJ1*01	CACDTGWGTPYTDKLIF	7	0	99159	69880	1	0.0880824	0.00206293	0.0393043	17	0.00011448	1.00847e-05	0	1
V001	TRDV2*01	TRDJ1*01	CACDTIAGIRNEDKLIF	13	0	99159	69880	1	0.0503285	1.02914e-05	0.000868762	17	0.000200341	1.00847e-05	0	1
V001	TRDV2*01	TRDJ1*01	CACDTIEGGYADKLIF	23	1	99159	69880	1	0.0587087	3.65997e-07	0.000285492	16	0.000343441	2.01694e-05	0	1
V001	TRDV2*01	TRDJ1*01	CACDTIGGGYSYTDKLIF	7	0	99159	69880	1	0.0880824	0.00206293	0.0393043	18	0.00011448	1.00847e-05	0	1
V001	TRDV2*01	TRDJ1*01	CACDTIPGELHYTDKLIF	125	80	99159	69880	1	0.452595	2.31239e-06	0.000345277	18	0.00180307	0.000816862	0	1
V001	TRDV2*01	TRDJ1*01	CACDTIVGGYAVKGYTDKLIF	8	0	99159	69880	1	0.0782943	0.000852758	0.0214106	21	0.00012879	1.00847e-05	0	1
V001	TRDV2*01	TRDJ1*01	CACDTIVVGDTYTDKLIF	9	1	99159	69880	1	0.140929	0.00221362	0.0409455	18	0.0001431	2.01694e-05	0	1
V001	TRDV2*01	TRDJ1*01	CACDTKGQLGLSPHKLIF	7	0	99159	69880	1	0.0880824	0.00206293	0.0393043	18	0.00011448	1.00847e-05	0	1
V001	TRDV2*01	TRDJ1*01	CACDTLALPVGVRKLIF	7	0	99159	69880	1	0.0880824	0.00206293	0.0393043	17	0.00011448	1.00847e-05	0	1
V001	TRDV2*01	TRDJ1*01	CACDTLASVGDKELIF	64	25	99159	69880	1	0.281705	1.27258e-06	0.000325402	16	0.000930153	0.000262203	0	1
V001	TRDV2*01	TRDJ1*01	CACDTLEGGDTDKLIF	78	37	99159	69880	1	0.338732	2.40048e-06	0.000345277	16	0.00113049	0.000383219	0	1
V001	TRDV2*01	TRDJ1*01	CACDTLELPPLDKLIF	13	2	99159	69880	1	0.150988	0.000746042	0.0195031	16	0.000200341	3.02541e-05	0	1
V001	TRDV2*01	TRDJ1*01	CACDTLFGGGGYAMSVYTDKLIF	8	0	99159	69880	1	0.0782943	0.000852758	0.0214106	23	0.00012879	1.00847e-05	0	1
V001	TRDV2*01	TRDJ1*01	CACDTLGADTDKLIF	52	33	99159	69880	1	0.451905	0.000248083	0.00937882	15	0.000758432	0.00034288	0	1
V001	TRDV2*01	TRDJ1*01	CACDTLGAMDGLIF	285	298	99159	69880	1	0.73597	0.000242303	0.00937882	14	0.00409267	0.00301533	0	1
V001	TRDV2*01	TRDJ1*01	CACDTLGANTDKLIF	10	0	99159	69880	6	0.0640572	0.000145712	0.00625617	15	0.00015741	1.00847e-05	0	2
V001	TRDV2*01	TRDJ1*01	CACDTLGASPADKLIF	1	17	99159	69880	1	6.34356	0.0012565	0.0289322	16	2.86201e-05	0.000181525	1	0
V001	TRDV2*01	TRDJ1*01	CACDTLGDKANADKLIF	10	0	99159	69880	1	0.0640572	0.000145712	0.00625617	17	0.00015741	1.00847e-05	0	1
V001	TRDV2*01	TRDJ1*01	CACDTLGDKFPMAPDKLIF	47	33	99159	69880	1	0.499014	0.00200779	0.0391297	19	0.000686882	0.00034288	0	1
V001	TRDV2*01	TRDJ1*01	CACDTLGDLDKLIF	98	55	99159	69880	1	0.398297	2.17249e-06	0.000337221	14	0.00141669	0.000564744	0	1
V001	TRDV2*01	TRDJ1*01	CACDTLGDLGTTDKLIF	49	127	99159	69880	1	1.80516	0.000223967	0.0088147	17	0.000715502	0.00129084	1	0
V001	TRDV2*01	TRDJ1*01	CACDTLGDMNTDKLIF	35	16	99159	69880	1	0.332676	9.47802e-05	0.00471016	16	0.000515161	0.00017144	0	1
V001	TRDV2*01	TRDJ1*01	CACDTLGDNRSDKLIF	8	0	99159	69880	1	0.0782943	0.000852758	0.0214106	16	0.00012879	1.00847e-05	0	1
V001	TRDV2*01	TRDJ1*01	CACDTLGDPRQYDNTDKLIF	25	72	99159	69880	1	1.97939	0.00183763	0.0376118	20	0.000372061	0.000736184	1	0
V001	TRDV2*01	TRDJ1*01	CACDTLGDPRRFTDKLIF	18	5	99159	69880	1	0.2225	0.000433384	0.0139486	18	0.000271891	6.05083e-05	0	1
V001	TRDV2*01	TRDJ1*01	CACDTLGDTGDKLIF	18	3	99159	69880	5	0.14833	5.0968e-05	0.00290342	15	0.000271891	4.03388e-05	0	2
V001	TRDV2*01	TRDJ1*01	CACDTLGDTGTDKLIF	12	0	99159	69880	6	0.0542007	2.48972e-05	0.00165351	16	0.000186031	1.00847e-05	0	1
V001	TRDV2*01	TRDJ1*01	CACDTLGDTLYTDKLIF	16	3	99159	69880	1	0.165786	0.000200965	0.00821399	17	0.000243271	4.03388e-05	0	1
V001	TRDV2*01	TRDJ1*01	CACDTLGDTPYTDKLIF	23	3	99159	69880	3	0.11742	1.80681e-06	0.000325402	17	0.000343441	4.03388e-05	0	1
V001	TRDV2*01	TRDJ1*01	CACDTLGENATDKLIF	15	2	99159	69880	1	0.132111	8.98512e-05	0.00453738	16	0.000228961	3.02541e-05	0	1
V001	TRDV2*01	TRDJ1*01	CACDTLGGDHTDKLIF	7	0	99159	69880	1	0.0880824	0.00206293	0.0393043	16	0.00011448	1.00847e-05	0	1
V001	TRDV2*01	TRDJ1*01	CACDTLGGGYVGTDKLIF	1	23	99159	69880	1	8.4586	7.99775e-05	0.00419487	18	2.86201e-05	0.000242033	1	0
V001	TRDV2*01	TRDJ1*01	CACDTLGGIPNSADKLIF	7	0	99159	69880	1	0.0880824	0.00206293	0.0393043	18	0.00011448	1.00847e-05	0	1
V001	TRDV2*01	TRDJ1*01	CACDTLGGPYTDKLIF	9	0	99159	69880	4	0.0704639	0.000352503	0.0120355	16	0.0001431	1.00847e-05	0	1
V001	TRDV2*01	TRDJ1*01	CACDTLGGSPKDKLIF	109	74	99159	69880	1	0.480106	3.76899e-06	0.000445993	16	0.0015741	0.000756353	0	1
V001	TRDV2*01	TRDJ1*01	CACDTLGHTDKLIF	10	0	99159	69880	2	0.0640572	0.000145712	0.00625617	14	0.00015741	1.00847e-05	0	1
V001	TRDV2*01	TRDJ1*01	CACDTLGIAPYTDKLIF	8	0	99159	69880	1	0.0782943	0.000852758	0.0214106	17	0.00012879	1.00847e-05	0	1
V001	TRDV2*01	TRDJ1*01	CACDTLGLGDTDKLIF	6	175	99159	69880	2	17.7487	2.25105e-06	0.000342514	16	0.00010017	0.00177491	1	0
V001	TRDV2*01	TRDJ1*01	CACDTLGLGDTPYTDKLIF	141	122	99159	69880	1	0.609954	7.29841e-05	0.00389088	19	0.00203203	0.00124042	0	1
V001	TRDV2*01	TRDJ1*01	CACDTLGLGTNKLIF	1	24	99159	69880	1	8.81113	4.50566e-05	0.00268658	15	2.86201e-05	0.000252118	1	0
V001	TRDV2*01	TRDJ1*01	CACDTLGPGDKKGTDKLIF	9	0	99159	69880	1	0.0704639	0.000352503	0.0120355	19	0.0001431	1.00847e-05	0	1
V001	TRDV2*01	TRDJ1*01	CACDTLGTGGFYTDKLIF	10	0	99159	69880	1	0.0640572	0.000145712	0.00625617	18	0.00015741	1.00847e-05	0	1
V001	TRDV2*01	TRDJ1*01	CACDTLITGGYTDKLIF	19	0	99159	69880	1	0.0352269	5.13251e-08	0.000241722	17	0.000286201	1.00847e-05	0	1
V001	TRDV2*01	TRDJ1*01	CACDTLLAHSLHTDKLIF	4	33	99159	69880	1	4.79348	7.5357e-05	0.00399553	18	7.15502e-05	0.00034288	1	0
V001	TRDV2*01	TRDJ1*01	CACDTLLERYTDKLIF	11	0	99159	69880	2	0.0587182	6.02317e-05	0.00330809	16	0.00017172	1.00847e-05	0	1
V001	TRDV2*01	TRDJ1*01	CACDTLLGDLYTDKLIF	14	0	99159	69880	3	0.0469726	4.25395e-06	0.000464894	17	0.000214651	1.00847e-05	0	1
V001	TRDV2*01	TRDJ1*01	CACDTLLGDTDKLIF	14	52	99159	69880	8	2.49085	0.000673858	0.0186291	15	0.000214651	0.00053449	3	0
V001	TRDV2*01	TRDJ1*01	CACDTLLGDTLLSTDKLIF	14	0	99159	69880	1	0.0469726	4.25395e-06	0.000464894	19	0.000214651	1.00847e-05	0	1
V001	TRDV2*01	TRDJ1*01	CACDTLLGDTRRKTDKLIF	7	0	99159	69880	1	0.0880824	0.00206293	0.0393043	19	0.00011448	1.00847e-05	0	1
V001	TRDV2*01	TRDJ1*01	CACDTLLGHTPTDKLIF	10	0	99159	69880	1	0.0640572	0.000145712	0.00625617	17	0.00015741	1.00847e-05	0	1
V001	TRDV2*01	TRDJ1*01	CACDTLLGVDTDKLIF	13	0	99159	69880	1	0.0503285	1.02914e-05	0.000868762	16	0.000200341	1.00847e-05	0	1
V001	TRDV2*01	TRDJ1*01	CACDTLLVPADKLIF	45	16	99159	69880	1	0.260318	1.43337e-06	0.000325402	15	0.000658262	0.00017144	0	1
V001	TRDV2*01	TRDJ1*01	CACDTLPIARDTGDKLIF	7	0	99159	69880	1	0.0880824	0.00206293	0.0393043	18	0.00011448	1.00847e-05	0	1
V001	TRDV2*01	TRDJ1*01	CACDTLPLLGDTDKLIF	14	2	99159	69880	1	0.140921	0.000192916	0.00792476	17	0.000214651	3.02541e-05	0	1
V001	TRDV2*01	TRDJ1*01	CACDTLPRVGDYTDKLIF	11	0	99159	69880	1	0.0587182	6.02317e-05	0.00330809	18	0.00017172	1.00847e-05	0	1
V001	TRDV2*01	TRDJ1*01	CACDTLPTGGVAEQGYDKLIF	30	16	99159	69880	1	0.386361	0.00140703	0.0305914	21	0.000443611	0.00017144	0	1
V001	TRDV2*01	TRDJ1*01	CACDTLPTGPWGYASDKLIF	9	0	99159	69880	1	0.0704639	0.000352503	0.0120355	20	0.0001431	1.00847e-05	0	1
V001	TRDV2*01	TRDJ1*01	CACDTLPTVLGDTSGDKLIF	10	0	99159	69880	1	0.0640572	0.000145712	0.00625617	20	0.00015741	1.00847e-05	0	1
V001	TRDV2*01	TRDJ1*01	CACDTLQTWEGTDKLIF	52	38	99159	69880	1	0.518387	0.00181235	0.0371739	17	0.000758432	0.000393304	0	1
V001	TRDV2*01	TRDJ1*01	CACDTLRGLGDRTDKLIF	2	30	99159	69880	1	7.2842	1.50183e-05	0.00116505	18	4.29301e-05	0.000312626	1	0
V001	TRDV2*01	TRDJ1*01	CACDTLRPGADKLIF	30	85	99159	69880	1	1.95589	0.000844917	0.0214106	15	0.000443611	0.000867285	1	0
V001	TRDV2*01	TRDJ1*01	CACDTLTGGLDTDKLIF	27	77	99159	69880	1	1.96394	0.00134409	0.0299893	17	0.000400681	0.000786608	1	0
V001	TRDV2*01	TRDJ1*01	CACDTLTGGYAAPYTDKLIF	8	0	99159	69880	1	0.0782943	0.000852758	0.0214106	20	0.00012879	1.00847e-05	0	1
V001	TRDV2*01	TRDJ1*01	CACDTLTGGYLQLIF	7	0	99159	69880	1	0.0880824	0.00206293	0.0393043	15	0.00011448	1.00847e-05	0	1
V001	TRDV2*01	TRDJ1*01	CACDTLTGGYPYTDKLIF	90	191	99159	69880	2	1.48785	0.00157436	0.033818	18	0.00130221	0.00193626	1	1
V001	TRDV2*01	TRDJ1*01	CACDTLVGPGGEYTDKLIF	78	62	99159	69880	1	0.561724	0.000754299	0.0197094	19	0.00113049	0.000635337	0	1
V001	TRDV2*01	TRDJ1*01	CACDTLVLGDPGYTDKLIF	11	0	99159	69880	1	0.0587182	6.02317e-05	0.00330809	19	0.00017172	1.00847e-05	0	1
V001	TRDV2*01	TRDJ1*01	CACDTLVLGDSPYTDKLIF	68	41	99159	69880	1	0.428726	1.40683e-05	0.00110738	19	0.000987393	0.000423558	0	1
V001	TRDV2*01	TRDJ1*01	CACDTLVLGDTPSGKLIF	46	151	99159	69880	1	2.2811	2.03468e-06	0.000334263	18	0.000672572	0.00153288	1	0
V001	TRDV2*01	TRDJ1*01	CACDTLVRPTTGEHTDKLIF	13	0	99159	69880	1	0.0503285	1.02914e-05	0.000868762	20	0.000200341	1.00847e-05	0	1
V001	TRDV2*01	TRDJ1*01	CACDTMGDTLDKLIF	9	0	99159	69880	1	0.0704639	0.000352503	0.0120355	15	0.0001431	1.00847e-05	0	1
V001	TRDV2*01	TRDJ1*01	CACDTSGTLITDKLIF	8	0	99159	69880	1	0.0782943	0.000852758	0.0214106	16	0.00012879	1.00847e-05	0	1
V001	TRDV2*01	TRDJ1*01	CACDTVALGYADKLIF	9	1	99159	69880	1	0.140929	0.00221362	0.0409455	16	0.0001431	2.01694e-05	0	1
V001	TRDV2*01	TRDJ1*01	CACDTVAPSTDKLIF	13	0	99159	69880	1	0.0503285	1.02914e-05	0.000868762	15	0.000200341	1.00847e-05	0	1
V001	TRDV2*01	TRDJ1*01	CACDTVARGIRHKLIF	7	0	99159	69880	1	0.0880824	0.00206293	0.0393043	16	0.00011448	1.00847e-05	0	1
V001	TRDV2*01	TRDJ1*01	CACDTVDGGYSEVNTDKLIF	11	1	99159	69880	1	0.117438	0.000448911	0.0143964	20	0.00017172	2.01694e-05	0	1
V001	TRDV2*01	TRDJ1*01	CACDTVEVGKADKLIF	9	0	99159	69880	1	0.0704639	0.000352503	0.0120355	16	0.0001431	1.00847e-05	0	1
V001	TRDV2*01	TRDJ1*01	CACDTVGDLLYTDKLIF	15	2	99159	69880	1	0.132111	8.98512e-05	0.00453738	17	0.000228961	3.02541e-05	0	1
V001	TRDV2*01	TRDJ1*01	CACDTVGDRGTDKLIF	11	1	99159	69880	3	0.117438	0.000448911	0.0143964	16	0.00017172	2.01694e-05	0	2
V001	TRDV2*01	TRDJ1*01	CACDTVGDRTTDKLIF	8	0	99159	69880	1	0.0782943	0.000852758	0.0214106	16	0.00012879	1.00847e-05	0	1
V001	TRDV2*01	TRDJ1*01	CACDTVGDTDKLIF	5	33	99159	69880	9	3.99451	0.000224897	0.00884157	14	8.58602e-05	0.00034288	3	0
V001	TRDV2*01	TRDJ1*01	CACDTVGDTTTDKLIF	8	0	99159	69880	1	0.0782943	0.000852758	0.0214106	16	0.00012879	1.00847e-05	0	1
V001	TRDV2*01	TRDJ1*01	CACDTVGEITDKLIF	138	403	99159	69880	1	2.05258	4.12211e-06	0.000462975	15	0.0019891	0.00407422	1	0
V001	TRDV2*01	TRDJ1*01	CACDTVGFPPSSGGYASKLIF	13	0	99159	69880	1	0.0503285	1.02914e-05	0.000868762	21	0.000200341	1.00847e-05	0	1
V001	TRDV2*01	TRDJ1*01	CACDTVGGAFLPDWGKGDKLIF	9	0	99159	69880	1	0.0704639	0.000352503	0.0120355	22	0.0001431	1.00847e-05	0	1
V001	TRDV2*01	TRDJ1*01	CACDTVGGFTLSTDKLIF	71	32	99159	69880	1	0.322777	1.66304e-06	0.000325402	18	0.00103032	0.000332795	0	1
V001	TRDV2*01	TRDJ1*01	CACDTVGGGDTVSYTDKLIF	9	0	99159	69880	1	0.0704639	0.000352503	0.0120355	20	0.0001431	1.00847e-05	0	1
V001	TRDV2*01	TRDJ1*01	CACDTVGGKYTDKLIF	33	17	99159	69880	4	0.37298	0.000488602	0.01533	16	0.000486541	0.000181525	0	1
V001	TRDV2*01	TRDJ1*01	CACDTVGGPYTDKLIF	372	644	99159	69880	3	1.22007	0.00214901	0.0398811	16	0.00533765	0.00650464	2	1
V001	TRDV2*01	TRDJ1*01	CACDTVGGYAEMLTDKLIF	9	0	99159	69880	1	0.0704639	0.000352503	0.0120355	19	0.0001431	1.00847e-05	0	1
V001	TRDV2*01	TRDJ1*01	CACDTVGIEDKLIF	12	1	99159	69880	1	0.108402	0.000200168	0.00819075	14	0.000186031	2.01694e-05	0	1
V001	TRDV2*01	TRDJ1*01	CACDTVGLGEVDPLLGELYTDKLIF	5	33	99159	69880	1	3.99451	0.000224897	0.00884157	25	8.58602e-05	0.00034288	1	0
V001	TRDV2*01	TRDJ1*01	CACDTVGLNTDKLIF	7	0	99159	69880	2	0.0880824	0.00206293	0.0393043	15	0.00011448	1.00847e-05	0	2
V001	TRDV2*01	TRDJ1*01	CACDTVGMGDPYTDKLIF	7	0	99159	69880	1	0.0880824	0.00206293	0.0393043	18	0.00011448	1.00847e-05	0	1
V001	TRDV2*01	TRDJ1*01	CACDTVGMRPGNTDKLIF	27	10	99159	69880	1	0.276779	0.00014892	0.00638621	18	0.000400681	0.000110932	0	1
V001	TRDV2*01	TRDJ1*01	CACDTVGRGDTSGLIF	9	0	99159	69880	1	0.0704639	0.000352503	0.0120355	16	0.0001431	1.00847e-05	0	1
V001	TRDV2*01	TRDJ1*01	CACDTVGRGIRGTDKLIF	7	0	99159	69880	1	0.0880824	0.00206293	0.0393043	18	0.00011448	1.00847e-05	0	1
V001	TRDV2*01	TRDJ1*01	CACDTVGTGGSTDKLIF	23	96	99159	69880	1	2.8501	2.31545e-06	0.000345277	17	0.000343441	0.000978217	1	0
V001	TRDV2*01	TRDJ1*01	CACDTVGTGGYFLADKLIF	1	17	99159	69880	1	6.34356	0.0012565	0.0289322	19	2.86201e-05	0.000181525	1	0
V001	TRDV2*01	TRDJ1*01	CACDTVGTGGYRDTDKLIF	26	0	99159	69880	1	0.0260914	1.80681e-06	0.000325402	19	0.000386371	1.00847e-05	0	1
V001	TRDV2*01	TRDJ1*01	CACDTVGVSGGPEYTDKLIF	4	29	99159	69880	1	4.22937	0.000537836	0.016484	20	7.15502e-05	0.000302541	1	0
V001	TRDV2*01	TRDJ1*01	CACDTVGWYTDKLIF	8	0	99159	69880	1	0.0782943	0.000852758	0.0214106	15	0.00012879	1.00847e-05	0	1
V001	TRDV2*01	TRDJ1*01	CACDTVGYTDKLIF	19	4	99159	69880	7	0.176142	6.6931e-05	0.00361856	14	0.000286201	5.04236e-05	0	1
V001	TRDV2*01	TRDJ1*01	CACDTVIGDTRFGPRNTDKLIF	29	11	99159	69880	1	0.281806	7.94124e-05	0.00416727	22	0.000429301	0.000121017	0	1
V001	TRDV2*01	TRDJ1*01	CACDTVLAGDTLPLEKTDKLIF	97	3	99159	69880	1	0.0287254	2.09305e-06	0.000335025	22	0.00140238	4.03388e-05	0	1
V001	TRDV2*01	TRDJ1*01	CACDTVLAGRKSSATDKLIF	26	0	99159	69880	1	0.0260914	1.80681e-06	0.000325402	20	0.000386371	1.00847e-05	0	1
V001	TRDV2*01	TRDJ1*01	CACDTVLGARGDKLIF	16	1	99159	69880	1	0.0828912	7.54901e-06	0.000699773	16	0.000243271	2.01694e-05	0	1
V001	TRDV2*01	TRDJ1*01	CACDTVLGDLRKYTDKLIF	18	102	99159	69880	1	3.82333	1.56451e-06	0.000325402	19	0.000271891	0.00103873	1	0
V001	TRDV2*01	TRDJ1*01	CACDTVLGDTKDTDKLIF	12	1	99159	69880	1	0.108402	0.000200168	0.00819075	18	0.000186031	2.01694e-05	0	1
V001	TRDV2*01	TRDJ1*01	CACDTVLGDTVYTDKLIF	8	0	99159	69880	1	0.0782943	0.000852758	0.0214106	18	0.00012879	1.00847e-05	0	1
V001	TRDV2*01	TRDJ1*01	CACDTVLGKGTDKLIF	8	0	99159	69880	1	0.0782943	0.000852758	0.0214106	16	0.00012879	1.00847e-05	0	1
V001	TRDV2*01	TRDJ1*01	CACDTVLGLETGGSYTDKLIF	11	0	99159	69880	1	0.0587182	6.02317e-05	0.00330809	21	0.00017172	1.00847e-05	0	1
V001	TRDV2*01	TRDJ1*01	CACDTVLLGDEVYTDKLIF	32	9	99159	69880	1	0.213476	3.19113e-06	0.000400606	19	0.000472231	0.000100847	0	1
V001	TRDV2*01	TRDJ1*01	CACDTVLLGRGTSNKLIF	33	10	99159	69880	1	0.227916	3.04978e-06	0.000387398	18	0.000486541	0.000110932	0	1
V001	TRDV2*01	TRDJ1*01	CACDTVLLRDKLIF	23	9	99159	69880	1	0.293567	0.000882343	0.022143	14	0.000343441	0.000100847	0	1
V001	TRDV2*01	TRDJ1*01	CACDTVLRQPTDKLIF	13	0	99159	69880	1	0.0503285	1.02914e-05	0.000868762	16	0.000200341	1.00847e-05	0	1
V001	TRDV2*01	TRDJ1*01	CACDTVMSTGGYGRENKLIF	284	270	99159	69880	1	0.66921	6.57035e-06	0.000632166	20	0.00407836	0.00273296	0	1
V001	TRDV2*01	TRDJ1*01	CACDTVNRGTNTDKLIF	1	16	99159	69880	1	5.99108	0.00217003	0.0402383	17	2.86201e-05	0.00017144	1	0
V001	TRDV2*01	TRDJ1*01	CACDTVPDSRGGTNTDKLIF	10	0	99159	69880	1	0.0640572	0.000145712	0.00625617	20	0.00015741	1.00847e-05	0	1
V001	TRDV2*01	TRDJ1*01	CACDTVPENTGDPKLHTDKLIF	10	0	99159	69880	1	0.0640572	0.000145712	0.00625617	22	0.00015741	1.00847e-05	0	1
V001	TRDV2*01	TRDJ1*01	CACDTVPGDTRKDTDKLIF	10	0	99159	69880	1	0.0640572	0.000145712	0.00625617	19	0.00015741	1.00847e-05	0	1
V001	TRDV2*01	TRDJ1*01	CACDTVPILGDKSDKLIF	25	9	99159	69880	1	0.270978	0.000176088	0.00738973	18	0.000372061	0.000100847	0	1
V001	TRDV2*01	TRDJ1*01	CACDTVPLGDSRTDKLIF	31	17	99159	69880	1	0.396303	0.001756	0.0363575	18	0.000457921	0.000181525	0	1
V001	TRDV2*01	TRDJ1*01	CACDTVQEKTDKLIF	17	5	99159	69880	1	0.234865	0.000807199	0.0207777	15	0.000257581	6.05083e-05	0	1
V001	TRDV2*01	TRDJ1*01	CACDTVRAVNLGYTDKLIF	7	0	99159	69880	1	0.0880824	0.00206293	0.0393043	19	0.00011448	1.00847e-05	0	1
V001	TRDV2*01	TRDJ1*01	CACDTVRLGDTPIQSTDKLIF	9	0	99159	69880	1	0.0704639	0.000352503	0.0120355	21	0.0001431	1.00847e-05	0	1
V001	TRDV2*01	TRDJ1*01	CACDTVRLGDTQYTDKLIF	55	182	99159	69880	1	2.30537	3.23843e-06	0.000404908	19	0.000801362	0.0018455	1	0
V001	TRDV2*01	TRDJ1*01	CACDTVRPDADKLIF	7	38	99159	69880	1	3.43653	0.000367351	0.0124868	15	0.00011448	0.000393304	1	0
V001	TRDV2*01	TRDJ1*01	CACDTVRQDWGQRGIDKLIF	7	0	99159	69880	1	0.0880824	0.00206293	0.0393043	20	0.00011448	1.00847e-05	0	1
V001	TRDV2*01	TRDJ1*01	CACDTVSRWSWDGTDKLIF	50	14	99159	69880	1	0.207154	1.23747e-06	0.000325402	19	0.000729812	0.000151271	0	1
V001	TRDV2*01	TRDJ1*01	CACDTVSTGGNNKDKLIF	8	0	99159	69880	1	0.0782943	0.000852758	0.0214106	18	0.00012879	1.00847e-05	0	1
V001	TRDV2*01	TRDJ1*01	CACDTVSTGGYTDKLIF	100	40	99159	69880	3	0.285784	2.63783e-06	0.00035483	17	0.00144531	0.000413473	0	1
V001	TRDV2*01	TRDJ1*01	CACDTVSYTDKLIF	23	11	99159	69880	7	0.352288	0.00257707	0.0456972	14	0.000343441	0.000121017	1	2
V001	TRDV2*01	TRDJ1*01	CACDTVTGGFTAYTDKLIF	7	0	99159	69880	1	0.0880824	0.00206293	0.0393043	19	0.00011448	1.00847e-05	0	1
V001	TRDV2*01	TRDJ1*01	CACDTVTGGYANKLIF	446	798	99159	69880	1	1.2618	8.37612e-05	0.00434865	16	0.00639659	0.00805768	1	0
V001	TRDV2*01	TRDJ1*01	CACDTVTGGYASTDKLIF	7	0	99159	69880	1	0.0880824	0.00206293	0.0393043	18	0.00011448	1.00847e-05	0	1
V001	TRDV2*01	TRDJ1*01	CACDTVTGGYAYAKLIF	110	32	99159	69880	1	0.209252	2.07804e-06	0.000334633	17	0.00158841	0.000332795	0	1
V001	TRDV2*01	TRDJ1*01	CACDTVTGGYKTDKLIF	10	0	99159	69880	1	0.0640572	0.000145712	0.00625617	17	0.00015741	1.00847e-05	0	1
V001	TRDV2*01	TRDJ1*01	CACDTVTRSTDKLIF	5	28	99159	69880	1	3.40691	0.00214187	0.0397555	15	8.58602e-05	0.000292457	1	0
V001	TRDV2*01	TRDJ1*01	CACDTVTTVGDTPTDKLIF	7	0	99159	69880	1	0.0880824	0.00206293	0.0393043	19	0.00011448	1.00847e-05	0	1
V001	TRDV2*01	TRDJ1*01	CACDTVVHAPTTDKLIF	30	0	99159	69880	1	0.0227235	4.94168e-07	0.000285492	17	0.000443611	1.00847e-05	0	1
V001	TRDV2*01	TRDJ1*01	CACDTVVLGADRKLIF	17	0	99159	69880	1	0.0391421	3.00418e-07	0.000285492	16	0.000257581	1.00847e-05	0	1
V001	TRDV2*01	TRDJ1*01	CACDTVVLGDPQYNTDKLIF	9	41	99159	69880	1	2.96071	0.000768928	0.0200721	20	0.0001431	0.000423558	1	0
V001	TRDV2*01	TRDJ1*01	CACDTVVTGGITDKLIF	410	465	99159	69880	1	0.798091	0.000948429	0.0235753	17	0.00588143	0.00469948	0	1
V001	TRDV2*01	TRDJ1*01	CACDTWGIISDKLIF	11	0	99159	69880	1	0.0587182	6.02317e-05	0.00330809	15	0.00017172	1.00847e-05	0	1
V001	TRDV2*01	TRDJ1*01	CACDTWGIQGTDKLIF	2	31	99159	69880	1	7.51925	8.79552e-06	0.00078189	16	4.29301e-05	0.000322711	1	0
V001	TRDV2*01	TRDJ1*01	CACDTWGNPDKLIF	7	35	99159	69880	1	3.17209	0.000849621	0.0214106	14	0.00011448	0.00036305	1	0
V001	TRDV2*01	TRDJ1*01	CACDTWGVTQYTDKLIF	9	47	99159	69880	1	3.38387	6.36494e-05	0.00348347	17	0.0001431	0.000484066	1	0
V001	TRDV2*01	TRDJ1*01	CACDVLGDADKLIF	11	0	99159	69880	1	0.0587182	6.02317e-05	0.00330809	14	0.00017172	1.00847e-05	0	1
V001	TRDV2*01	TRDJ1*01	CACDVLGDRKTDKLIF	8	0	99159	69880	1	0.0782943	0.000852758	0.0214106	16	0.00012879	1.00847e-05	0	1
V001	TRDV2*01	TRDJ1*01	CACDVLGDSEGTDKLIF	9	0	99159	69880	1	0.0704639	0.000352503	0.0120355	17	0.0001431	1.00847e-05	0	1
V001	TRDV2*01	TRDJ1*01	CACDVLLGDTGFDKLIF	8	0	99159	69880	1	0.0782943	0.000852758	0.0214106	17	0.00012879	1.00847e-05	0	1
V001	TRDV2*01	TRDJ1*01	CACDVWGGTDKLIF	25	12	99159	69880	2	0.352281	0.00216005	0.0400722	14	0.000372061	0.000131101	0	1
V001	TRDV2*01	TRDJ1*01	CACDVWGIESDKLIF	1	17	99159	69880	1	6.34356	0.0012565	0.0289322	15	2.86201e-05	0.000181525	1	0
V001	TRDV2*01	TRDJ1*01	CACEDMTGGPDKLIF	17	0	99159	69880	1	0.0391421	3.00418e-07	0.000285492	15	0.000257581	1.00847e-05	0	1
V001	TRDV2*01	TRDJ1*01	CACEELGEITDKLIF	13	0	99159	69880	1	0.0503285	1.02914e-05	0.000868762	15	0.000200341	1.00847e-05	0	1
V001	TRDV2*01	TRDJ1*01	CACEEWGNTDKLIF	45	26	99159	69880	1	0.413488	0.000242781	0.00937882	14	0.000658262	0.000272287	0	1
V001	TRDV2*01	TRDJ1*01	CACEFLGDRFGKLIF	7	0	99159	69880	1	0.0880824	0.00206293	0.0393043	15	0.00011448	1.00847e-05	0	1
V001	TRDV2*01	TRDJ1*01	CACEFLIPTDMGDTGEYTDKLIF	9	0	99159	69880	1	0.0704639	0.000352503	0.0120355	23	0.0001431	1.00847e-05	0	1
V001	TRDV2*01	TRDJ1*01	CACEGLGTTYTDKLIF	12	0	99159	69880	1	0.0542007	2.48972e-05	0.00165351	16	0.000186031	1.00847e-05	0	1
V001	TRDV2*01	TRDJ1*01	CACEHVGDKSDKLIF	19	0	99159	69880	1	0.0352269	5.13251e-08	0.000241722	15	0.000286201	1.00847e-05	0	1
V001	TRDV2*01	TRDJ1*01	CACERLGDKYTDKLIF	2	32	99159	69880	1	7.75431	5.18349e-06	0.000533318	16	4.29301e-05	0.000332795	1	0
V001	TRDV2*01	TRDJ1*01	CACERLGDLIFNDKLIF	13	92	99159	69880	1	4.68489	2.09476e-06	0.000335025	17	0.000200341	0.000937878	1	0
V001	TRDV2*01	TRDJ1*01	CACESLGDTRGHNDKLIF	3	33	99159	69880	1	5.99194	2.24123e-05	0.00152947	18	5.72402e-05	0.00034288	1	0
V001	TRDV2*01	TRDJ1*01	CACESLGPRGDTDKLIF	8	0	99159	69880	1	0.0782943	0.000852758	0.0214106	17	0.00012879	1.00847e-05	0	1
V001	TRDV2*01	TRDJ1*01	CACESLLDTDKLIF	47	26	99159	69880	1	0.396248	0.000109344	0.00503712	14	0.000686882	0.000272287	0	1
V001	TRDV2*01	TRDJ1*01	CACESVRSIGGDTEDKLIF	14	0	99159	69880	1	0.0469726	4.25395e-06	0.000464894	19	0.000214651	1.00847e-05	0	1
V001	TRDV2*01	TRDJ1*01	CACEYLGEGYTDKLIF	15	0	99159	69880	1	0.0440362	1.75836e-06	0.000325402	16	0.000228961	1.00847e-05	0	1
V001	TRDV2*01	TRDJ1*01	CACKELGDADKLIF	15	3	99159	69880	1	0.17615	0.000398863	0.013049	14	0.000228961	4.03388e-05	0	1
V001	TRDV2*01	TRDJ1*01	CACKKGSYSGYAGKLIF	9	0	99159	69880	1	0.0704639	0.000352503	0.0120355	17	0.0001431	1.00847e-05	0	1
V001	TRDV2*01	TRDJ1*01	CACVGWGDDKLIF	11	1	99159	69880	1	0.117438	0.000448911	0.0143964	13	0.00017172	2.01694e-05	0	1
V001	TRDV2*01	TRDJ1*01	CACVLLGDTSTDKLIF	7	0	99159	69880	1	0.0880824	0.00206293	0.0393043	16	0.00011448	1.00847e-05	0	1
V001	TRDV2*01	TRDJ1*01	CACVPLGAPTPYTDKLIF	19	3	99159	69880	1	0.140912	2.57649e-05	0.00170088	18	0.000286201	4.03388e-05	0	1
V001	TRDV2*01	TRDJ1*01	CACVPLGERDKLIF	10	0	99159	69880	1	0.0640572	0.000145712	0.00625617	14	0.00015741	1.00847e-05	0	1
V001	TRDV2*01	TRDJ1*01	CACVPLGVADTDKLIF	5	48	99159	69880	1	5.75767	7.75882e-07	0.000304931	16	8.58602e-05	0.000494151	1	0
V001	TRDV2*01	TRDJ1*01	CACVQLGTHTDKLIF	22	3	99159	69880	1	0.122527	3.4619e-06	0.000423684	15	0.000329131	4.03388e-05	0	1
V001	TRDV2*01	TRDJ1*01	CAGNLLGVPRELIF	10	46	99159	69880	1	3.01208	0.000323293	0.0114616	14	0.00015741	0.000473981	1	0
V001	TRDV2*01	TRDJ1*01	CALLGLGDTNDKLIF	45	18	99159	69880	1	0.290949	2.0422e-06	0.000334263	15	0.000658262	0.00019161	0	1
V001	TRDV2*01	TRDJ1*01	CAYLGDPPYTDKLIF	7	0	99159	69880	1	0.0880824	0.00206293	0.0393043	15	0.00011448	1.00847e-05	0	1
V001	TRDV2*01	TRDJ2*01	CACDKLRQGRGTTAQLFF	61	34	99159	69880	1	0.39762	8.7253e-06	0.000778876	18	0.000887223	0.000352965	0	1
V001	TRDV2*01	TRDJ2*01	CACDPILGDTRDLTAQLFF	21	85	99159	69880	1	2.75639	3.95685e-06	0.000456226	19	0.000314821	0.000867285	1	0
V001	TRDV2*01	TRDJ2*01	CACDPLGGQGRTAQLFF	9	0	99159	69880	1	0.0704639	0.000352503	0.0120355	17	0.0001431	1.00847e-05	0	1
V001	TRDV2*01	TRDJ2*01	CACDRLRILGEMTAQLFF	7	0	99159	69880	1	0.0880824	0.00206293	0.0393043	18	0.00011448	1.00847e-05	0	1
V001	TRDV2*01	TRDJ2*01	CACDSWGLRGAQLFF	85	44	99159	69880	1	0.368469	1.49701e-06	0.000325402	15	0.00123066	0.000453812	0	1
V001	TRDV2*01	TRDJ2*01	CACDTIGDVTAQLFF	72	59	99159	69880	1	0.578978	0.00182022	0.0373266	15	0.00104463	0.000605083	0	1
V001	TRDV2*01	TRDJ2*01	CACDTLLLGDTTQNTAQLFF	45	27	99159	69880	1	0.428806	0.000431969	0.0139197	20	0.000658262	0.000282372	0	1
V001	TRDV2*01	TRDJ2*01	CACDTLVTKIPYSSAQLFF	14	1	99159	69880	1	0.0939461	3.91922e-05	0.00238872	19	0.000214651	2.01694e-05	0	1
V001	TRDV2*01	TRDJ2*01	CACDTVDTEVLGDTWTAQLFF	9	0	99159	69880	1	0.0704639	0.000352503	0.0120355	21	0.0001431	1.00847e-05	0	1
V001	TRDV2*01	TRDJ2*01	CACDTVGGFKTAQLFF	47	20	99159	69880	1	0.308174	4.69805e-06	0.000499181	16	0.000686882	0.000211779	0	1
V001	TRDV2*01	TRDJ3*01	CACAPLGDSSWDTRQMFF	9	0	99159	69880	1	0.0704639	0.000352503	0.0120355	18	0.0001431	1.00847e-05	0	1
V001	TRDV2*01	TRDJ3*01	CACDGLGDDSWDTRQMFF	12	0	99159	69880	1	0.0542007	2.48972e-05	0.00165351	18	0.000186031	1.00847e-05	0	1
V001	TRDV2*01	TRDJ3*01	CACDHTGDPSSWDTRQMFF	7	0	99159	69880	1	0.0880824	0.00206293	0.0393043	19	0.00011448	1.00847e-05	0	1
V001	TRDV2*01	TRDJ3*01	CACDKLGESWDTRQMFF	8	0	99159	69880	1	0.0782943	0.000852758	0.0214106	17	0.00012879	1.00847e-05	0	1
V001	TRDV2*01	TRDJ3*01	CACDKVSHSEDGTWDTRQMFF	9	0	99159	69880	1	0.0704639	0.000352503	0.0120355	21	0.0001431	1.00847e-05	0	1
V001	TRDV2*01	TRDJ3*01	CACDLLRWGTGDNSWDTRQMFF	15	0	99159	69880	1	0.0440362	1.75836e-06	0.000325402	22	0.000228961	1.00847e-05	0	1
V001	TRDV2*01	TRDJ3*01	CACDLTGPYDTRQMFF	7	0	99159	69880	1	0.0880824	0.00206293	0.0393043	16	0.00011448	1.00847e-05	0	1
V001	TRDV2*01	TRDJ3*01	CACDLVILGDTSQSWDTRQMFF	26	82	99159	69880	1	2.16738	0.000259811	0.00960816	22	0.000386371	0.000837031	1	0
V001	TRDV2*01	TRDJ3*01	CACDNWGIISSWDTRQMFF	29	6	99159	69880	1	0.164379	7.72348e-07	0.000304931	19	0.000429301	7.0593e-05	0	1
V001	TRDV2*01	TRDJ3*01	CACDPILGDSSWDTRQMFF	29	16	99159	69880	1	0.399246	0.00216885	0.0402284	19	0.000429301	0.00017144	0	1
V001	TRDV2*01	TRDJ3*01	CACDRLGDRSSWDTRQMFF	19	0	99159	69880	2	0.0352269	5.13251e-08	0.000241722	19	0.000286201	1.00847e-05	0	1
V001	TRDV2*01	TRDJ3*01	CACDRLGGHSSWDTRQMFF	8	0	99159	69880	1	0.0782943	0.000852758	0.0214106	19	0.00012879	1.00847e-05	0	1
V001	TRDV2*01	TRDJ3*01	CACDSIFTGGGPRRTWDTRQMFF	64	42	99159	69880	1	0.465976	0.000100111	0.00471016	23	0.000930153	0.000433643	0	1
V001	TRDV2*01	TRDJ3*01	CACDSMVTGGTSSWDTRQMFF	21	5	99159	69880	1	0.192151	6.5669e-05	0.00356652	21	0.000314821	6.05083e-05	0	1
V001	TRDV2*01	TRDJ3*01	CACDTAFGVGDPSWDTRQMFF	5392	5343	99159	69880	1	0.681146	2.20061e-05	0.00150559	21	0.0771741	0.0538927	0	1
V001	TRDV2*01	TRDJ3*01	CACDTAGGNSWDTRQMFF	38	3	99159	69880	2	0.0722429	4.8696e-07	0.000285492	18	0.000558092	4.03388e-05	0	1
V001	TRDV2*01	TRDJ3*01	CACDTAGPSSWDTRQMFF	18	5	99159	69880	8	0.2225	0.000433384	0.0139486	18	0.000271891	6.05083e-05	0	1
V001	TRDV2*01	TRDJ3*01	CACDTALGAAASSWDTRQMFF	74	45	99159	69880	1	0.431973	5.87711e-06	0.000580184	21	0.00107325	0.000463897	0	1
V001	TRDV2*01	TRDJ3*01	CACDTAMGDTLSWDTRQMFF	7	0	99159	69880	1	0.0880824	0.00206293	0.0393043	20	0.00011448	1.00847e-05	0	1
V001	TRDV2*01	TRDJ3*01	CACDTATGGFSSWDTRQMFF	8	0	99159	69880	2	0.0782943	0.000852758	0.0214106	20	0.00012879	1.00847e-05	0	1
V001	TRDV2*01	TRDJ3*01	CACDTAVLGDTPSWDTRQMFF	7	0	99159	69880	1	0.0880824	0.00206293	0.0393043	21	0.00011448	1.00847e-05	0	1
V001	TRDV2*01	TRDJ3*01	CACDTAYTGGRTSSWDTRQMFF	10	0	99159	69880	1	0.0640572	0.000145712	0.00625617	22	0.00015741	1.00847e-05	0	1
V001	TRDV2*01	TRDJ3*01	CACDTGAGGFLSSWDTRQMFF	11	2	99159	69880	1	0.176158	0.00279052	0.04902	21	0.00017172	3.02541e-05	0	1
V001	TRDV2*01	TRDJ3*01	CACDTGGLLGSWDTRQMFF	12	2	99159	69880	1	0.162605	0.00143955	0.031261	19	0.000186031	3.02541e-05	0	1
V001	TRDV2*01	TRDJ3*01	CACDTGGYGGSWDTRQMFF	3	60	99159	69880	1	10.7532	2.0422e-06	0.000334263	19	5.72402e-05	0.000615167	1	0
V001	TRDV2*01	TRDJ3*01	CACDTGWGESSWDTRQMFF	22	5	99159	69880	1	0.183794	3.49755e-05	0.00215871	19	0.000329131	6.05083e-05	0	1
V001	TRDV2*01	TRDJ3*01	CACDTGWGGGYADSWDTRQMFF	8	0	99159	69880	1	0.0782943	0.000852758	0.0214106	22	0.00012879	1.00847e-05	0	1
V001	TRDV2*01	TRDJ3*01	CACDTGWGILSWDTRQMFF	9	0	99159	69880	1	0.0704639	0.000352503	0.0120355	19	0.0001431	1.00847e-05	0	1
V001	TRDV2*01	TRDJ3*01	CACDTGYVGGYAQSSWDTRQMFF	14	0	99159	69880	1	0.0469726	4.25395e-06	0.000464894	23	0.000214651	1.00847e-05	0	1
V001	TRDV2*01	TRDJ3*01	CACDTLDEPWDTRQMFF	4	31	99159	69880	1	4.51142	0.000200359	0.00819544	17	7.15502e-05	0.000322711	1	0
V001	TRDV2*01	TRDJ3*01	CACDTLGDLSWDTRQMFF	7	0	99159	69880	5	0.0880824	0.00206293	0.0393043	18	0.00011448	1.00847e-05	0	1
V001	TRDV2*01	TRDJ3*01	CACDTLGTGGSRDTRQMFF	23	4	99159	69880	1	0.146776	4.06826e-06	0.000460078	19	0.000343441	5.04236e-05	0	1
V001	TRDV2*01	TRDJ3*01	CACDTLGTSHTTSSWDTRQMFF	11	0	99159	69880	1	0.0587182	6.02317e-05	0.00330809	22	0.00017172	1.00847e-05	0	1
V001	TRDV2*01	TRDJ3*01	CACDTLLGDTLRSWDTRQMFF	31	9	99159	69880	1	0.22015	5.64937e-06	0.000561319	21	0.000457921	0.000100847	0	1
V001	TRDV2*01	TRDJ3*01	CACDTLRGSSWDTRQMFF	10	0	99159	69880	1	0.0640572	0.000145712	0.00625617	18	0.00015741	1.00847e-05	0	1
V001	TRDV2*01	TRDJ3*01	CACDTLRSWDTRQMFF	29	7	99159	69880	1	0.187863	3.32317e-06	0.000412832	16	0.000429301	8.06777e-05	0	1
V001	TRDV2*01	TRDJ3*01	CACDTLTGDRESSWDTRQMFF	13	1	99159	69880	1	0.100658	8.87779e-05	0.00451619	21	0.000200341	2.01694e-05	0	1
V001	TRDV2*01	TRDJ3*01	CACDTLTGGYASHRQMFF	8	0	99159	69880	1	0.0782943	0.000852758	0.0214106	18	0.00012879	1.00847e-05	0	1
V001	TRDV2*01	TRDJ3*01	CACDTPSTGGYKTWDTRQMFF	12	0	99159	69880	1	0.0542007	2.48972e-05	0.00165351	21	0.000186031	1.00847e-05	0	1
V001	TRDV2*01	TRDJ3*01	CACDTPTGGYAISWDTRQMFF	18	0	99159	69880	1	0.0370815	1.24174e-07	0.00026103	21	0.000271891	1.00847e-05	0	1
V001	TRDV2*01	TRDJ3*01	CACDTTGGYARGPWDTRQMFF	8	0	99159	69880	1	0.0782943	0.000852758	0.0214106	21	0.00012879	1.00847e-05	0	1
V001	TRDV2*01	TRDJ3*01	CACDTTTGGFMDWDTRQMFF	1	54	99159	69880	1	19.3903	1.36837e-06	0.000325402	20	2.86201e-05	0.000554659	1	0
V001	TRDV2*01	TRDJ3*01	CACDTVGTGRDTRQMFF	3	33	99159	69880	1	5.99194	2.24123e-05	0.00152947	17	5.72402e-05	0.00034288	1	0
V001	TRDV2*01	TRDJ3*01	CACDTVLLGDNGSWDTRQMFF	3	25	99159	69880	1	4.5817	0.000757744	0.0197898	21	5.72402e-05	0.000262203	1	0
V001	TRDV2*01	TRDJ3*01	CACDTVSDPTEPGGTFSWDTRQMFF	86	56	99159	69880	1	0.461412	7.49747e-06	0.000699773	25	0.00124497	0.000574829	0	1
V001	TRDV2*01	TRDJ3*01	CACDVLGDTQSSWDTRQMFF	14	4	99159	69880	1	0.234872	0.0027983	0.0491405	20	0.000214651	5.04236e-05	0	1
V001	TRDV2*01	TRDJ3*01	CACDWSGGSPSWDTRQMFF	11	0	99159	69880	1	0.0587182	6.02317e-05	0.00330809	19	0.00017172	1.00847e-05	0	1
V001	TRDV2*01	TRDJ3*01	CACDYLASSWDTRQMFF	41	19	99159	69880	1	0.335453	3.22737e-05	0.00201941	17	0.000601022	0.000201694	0	1
V001	TRDV2*01	TRDJ3*01	CACEDIGGRNSWDTRQMFF	23	11	99159	69880	1	0.352288	0.00257707	0.0456972	19	0.000343441	0.000121017	0	1
V001	TRDV2*01	TRDJ3*01	CACELLGDQSSWDTRQMFF	8	0	99159	69880	1	0.0782943	0.000852758	0.0214106	19	0.00012879	1.00847e-05	0	1
V001	TRDV2*01	TRDJ3*01	CACLGITQSSWDTRQMFF	7	0	99159	69880	1	0.0880824	0.00206293	0.0393043	18	0.00011448	1.00847e-05	0	1
V001	TRDV2*01	TRDJ3*01	CALAGIPSLGAWRSWDTRQMFF	14	0	99159	69880	1	0.0469726	4.25395e-06	0.000464894	22	0.000214651	1.00847e-05	0	1
V001	TRDV3*01	TRDJ1*01	CAFEPAYGSGTGLYYTDKLIF	9	0	99159	69880	1	0.0704639	0.000352503	0.0120355	21	0.0001431	1.00847e-05	0	1
V001	TRDV3*01	TRDJ1*01	CAFGLMRYWGIDTDKLIF	7	0	99159	69880	1	0.0880824	0.00206293	0.0393043	18	0.00011448	1.00847e-05	0	1
V001	TRDV3*01	TRDJ1*01	CAFGWGIPDKLIF	7	0	99159	69880	1	0.0880824	0.00206293	0.0393043	13	0.00011448	1.00847e-05	0	1
V001	TRDV3*01	TRDJ1*01	CAFHAHWETYTDKLIF	10	0	99159	69880	1	0.0640572	0.000145712	0.00625617	16	0.00015741	1.00847e-05	0	1
V001	TRDV3*01	TRDJ1*01	CAFIPPLQGDTSDKLIF	7	0	99159	69880	1	0.0880824	0.00206293	0.0393043	17	0.00011448	1.00847e-05	0	1
V001	TRDV3*01	TRDJ1*01	CAFLPFLNWGIRYTDKLIF	10	0	99159	69880	1	0.0640572	0.000145712	0.00625617	19	0.00015741	1.00847e-05	0	1
V001	TRDV3*01	TRDJ1*01	CAFLPRGRAKLIF	9	0	99159	69880	1	0.0704639	0.000352503	0.0120355	13	0.0001431	1.00847e-05	0	1
V001	TRDV3*01	TRDJ1*01	CAFLSYAGGSTDKLIF	7	0	99159	69880	1	0.0880824	0.00206293	0.0393043	16	0.00011448	1.00847e-05	0	1
V001	TRDV3*01	TRDJ1*01	CAFNTVHKYTDKLIF	1	28	99159	69880	1	10.2213	4.90239e-06	0.000515275	15	2.86201e-05	0.000292457	1	0
V001	TRDV3*01	TRDJ1*01	CAFPLAGVFLQSGGPTDKLIF	10	0	99159	69880	1	0.0640572	0.000145712	0.00625617	21	0.00015741	1.00847e-05	0	1
V001	TRDV3*01	TRDJ1*01	CAFPLLGDSKLIF	7	0	99159	69880	1	0.0880824	0.00206293	0.0393043	13	0.00011448	1.00847e-05	0	1
V001	TRDV3*01	TRDJ1*01	CAFQQPVLGDTPYTDKLIF	8	0	99159	69880	1	0.0782943	0.000852758	0.0214106	19	0.00012879	1.00847e-05	0	1
V001	TRDV3*01	TRDJ1*01	CAFRLPKRWGINVSKRELIF	7	0	99159	69880	1	0.0880824	0.00206293	0.0393043	20	0.00011448	1.00847e-05	0	1
V001	TRDV3*01	TRDJ1*01	CAFSAFLPHKLIF	11	0	99159	69880	1	0.0587182	6.02317e-05	0.00330809	13	0.00017172	1.00847e-05	0	1
V001	TRDV3*01	TRDJ1*01	CAFSCCRGLGIDDKLIF	2	28	99159	69880	1	6.81412	4.46191e-05	0.00266643	17	4.29301e-05	0.000292457	1	0
V001	TRDV3*01	TRDJ1*01	CAFSFPTGGSRGKLIF	11	0	99159	69880	1	0.0587182	6.02317e-05	0.00330809	16	0.00017172	1.00847e-05	0	1
V001	TRDV3*01	TRDJ1*01	CAFTGTTDKLIF	8	0	99159	69880	1	0.0782943	0.000852758	0.0214106	12	0.00012879	1.00847e-05	0	1
V001	TRDV3*01	TRDJ1*01	CAFTLGGYGSLYTDKLIF	8	0	99159	69880	1	0.0782943	0.000852758	0.0214106	18	0.00012879	1.00847e-05	0	1
V001	TRDV3*01	TRDJ1*01	CAFTNPSPLLGWEYTDKLIF	10	0	99159	69880	1	0.0640572	0.000145712	0.00625617	20	0.00015741	1.00847e-05	0	1
V001	TRDV3*01	TRDJ1*01	CAFTQGPYDPLLALLRTDKLIF	8	0	99159	69880	1	0.0782943	0.000852758	0.0214106	22	0.00012879	1.00847e-05	0	1
V001	TRDV3*01	TRDJ1*01	CAFTSYNWGIRVDDKLIF	7	0	99159	69880	1	0.0880824	0.00206293	0.0393043	18	0.00011448	1.00847e-05	0	1
V001	TRDV3*01	TRDJ1*01	CAFVIVGPITDKLIF	11	0	99159	69880	1	0.0587182	6.02317e-05	0.00330809	15	0.00017172	1.00847e-05	0	1
V001	TRDV3*01	TRDJ1*01	CAFWGPRSYVGEGTTDKLIF	9	0	99159	69880	1	0.0704639	0.000352503	0.0120355	20	0.0001431	1.00847e-05	0	1
V001	TRDV3*01	TRDJ1*01	CAFWGPTGYTDKLIF	8	0	99159	69880	1	0.0782943	0.000852758	0.0214106	15	0.00012879	1.00847e-05	0	1
V001	TRDV3*01	TRDJ1*01	CAHGAGGSHTDKLIF	8	0	99159	69880	1	0.0782943	0.000852758	0.0214106	15	0.00012879	1.00847e-05	0	1
V001	TRDV3*01	TRDJ1*01	CALGPYGGSKEVACKLIF	9	0	99159	69880	1	0.0704639	0.000352503	0.0120355	18	0.0001431	1.00847e-05	0	1
V001	TRDV3*01	TRDJ1*01	CALPESGADKLIF	8	0	99159	69880	1	0.0782943	0.000852758	0.0214106	13	0.00012879	1.00847e-05	0	1
V001	TRDV3*01	TRDJ1*01	CALPSFLLGDTGKLIF	18	0	99159	69880	1	0.0370815	1.24174e-07	0.00026103	16	0.000271891	1.00847e-05	0	1
V001	TRDV3*01	TRDJ1*01	CALTKFPERLGKLIF	9	0	99159	69880	1	0.0704639	0.000352503	0.0120355	15	0.0001431	1.00847e-05	0	1
V001	TRDV3*01	TRDJ1*01	CAPSWGILDTDKLIF	7	0	99159	69880	1	0.0880824	0.00206293	0.0393043	15	0.00011448	1.00847e-05	0	1
V001	TRDV3*01	TRDJ1*01	CAQRTVARVLGDSYTDKLIF	7	0	99159	69880	1	0.0880824	0.00206293	0.0393043	20	0.00011448	1.00847e-05	0	1
V001	TRDV3*01	TRDJ1*01	CASNLPLLGDWRGDTDKLIF	7	0	99159	69880	1	0.0880824	0.00206293	0.0393043	20	0.00011448	1.00847e-05	0	1
V001	TRDV3*01	TRDJ1*01	CASPALRGYRNTDKLIF	11	0	99159	69880	1	0.0587182	6.02317e-05	0.00330809	17	0.00017172	1.00847e-05	0	1
V001	TRDV3*01	TRDJ1*01	CASPGGQGGKLIF	8	0	99159	69880	1	0.0782943	0.000852758	0.0214106	13	0.00012879	1.00847e-05	0	1
V001	TRDV3*01	TRDJ1*01	CASPWPTRRIPNTDKLIF	7	0	99159	69880	1	0.0880824	0.00206293	0.0393043	18	0.00011448	1.00847e-05	0	1
V001	TRDV3*01	TRDJ1*01	CASRLGRGNSRGDKLIF	7	0	99159	69880	1	0.0880824	0.00206293	0.0393043	17	0.00011448	1.00847e-05	0	1
V001	TRDV3*01	TRDJ1*01	CASSASSLSGDKLIF	12	0	99159	69880	1	0.0542007	2.48972e-05	0.00165351	15	0.000186031	1.00847e-05	0	1
V001	TRDV3*01	TRDJ1*01	CASSSVGDPHTDKLIF	7	0	99159	69880	1	0.0880824	0.00206293	0.0393043	16	0.00011448	1.00847e-05	0	1
V001	TRDV3*01	TRDJ1*01	CASTLLRYTDKLIF	10	0	99159	69880	1	0.0640572	0.000145712	0.00625617	14	0.00015741	1.00847e-05	0	1
V001	TRDV3*01	TRDJ1*01	CASVLGAFLNQGLIF	7	0	99159	69880	1	0.0880824	0.00206293	0.0393043	15	0.00011448	1.00847e-05	0	1
V001	TRDV3*01	TRDJ1*01	CAWVLPSSVTGGYATTDKLIF	7	0	99159	69880	1	0.0880824	0.00206293	0.0393043	21	0.00011448	1.00847e-05	0	1
V001	TRDV3*01	TRDJ1*01	GCTFTGDKLIF	13	0	99159	69880	1	0.0503285	1.02914e-05	0.000868762	11	0.000200341	1.00847e-05	0	1
V001	TRDV3*01	TRDJ2*01	CAFPPWGMGTAQLFF	8	0	99159	69880	1	0.0782943	0.000852758	0.0214106	15	0.00012879	1.00847e-05	0	1
V001	TRDV3*01	TRDJ2*01	CALGHASRRYLTAQLFF	12	0	99159	69880	1	0.0542007	2.48972e-05	0.00165351	17	0.000186031	1.00847e-05	0	1
V001	TRDV3*01	TRDJ2*01	CASPSRKVLPPTAQLFF	14	0	99159	69880	1	0.0469726	4.25395e-06	0.000464894	17	0.000214651	1.00847e-05	0	1
V001	TRDV3*01	TRDJ3*01	CAFNPLLPDKGYGAWDTRQMFF	7	0	99159	69880	1	0.0880824	0.00206293	0.0393043	22	0.00011448	1.00847e-05	0	1
V001	TRDV3*01	TRDJ3*01	CALGLFLRRPVSSWDTRQMFF	7	0	99159	69880	1	0.0880824	0.00206293	0.0393043	21	0.00011448	1.00847e-05	0	1
V002	TRDV1*01	TRDJ1*01	CALGAYPAFPNEITGGYTDKLIF	1	13	71847	111889	1	10.9031	4.45374e-05	0.002666	23	1.78747e-05	0.000194856	1	0
V002	TRDV1*01	TRDJ1*01	CALGDPGLPTYWGIRADKLIF	154	213	71847	111889	1	2.15353	3.76383e-06	0.000445875	21	0.00138529	0.00297851	1	0
V002	TRDV1*01	TRDJ1*01	CALGELASYWGIRKMGKLIF	39	73	71847	111889	1	2.88296	2.25228e-06	0.000342514	20	0.000357494	0.00102995	1	0
V002	TRDV1*01	TRDJ1*01	CALGELGRGEPHTKGGIENTDKLIF	5760	2790	71847	111889	1	0.744537	1.9766e-05	0.00140991	25	0.0514881	0.0388459	0	1
V002	TRDV1*01	TRDJ1*01	CALGELNIYAHLLTDKLIF	16	41	71847	111889	1	3.84913	2.13358e-06	0.000336012	19	0.000151935	0.000584567	1	0
V002	TRDV1*01	TRDJ1*01	CALGEPARVLWSWGTDKLIF	18	35	71847	111889	1	2.95167	0.000100285	0.00471016	20	0.00016981	0.000501058	1	0
V002	TRDV1*01	TRDJ1*01	CALGESFFPTLDWDYTFDYTDKLIF	3809	1756	71847	111889	1	0.711095	1.52542e-05	0.00117994	25	0.0340513	0.0244544	0	1
V002	TRDV1*01	TRDJ1*01	CALGESFPLDTDKLIF	1569	808	71847	111889	1	0.80021	9.69022e-06	0.000840517	16	0.0140316	0.0112599	0	1
V002	TRDV1*01	TRDJ1*01	CALGESRGILYTDKLIF	1	13	71847	111889	1	10.9031	4.45374e-05	0.002666	17	1.78747e-05	0.000194856	1	0
V002	TRDV1*01	TRDJ1*01	CALGEYLWWGLDRYTDKLIF	14	0	71847	111889	1	0.103808	0.00143987	0.031261	20	0.00013406	1.39183e-05	0	1
V002	TRDV1*01	TRDJ1*01	CALGGTFYLGIRLHILYTDKLIF	5	18	71847	111889	1	4.93251	0.000164552	0.00699227	23	5.36241e-05	0.000264447	1	0
V002	TRDV1*01	TRDJ1*01	CALGSPSLGPYTDKLIF	9551	4396	71847	111889	1	0.698407	2.49521e-05	0.00165435	17	0.0853696	0.0611986	0	1
V002	TRDV1*01	TRDJ1*01	CALGTSDKLIF	2	19	71847	111889	1	10.3847	1.4817e-06	0.000325402	11	2.6812e-05	0.000278365	1	0
V002	TRDV1*01	TRDJ1*01	CALGVRTGGYSTDKLIF	12679	5896	71847	111889	1	0.69959	2.92667e-05	0.00189815	17	0.113326	0.082076	0	1
V002	TRDV1*01	TRDJ1*01	CALVSPIYRLLRTGGYHTDKLIF	121	24	71847	111889	1	0.318883	2.2275e-06	0.000342132	23	0.00109036	0.000347957	0	1
V002	TRDV2*01	TRDJ1*01	CACAPLGGHTDKLIF	5	16	71847	111889	1	4.41318	0.00105387	0.0251411	15	5.36241e-05	0.000236611	1	0
V002	TRDV2*01	TRDJ1*01	CACAPLLGDTDKLIF	1	27	71847	111889	2	21.8104	1.439e-06	0.000325402	15	1.78747e-05	0.000389712	1	0
V002	TRDV2*01	TRDJ1*01	CACDAAPTPYFSTDKLIF	1	9	71847	111889	1	7.78748	0.00138496	0.0303954	18	1.78747e-05	0.000139183	1	0
V002	TRDV2*01	TRDJ1*01	CACDALLGDTDDKLIF	102	29	71847	111889	1	0.453357	4.74756e-05	0.0027587	16	0.000920547	0.000417548	0	1
V002	TRDV2*01	TRDJ1*01	CACDDVGEDTGPDKLIF	51	69	71847	111889	1	2.09744	4.97096e-05	0.00283776	17	0.000464742	0.000974279	1	0
V002	TRDV2*01	TRDJ1*01	CACDFLSTGGYDADKLIF	1	11	71847	111889	1	9.34524	0.000251531	0.00937882	18	1.78747e-05	0.000167019	1	0
V002	TRDV2*01	TRDJ1*01	CACDGLTGGYAIGNKLIF	2	12	71847	111889	1	6.74937	0.000475672	0.0149681	18	2.6812e-05	0.000180938	1	0
V002	TRDV2*01	TRDJ1*01	CACDILLGDRRGAPDKLIF	14	0	71847	111889	1	0.103808	0.00143987	0.031261	19	0.00013406	1.39183e-05	0	1
V002	TRDV2*01	TRDJ1*01	CACDILRPGTGTYTDKLIF	1	9	71847	111889	1	7.78748	0.00138496	0.0303954	19	1.78747e-05	0.000139183	1	0
V002	TRDV2*01	TRDJ1*01	CACDILTGGPNTDKLIF	14	33	71847	111889	1	3.5311	1.80596e-05	0.0013216	17	0.00013406	0.000473221	1	0
V002	TRDV2*01	TRDJ1*01	CACDIVRLGDIKYTDKLIF	8	29	71847	111889	1	5.19278	1.56962e-06	0.000325402	19	8.04361e-05	0.000417548	1	0
V002	TRDV2*01	TRDJ1*01	CACDIWGSQTLTDKLIF	13	0	71847	111889	1	0.111224	0.00263465	0.0465873	17	0.000125123	1.39183e-05	0	1
V002	TRDV2*01	TRDJ1*01	CACDKLGDSNDKLIF	13	32	71847	111889	1	3.67202	1.96133e-05	0.00140088	15	0.000125123	0.000459303	1	0
V002	TRDV2*01	TRDJ1*01	CACDKVLGGPLSYTDKLIF	14	28	71847	111889	1	3.01161	0.000380108	0.0127466	19	0.00013406	0.00040363	1	0
V002	TRDV2*01	TRDJ1*01	CACDLLISRTGGYEDTDKLIF	16	0	71847	111889	1	0.0915937	0.000452181	0.0144796	21	0.000151935	1.39183e-05	0	1
V002	TRDV2*01	TRDJ1*01	CACDMVGDKGDKLIF	6	25	71847	111889	1	5.78602	3.00509e-06	0.000386762	15	6.25614e-05	0.000361875	1	0
V002	TRDV2*01	TRDJ1*01	CACDMVHPSVLGTSYTDKLIF	130	46	71847	111889	1	0.55844	0.00035545	0.012113	21	0.00117079	0.000654159	0	1
V002	TRDV2*01	TRDJ1*01	CACDNIGLGDTENTDKLIF	1	10	71847	111889	1	8.56635	0.000592412	0.0174387	19	1.78747e-05	0.000153101	1	0
V002	TRDV2*01	TRDJ1*01	CACDNLLGDTGGSDKLIF	2	13	71847	111889	1	7.26866	0.00021311	0.00849783	18	2.6812e-05	0.000194856	1	0
V002	TRDV2*01	TRDJ1*01	CACDNLLGDTSPGDKLIF	26	0	71847	111889	1	0.0576649	4.96443e-06	0.000519869	18	0.000241308	1.39183e-05	0	1
V002	TRDV2*01	TRDJ1*01	CACDNLTVLGEENDKLIF	36	7	71847	111889	1	0.336641	0.00159363	0.0340937	18	0.000330682	0.000111346	0	1
V002	TRDV2*01	TRDJ1*01	CACDPAGQTPTDKLIF	113	132	71847	111889	1	1.81837	7.29542e-06	0.000683684	16	0.00101886	0.00185113	1	0
V002	TRDV2*01	TRDJ1*01	CACDPITGLYDKLIF	1	12	71847	111889	1	10.1242	0.000106128	0.00495768	15	1.78747e-05	0.000180938	1	0
V002	TRDV2*01	TRDJ1*01	CACDPLGDTDKLIF	1	9	71847	111889	9	7.78748	0.00138496	0.0303954	14	1.78747e-05	0.000139183	3	1
V002	TRDV2*01	TRDJ1*01	CACDPLGDTNARYTDKLIF	21	48	71847	111889	1	3.47023	1.43269e-06	0.000325402	19	0.000196622	0.000681995	1	0
V002	TRDV2*01	TRDJ1*01	CACDPLLGDTDKLIF	13	42	71847	111889	9	4.78542	1.07179e-06	0.000322039	15	0.000125123	0.000598486	3	0
V002	TRDV2*01	TRDJ1*01	CACDPLLGDTPTDKLIF	1	14	71847	111889	1	11.682	1.86031e-05	0.00134444	17	1.78747e-05	0.000208774	1	0
V002	TRDV2*01	TRDJ1*01	CACDPLLGDTVDKLIF	17	0	71847	111889	1	0.0865044	0.000259431	0.00959743	16	0.000160872	1.39183e-05	0	1
V002	TRDV2*01	TRDJ1*01	CACDPLLGGYTDKLIF	425	596	71847	111889	2	2.19233	6.54558e-06	0.000631509	16	0.00380731	0.00830921	2	0
V002	TRDV2*01	TRDJ1*01	CACDPLNTGGPEYTDKLIF	1	11	71847	111889	1	9.34524	0.000251531	0.00937882	19	1.78747e-05	0.000167019	1	0
V002	TRDV2*01	TRDJ1*01	CACDPLSTLGDTATDKLIF	20	0	71847	111889	1	0.0741446	8.2653e-05	0.00432884	19	0.000187684	1.39183e-05	0	1
V002	TRDV2*01	TRDJ1*01	CACDPVLGDTGTDKLIF	14	0	71847	111889	3	0.103808	0.00143987	0.031261	17	0.00013406	1.39183e-05	0	2
V002	TRDV2*01	TRDJ1*01	CACDRLGDTAYTDKLIF	21	33	71847	111889	1	2.40741	0.00120016	0.0278553	17	0.000196622	0.000473221	1	0
V002	TRDV2*01	TRDJ1*01	CACDRLGGLDKLIF	150	60	71847	111889	2	0.628796	0.00178524	0.0369273	14	0.00134954	0.000849015	0	1
V002	TRDV2*01	TRDJ1*01	CACDRLGVPTDKLIF	10	50	71847	111889	1	7.22466	1.73384e-06	0.000325402	15	9.83108e-05	0.000709832	1	0
V002	TRDV2*01	TRDJ1*01	CACDRLRGLAGSLTDKLIF	677	757	71847	111889	1	1.74896	8.20399e-06	0.000740978	19	0.00605952	0.0105501	1	0
V002	TRDV2*01	TRDJ1*01	CACDRMGDPTDKLIF	45	56	71847	111889	1	1.93045	0.00101468	0.0244579	15	0.000411118	0.000793341	1	0
V002	TRDV2*01	TRDJ1*01	CACDRVKEYWGDTDKLIF	27	38	71847	111889	1	2.16974	0.00203821	0.0393043	18	0.000250246	0.000542813	1	0
V002	TRDV2*01	TRDJ1*01	CACDSAFSRTGGPRELYTDKLIF	16	0	71847	111889	1	0.0915937	0.000452181	0.0144796	23	0.000151935	1.39183e-05	0	1
V002	TRDV2*01	TRDJ1*01	CACDSIGGYQDKLIF	1	14	71847	111889	1	11.682	1.86031e-05	0.00134444	15	1.78747e-05	0.000208774	1	0
V002	TRDV2*01	TRDJ1*01	CACDSILGLLDTDKLIF	35	7	71847	111889	1	0.345996	0.00236373	0.0428844	17	0.000321745	0.000111346	0	1
V002	TRDV2*01	TRDJ1*01	CACDSLLGDSISDKLIF	1	13	71847	111889	1	10.9031	4.45374e-05	0.002666	17	1.78747e-05	0.000194856	1	0
V002	TRDV2*01	TRDJ1*01	CACDSLLGDTRADKLIF	5	17	71847	111889	1	4.67284	0.000586041	0.0172702	17	5.36241e-05	0.000250529	1	0
V002	TRDV2*01	TRDJ1*01	CACDSMWGQNTDKLIF	8	22	71847	111889	1	3.98074	0.000219105	0.00863604	16	8.04361e-05	0.00032012	1	0
V002	TRDV2*01	TRDJ1*01	CACDSVLGDMAHDKLIF	21	2	71847	111889	1	0.212327	0.00208788	0.0396476	17	0.000196622	4.17548e-05	0	1
V002	TRDV2*01	TRDJ1*01	CACDSVPTLIPNKLIF	3	12	71847	111889	1	5.06198	0.00211305	0.0396476	16	3.57494e-05	0.000180938	1	0
V002	TRDV2*01	TRDJ1*01	CACDSWGISDKLIF	3	12	71847	111889	2	5.06198	0.00211305	0.0396476	14	3.57494e-05	0.000180938	1	0
V002	TRDV2*01	TRDJ1*01	CACDTGGLGLLGPDTDKLIF	18	49	71847	111889	1	4.10034	1.80594e-06	0.000325402	20	0.00016981	0.000695914	1	0
V002	TRDV2*01	TRDJ1*01	CACDTGNLVRRGIRNTTDKLIF	6	33	71847	111889	1	7.56717	4.17288e-07	0.000285492	22	6.25614e-05	0.000473221	1	0
V002	TRDV2*01	TRDJ1*01	CACDTIAFLGKQLLGEHTDKLIF	24	0	71847	111889	1	0.0622793	8.12038e-06	0.000737871	23	0.000223434	1.39183e-05	0	1
V002	TRDV2*01	TRDJ1*01	CACDTIEMGDTRGEADKLIF	2	23	71847	111889	1	12.4623	6.02953e-07	0.000296523	20	2.6812e-05	0.000334039	1	0
V002	TRDV2*01	TRDJ1*01	CACDTIGSSDKLIF	23	1	71847	111889	2	0.129751	0.000186027	0.00770329	14	0.000214496	2.78365e-05	0	1
V002	TRDV2*01	TRDJ1*01	CACDTILAGGYAADKLIF	2	28	71847	111889	1	15.0596	1.20888e-06	0.000325402	18	2.6812e-05	0.00040363	1	0
V002	TRDV2*01	TRDJ1*01	CACDTILGDTDKLIF	4	28	71847	111889	1	9.03563	3.12681e-07	0.000285492	15	4.46867e-05	0.00040363	1	0
V002	TRDV2*01	TRDJ1*01	CACDTILGDTGLIF	4	57	71847	111889	1	18.0786	1.01526e-06	0.000322039	14	4.46867e-05	0.00080726	1	0
V002	TRDV2*01	TRDJ1*01	CACDTIRPLGDKLIF	21	2	71847	111889	1	0.212327	0.00208788	0.0396476	15	0.000196622	4.17548e-05	0	1
V002	TRDV2*01	TRDJ1*01	CACDTIRTDWGSVGYTDKLIF	161	230	71847	111889	1	2.22454	4.534e-06	0.000488127	21	0.00144785	0.00321512	1	0
V002	TRDV2*01	TRDJ1*01	CACDTISSGLVYTDKLIF	2	26	71847	111889	1	14.0207	1.439e-06	0.000325402	18	2.6812e-05	0.000375793	1	0
V002	TRDV2*01	TRDJ1*01	CACDTISTFSTGGYRDKLIF	75	150	71847	111889	1	3.09853	2.80212e-06	0.000369967	20	0.000679239	0.00210166	1	0
V002	TRDV2*01	TRDJ1*01	CACDTITGGYADTDKLIF	2	11	71847	111889	1	6.2301	0.00105125	0.0250842	18	2.6812e-05	0.000167019	1	0
V002	TRDV2*01	TRDJ1*01	CACDTIYNSHSGGFNKLIF	2	14	71847	111889	1	7.78796	9.46544e-05	0.00471016	19	2.6812e-05	0.000208774	1	0
V002	TRDV2*01	TRDJ1*01	CACDTLAGGDDKLIF	95	144	71847	111889	1	2.35492	2.96712e-06	0.000383255	15	0.000857986	0.00201815	1	0
V002	TRDV2*01	TRDJ1*01	CACDTLDTGGPLYTDKLIF	21	0	71847	111889	1	0.0707738	4.51242e-05	0.00268762	19	0.000196622	1.39183e-05	0	1
V002	TRDV2*01	TRDJ1*01	CACDTLGDGEYTDKLIF	5	24	71847	111889	1	6.49069	2.41789e-06	0.000345277	17	5.36241e-05	0.000347957	1	0
V002	TRDV2*01	TRDJ1*01	CACDTLGDTDKLIF	53	67	71847	111889	10	1.96196	0.000236138	0.00923272	14	0.000482617	0.000946442	4	0
V002	TRDV2*01	TRDJ1*01	CACDTLGDTRDKLIF	9	31	71847	111889	6	4.98516	1.71097e-06	0.000325402	15	8.93735e-05	0.000445385	3	0
V002	TRDV2*01	TRDJ1*01	CACDTLGDTSDKLIF	302	254	71847	111889	6	1.31171	0.00170393	0.036038	15	0.00270802	0.00354916	1	0
V002	TRDV2*01	TRDJ1*01	CACDTLGIAVDTDKLIF	27	52	71847	111889	1	2.9492	2.29013e-06	0.000345277	17	0.000250246	0.000737668	1	0
V002	TRDV2*01	TRDJ1*01	CACDTLGIGSKGLDKLIF	59	10	71847	111889	1	0.285397	1.07295e-05	0.000898675	18	0.000536241	0.000153101	0	1
V002	TRDV2*01	TRDJ1*01	CACDTLGMADKLIF	28	46	71847	111889	1	2.52491	6.79786e-05	0.00364761	14	0.000259183	0.000654159	1	0
V002	TRDV2*01	TRDJ1*01	CACDTLGQNGGYYTDKLIF	22	0	71847	111889	1	0.0676961	2.50685e-05	0.00166104	19	0.000205559	1.39183e-05	0	1
V002	TRDV2*01	TRDJ1*01	CACDTLGSELGDTYTDKLIF	3	12	71847	111889	1	5.06198	0.00211305	0.0396476	20	3.57494e-05	0.000180938	1	0
V002	TRDV2*01	TRDJ1*01	CACDTLHFLRGGDAGNTDKLIF	5	42	71847	111889	1	11.1668	1.27112e-06	0.000325402	22	5.36241e-05	0.000598486	1	0
V002	TRDV2*01	TRDJ1*01	CACDTLKSTDKLIF	13	0	71847	111889	1	0.111224	0.00263465	0.0465873	14	0.000125123	1.39183e-05	0	1
V002	TRDV2*01	TRDJ1*01	CACDTLLGDRASSDKLIF	13	0	71847	111889	1	0.111224	0.00263465	0.0465873	18	0.000125123	1.39183e-05	0	1
V002	TRDV2*01	TRDJ1*01	CACDTLLGDTLTDKLIF	27	1	71847	111889	5	0.111212	2.15799e-05	0.00148877	17	0.000250246	2.78365e-05	0	1
V002	TRDV2*01	TRDJ1*01	CACDTLLGDTSGHTDKLIF	4	21	71847	111889	1	6.85395	9.46457e-06	0.000824949	19	4.46867e-05	0.000306202	1	0
V002	TRDV2*01	TRDJ1*01	CACDTLLGDTYTDKLIF	26	44	71847	111889	5	2.59651	6.8786e-05	0.00368397	17	0.000241308	0.000626322	1	0
V002	TRDV2*01	TRDJ1*01	CACDTLLGENTDKLIF	4	37	71847	111889	1	11.8413	9.70343e-07	0.000320227	16	4.46867e-05	0.000528894	1	0
V002	TRDV2*01	TRDJ1*01	CACDTLLPDWGHRGTDKLIF	22	38	71847	111889	1	2.64154	0.000170364	0.00717815	20	0.000205559	0.000542813	1	0
V002	TRDV2*01	TRDJ1*01	CACDTLLPKLGDAQDTDKLIF	56	77	71847	111889	1	2.13228	1.58506e-05	0.00118491	21	0.000509429	0.00108563	1	0
V002	TRDV2*01	TRDJ1*01	CACDTLPGGYATTYTDKLIF	1	12	71847	111889	1	10.1242	0.000106128	0.00495768	20	1.78747e-05	0.000180938	1	0
V002	TRDV2*01	TRDJ1*01	CACDTLPTGGPYADKLIF	26	2	71847	111889	1	0.173	0.000287307	0.0103362	18	0.000241308	4.17548e-05	0	1
V002	TRDV2*01	TRDJ1*01	CACDTLQGTGGYVTDKLIF	114	166	71847	111889	1	2.26442	3.75286e-06	0.000445067	19	0.0010278	0.00232435	1	0
V002	TRDV2*01	TRDJ1*01	CACDTLTGKRLGVTDKLIF	3	19	71847	111889	1	7.78843	6.84219e-06	0.000648581	19	3.57494e-05	0.000278365	1	0
V002	TRDV2*01	TRDJ1*01	CACDTLYGPLGDTLGTDKLIF	13	0	71847	111889	1	0.111224	0.00263465	0.0465873	21	0.000125123	1.39183e-05	0	1
V002	TRDV2*01	TRDJ1*01	CACDTMKLGDTNYTDKLIF	9	21	71847	111889	1	3.42682	0.00103943	0.0249355	19	8.93735e-05	0.000306202	1	0
V002	TRDV2*01	TRDJ1*01	CACDTPFLTGGYANTDKLIF	16	0	71847	111889	1	0.0915937	0.000452181	0.0144796	20	0.000151935	1.39183e-05	0	1
V002	TRDV2*01	TRDJ1*01	CACDTVAGGYGGSTDKLIF	1	24	71847	111889	1	19.4728	6.02953e-07	0.000296523	19	1.78747e-05	0.000347957	1	0
V002	TRDV2*01	TRDJ1*01	CACDTVAGTGGSSNGDKLIF	3	16	71847	111889	1	6.61989	7.32921e-05	0.00390535	20	3.57494e-05	0.000236611	1	0
V002	TRDV2*01	TRDJ1*01	CACDTVATSTATWYTDKLIF	2	14	71847	111889	1	7.78796	9.46544e-05	0.00471016	20	2.6812e-05	0.000208774	1	0
V002	TRDV2*01	TRDJ1*01	CACDTVDSDWGKIDKLIF	11	44	71847	111889	1	5.84294	1.07179e-06	0.000322039	18	0.000107248	0.000626322	1	0
V002	TRDV2*01	TRDJ1*01	CACDTVEVLGDTVSTNADKLIF	22	48	71847	111889	1	3.31932	3.21555e-06	0.000402728	22	0.000205559	0.000681995	1	0
V002	TRDV2*01	TRDJ1*01	CACDTVGAGYTDKLIF	14	37	71847	111889	1	3.94674	1.81834e-06	0.000325402	16	0.00013406	0.000528894	1	0
V002	TRDV2*01	TRDJ1*01	CACDTVGDTGDKLIF	31	2	71847	111889	3	0.145962	3.93559e-05	0.00239733	15	0.000285995	4.17548e-05	0	1
V002	TRDV2*01	TRDJ1*01	CACDTVGEGSDKLIF	2	12	71847	111889	2	6.74937	0.000475672	0.0149681	15	2.6812e-05	0.000180938	1	0
V002	TRDV2*01	TRDJ1*01	CACDTVGGESDKLIF	63	124	71847	111889	1	3.04517	2.74798e-06	0.000364614	15	0.00057199	0.00173978	1	0
V002	TRDV2*01	TRDJ1*01	CACDTVGGGYLTDKLIF	13	0	71847	111889	1	0.111224	0.00263465	0.0465873	17	0.000125123	1.39183e-05	0	1
V002	TRDV2*01	TRDJ1*01	CACDTVGGHTDKLIF	60	9	71847	111889	7	0.255193	5.19234e-06	0.000533715	15	0.000545178	0.000139183	1	1
V002	TRDV2*01	TRDJ1*01	CACDTVGGPHTDKLIF	22	36	71847	111889	2	2.50601	0.000623456	0.0178505	16	0.000205559	0.000514976	1	0
V002	TRDV2*01	TRDJ1*01	CACDTVGGRDDKLIF	10	20	71847	111889	1	2.97362	0.00251072	0.0445944	15	9.83108e-05	0.000292284	1	0
V002	TRDV2*01	TRDJ1*01	CACDTVGGSPDKLIF	4	17	71847	111889	2	5.60746	0.000141226	0.00617484	15	4.46867e-05	0.000250529	1	0
V002	TRDV2*01	TRDJ1*01	CACDTVGPAKEQYTDKLIF	4	13	71847	111889	1	4.36112	0.00219455	0.04067	19	4.46867e-05	0.000194856	1	0
V002	TRDV2*01	TRDJ1*01	CACDTVGQVGAYTDKLIF	16	28	71847	111889	1	2.65725	0.00107249	0.0254495	18	0.000151935	0.00040363	1	0
V002	TRDV2*01	TRDJ1*01	CACDTVGSLRDTDKLIF	8	21	71847	111889	1	3.80761	0.000391096	0.0129132	17	8.04361e-05	0.000306202	1	0
V002	TRDV2*01	TRDJ1*01	CACDTVGTGQRWYTDKLIF	41	3	71847	111889	1	0.148268	2.73248e-06	0.000363007	19	0.000375369	5.56731e-05	0	1
V002	TRDV2*01	TRDJ1*01	CACDTVGVYTDKLIF	42	75	71847	111889	6	2.75431	1.43783e-06	0.000325402	15	0.000384306	0.00105779	2	1
V002	TRDV2*01	TRDJ1*01	CACDTVHLTGDMYTDKLIF	5	17	71847	111889	1	4.67284	0.000586041	0.0172702	19	5.36241e-05	0.000250529	1	0
V002	TRDV2*01	TRDJ1*01	CACDTVHSGGHPMGYTDKLIF	125	126	71847	111889	1	1.57068	0.000450261	0.0144311	21	0.00112611	0.00176762	1	0
V002	TRDV2*01	TRDJ1*01	CACDTVLGDTLKYTDKLIF	1	9	71847	111889	1	7.78748	0.00138496	0.0303954	19	1.78747e-05	0.000139183	1	0
V002	TRDV2*01	TRDJ1*01	CACDTVLGDTRNDPDKLIF	37	7	71847	111889	1	0.327779	0.00164582	0.03494	19	0.000339619	0.000111346	0	1
V002	TRDV2*01	TRDJ1*01	CACDTVLGDTRQLIF	210	261	71847	111889	1	1.93714	4.1821e-06	0.000464894	15	0.00188578	0.00364659	1	0
V002	TRDV2*01	TRDJ1*01	CACDTVLGFPNYDKLIF	63	75	71847	111889	1	1.8502	0.000319269	0.011349	17	0.00057199	0.00105779	1	0
V002	TRDV2*01	TRDJ1*01	CACDTVLKQADKLIF	11	24	71847	111889	1	3.24517	0.000713157	0.0188317	15	0.000107248	0.000347957	1	0
V002	TRDV2*01	TRDJ1*01	CACDTVLLGDATDKLIF	14	0	71847	111889	1	0.103808	0.00143987	0.031261	17	0.00013406	1.39183e-05	0	1
V002	TRDV2*01	TRDJ1*01	CACDTVPATGAGGYTDKLIF	5	20	71847	111889	1	5.45188	4.05184e-05	0.00245595	20	5.36241e-05	0.000292284	1	0
V002	TRDV2*01	TRDJ1*01	CACDTVPSTTVLGDTRQYTDKLIF	49	12	71847	111889	1	0.404792	0.00149681	0.0323728	24	0.000446867	0.000180938	0	1
V002	TRDV2*01	TRDJ1*01	CACDTVRVGSGALRDTDKLIF	41	5	71847	111889	1	0.222408	2.9766e-05	0.00192704	21	0.000375369	8.35096e-05	0	1
V002	TRDV2*01	TRDJ1*01	CACDTVSNEMTTQSTDKLIF	21	32	71847	111889	1	2.33658	0.00184063	0.0376659	20	0.000196622	0.000459303	1	0
V002	TRDV2*01	TRDJ1*01	CACDTVTGGYSHTDKLIF	1	15	71847	111889	1	12.461	7.73861e-06	0.000710925	18	1.78747e-05	0.000222692	1	0
V002	TRDV2*01	TRDJ1*01	CACDTVVGDTRLNDNKLIF	48	11	71847	111889	1	0.381278	0.00116721	0.0273129	19	0.00043793	0.000167019	0	1
V002	TRDV2*01	TRDJ1*01	CACDTVVRDTQSSTDKLIF	4	17	71847	111889	1	5.60746	0.000141226	0.00617484	19	4.46867e-05	0.000250529	1	0
V002	TRDV2*01	TRDJ1*01	CACDTWGSTDKLIF	3	13	71847	111889	6	5.45144	0.00108394	0.0256985	14	3.57494e-05	0.000194856	2	0
V002	TRDV2*01	TRDJ1*01	CACDVLGDTVTDKLIF	12	23	71847	111889	3	2.87566	0.00161904	0.0344191	16	0.000116186	0.000334039	1	0
V002	TRDV2*01	TRDJ1*01	CACDVLGGPSDKLIF	30	44	71847	111889	1	2.2614	0.000474741	0.014952	15	0.000277058	0.000626322	1	0
V002	TRDV2*01	TRDJ1*01	CACDVLGVRTRDTRGTDKLIF	4	42	71847	111889	1	13.4003	9.25848e-07	0.000319875	21	4.46867e-05	0.000598486	1	0
V002	TRDV2*01	TRDJ1*01	CACEFLRPTGDYTDKLIF	25	0	71847	111889	1	0.0598834	9.46457e-06	0.000824949	18	0.000232371	1.39183e-05	0	1
V002	TRDV2*01	TRDJ1*01	CACEGLWGIRKNTDKLIF	10	26	71847	111889	1	3.82354	9.58706e-05	0.00471016	18	9.83108e-05	0.000375793	1	0
V002	TRDV2*01	TRDJ1*01	CACEGMAYTDKLIF	1	9	71847	111889	1	7.78748	0.00138496	0.0303954	14	1.78747e-05	0.000139183	1	0
V002	TRDV2*01	TRDJ1*01	CACETILMLGDTSTDKLIF	44	5	71847	111889	1	0.207575	1.15165e-05	0.000947563	19	0.000402181	8.35096e-05	0	1
V002	TRDV2*01	TRDJ1*01	CACFQLTGGPPPTDKLIF	1	9	71847	111889	1	7.78748	0.00138496	0.0303954	18	1.78747e-05	0.000139183	1	0
V002	TRDV2*01	TRDJ1*01	CACSGIPVLGTPPAEGTDKLIF	7	24	71847	111889	1	4.86793	2.05021e-05	0.00145564	22	7.14988e-05	0.000347957	1	0
V002	TRDV2*01	TRDJ3*01	CACDIVLGKTSWDTRQMFF	12	27	71847	111889	1	3.35512	0.00020128	0.00822372	19	0.000116186	0.000389712	1	0
V002	TRDV2*01	TRDJ3*01	CACDKVLGDASSWDTRQMFF	1	22	71847	111889	1	17.9145	2.7129e-07	0.000285492	20	1.78747e-05	0.00032012	1	0
V002	TRDV2*01	TRDJ3*01	CACDKVLGSSWDTRQMFF	1	9	71847	111889	2	7.78748	0.00138496	0.0303954	18	1.78747e-05	0.000139183	1	1
V002	TRDV2*01	TRDJ3*01	CACDNTVLGDRASWDTRQMFF	15	28	71847	111889	1	2.82336	0.00080186	0.0206602	21	0.000142998	0.00040363	1	0
V002	TRDV2*01	TRDJ3*01	CACDPTLGDTSWDTRQMFF	49	8	71847	111889	1	0.280225	5.64911e-05	0.00317253	19	0.000446867	0.000125264	0	1
V002	TRDV2*01	TRDJ3*01	CACDRMGENSWDTRQMFF	147	154	71847	111889	1	1.63233	2.4924e-05	0.00165351	18	0.00132273	0.00215733	1	0
V002	TRDV2*01	TRDJ3*01	CACDRVLGDTTWDTRQMFF	2	22	71847	111889	1	11.9429	1.15416e-07	0.000257785	19	2.6812e-05	0.00032012	1	0
V002	TRDV2*01	TRDJ3*01	CACDRWGPTSSWDTRQMFF	3	15	71847	111889	1	6.2304	0.00029157	0.010465	19	3.57494e-05	0.000222692	1	0
V002	TRDV2*01	TRDJ3*01	CACDTAGAISSWDTRQMFF	50	77	71847	111889	1	2.38327	4.00735e-06	0.000456226	19	0.000455805	0.00108563	1	0
V002	TRDV2*01	TRDJ3*01	CACDTAGGFESWDTRQMFF	36	47	71847	111889	1	2.02097	0.00148719	0.0322037	19	0.000330682	0.000668077	1	0
V002	TRDV2*01	TRDJ3*01	CACDTAGSWDTRQMFF	22	61	71847	111889	1	4.20072	1.34915e-06	0.000325402	16	0.000205559	0.000862933	1	0
V002	TRDV2*01	TRDJ3*01	CACDTARLGDTPGSRDTRQMFF	58	95	71847	111889	1	2.53598	2.62628e-06	0.000354164	22	0.000527304	0.00133615	1	0
V002	TRDV2*01	TRDJ3*01	CACDTGDWGTSSWDTRQMFF	17	0	71847	111889	1	0.0865044	0.000259431	0.00959743	20	0.000160872	1.39183e-05	0	1
V002	TRDV2*01	TRDJ3*01	CACDTLSVGLFGDTRQMFF	1	16	71847	111889	1	13.24	3.2075e-06	0.000402191	19	1.78747e-05	0.000236611	1	0
V002	TRDV2*01	TRDJ3*01	CACDTLTESSWDTRQMFF	13	27	71847	111889	1	3.11544	0.000478664	0.0150534	18	0.000125123	0.000389712	1	0
V002	TRDV2*01	TRDJ3*01	CACDTSFGLGDTKGSWDTRQMFF	53	68	71847	111889	1	1.99084	0.000169855	0.00717815	23	0.000482617	0.000960361	1	0
V002	TRDV2*01	TRDJ3*01	CACDTTPSGDPLGAWDTRQMFF	4	13	71847	111889	1	4.36112	0.00219455	0.04067	22	4.46867e-05	0.000194856	1	0
V002	TRDV2*01	TRDJ3*01	CACDTTTGGPSTWDTRQMFF	233	102	71847	111889	1	0.68503	0.00112571	0.0265888	20	0.00209134	0.00143358	0	1
V002	TRDV2*01	TRDJ3*01	CACDTVLGMAEGASWDTRQMFF	7	24	71847	111889	1	4.86793	2.05021e-05	0.00145564	22	7.14988e-05	0.000347957	1	0
V002	TRDV2*01	TRDJ3*01	CACDTVMTGSPSSWDTRQMFF	6	32	71847	111889	1	7.34451	8.07585e-07	0.00030916	21	6.25614e-05	0.000459303	1	0
V002	TRDV2*01	TRDJ3*01	CACDTVSSQLGDTPTRQMFF	2	15	71847	111889	1	8.30727	4.1722e-05	0.00251856	20	2.6812e-05	0.000222692	1	0
V002	TRDV2*01	TRDJ3*01	CACEPITGESSWDTRQMFF	18	1	71847	111889	1	0.163904	0.00154618	0.0333529	19	0.00016981	2.78365e-05	0	1
V002	TRDV2*01	TRDJ3*01	CACETMGDTSWDTRQMFF	1	15	71847	111889	1	12.461	7.73861e-06	0.000710925	18	1.78747e-05	0.000222692	1	0
V002	TRDV3*01	TRDJ1*01	CAFTSGGMYTDKLIF	47836	24596	71847	111889	1	0.697018	4.70587e-05	0.00273745	15	0.427536	0.342348	0	1
V005	TRDV1*01	TRDJ1*01	CALGELHGRGDTQRNDKLIF	320	27	18611	98735	1	0.461909	1.20718e-05	0.000981199	20	0.00325109	0.00150441	0	1
V005	TRDV1*01	TRDJ1*01	CALGEPPSGLPSPLWIKDTDKLIF	1	4	18611	98735	1	13.2651	0.00276149	0.0485817	24	2.0256e-05	0.000268644	1	0
V005	TRDV1*01	TRDJ1*01	CALGEYHPSHWGIKTHKYTDKLIF	1	4	18611	98735	1	13.2651	0.00276149	0.0485817	24	2.0256e-05	0.000268644	1	0
V005	TRDV1*01	TRDJ1*01	CALGLGVLWPPRTGGNTDKLIF	28	22	18611	98735	1	4.21117	2.3054e-06	0.000345277	22	0.000293713	0.00123576	1	0
V005	TRDV1*01	TRDJ1*01	CALGPQGLLSTGGYTDKLIF	12	10	18611	98735	1	4.49068	0.00102106	0.0245497	20	0.000131664	0.000591017	1	0
V005	TRDV1*01	TRDJ1*01	CALGTAYFLRDPGADKLIF	195	9	18611	98735	1	0.270258	2.88653e-06	0.000377351	19	0.00198509	0.000537288	0	1
V005	TRDV1*01	TRDJ3*01	CALGELAPVLGSWDTRQMFF	9	11	18611	98735	1	6.36914	6.56177e-05	0.00356652	20	0.00010128	0.000644745	1	0
V005	TRDV2*01	TRDJ1*01	CACDAIGLGAKADKLIF	6	24	18611	98735	1	18.9696	3.705e-07	0.000285492	17	7.08961e-05	0.00134322	1	0
V005	TRDV2*01	TRDJ1*01	CACDALGNTDKLIF	125	69	18611	98735	2	2.95442	2.56517e-06	0.000349071	14	0.00127613	0.00376101	1	0
V005	TRDV2*01	TRDJ1*01	CACDALLGDTTDKLIF	7	19	18611	98735	6	13.275	1.69172e-07	0.000276711	16	8.10241e-05	0.00107458	1	0
V005	TRDV2*01	TRDJ1*01	CACDALTPFLQPAVNTDKLIF	4	7	18611	98735	1	8.49079	0.000459046	0.0144883	21	5.06401e-05	0.00042983	1	0
V005	TRDV2*01	TRDJ1*01	CACDAVGAGGQNTDKLIF	2	8	18611	98735	1	15.9214	1.32825e-05	0.00105326	18	3.03841e-05	0.000483559	1	0
V005	TRDV2*01	TRDJ1*01	CACDAVLGDRGQLELIF	12	12	18611	98735	1	5.30774	0.000103569	0.00485082	17	0.000131664	0.000698474	1	0
V005	TRDV2*01	TRDJ1*01	CACDDLFTGGYERADKLIF	182	9	18611	98735	1	0.289494	3.52597e-06	0.000430052	19	0.00185343	0.000537288	0	1
V005	TRDV2*01	TRDJ1*01	CACDGDLSGGYYTDKLIF	6	11	18611	98735	1	9.09905	7.70926e-06	0.000710053	18	7.08961e-05	0.000644745	1	0
V005	TRDV2*01	TRDJ1*01	CACDGLLGDYTDKLIF	1	7	18611	98735	3	21.2276	1.73751e-05	0.00128025	16	2.0256e-05	0.00042983	1	0
V005	TRDV2*01	TRDJ1*01	CACDILGSDKLIF	9	10	18611	98735	2	5.83807	0.000230839	0.00906189	13	0.00010128	0.000591017	1	0
V005	TRDV2*01	TRDJ1*01	CACDIVGRIRDTDKLIF	14	12	18611	98735	1	4.59995	0.000270888	0.00993216	17	0.00015192	0.000698474	1	0
V005	TRDV2*01	TRDJ1*01	CACDIVGRNPGWVDKLIF	65	2	18611	98735	1	0.241002	0.00205889	0.0393043	18	0.000668449	0.000161186	0	1
V005	TRDV2*01	TRDJ1*01	CACDKLGDTPYWADKLIF	12	15	18611	98735	1	6.53366	2.55795e-06	0.0003489	18	0.000131664	0.00085966	1	0
V005	TRDV2*01	TRDJ1*01	CACDKLLGDTNTDKLIF	100	64	18611	98735	1	3.4224	1.53536e-06	0.000325402	17	0.00102293	0.00349237	1	0
V005	TRDV2*01	TRDJ1*01	CACDKLTLGDTGDTDKLIF	22	14	18611	98735	1	3.46159	0.000736991	0.0193465	19	0.000232944	0.000805932	1	0
V005	TRDV2*01	TRDJ1*01	CACDKVGVVTDKLIF	5	21	18611	98735	1	19.4725	1.69172e-07	0.000276711	15	6.07681e-05	0.00118203	1	0
V005	TRDV2*01	TRDJ1*01	CACDLIPSGGYPDKLIF	4	7	18611	98735	1	8.49079	0.000459046	0.0144883	17	5.06401e-05	0.00042983	1	0
V005	TRDV2*01	TRDJ1*01	CACDLLGSRYTDKLIF	5	7	18611	98735	1	7.07559	0.000950493	0.0236156	16	6.07681e-05	0.00042983	1	0
V005	TRDV2*01	TRDJ1*01	CACDMLGDTGNTDKLIF	3	9	18611	98735	1	13.2684	8.7947e-06	0.00078189	17	4.05121e-05	0.000537288	1	0
V005	TRDV2*01	TRDJ1*01	CACDNLGDIKTDKLIF	2	6	18611	98735	1	12.382	0.000332673	0.0116898	16	3.03841e-05	0.000376101	1	0
V005	TRDV2*01	TRDJ1*01	CACDNLGGPADKLIF	201	14	18611	98735	1	0.393427	5.01149e-05	0.00285937	15	0.00204586	0.000805932	0	1
V005	TRDV2*01	TRDJ1*01	CACDNLSETTDKLIF	575	192	18611	98735	1	1.7856	4.67244e-06	0.000497445	15	0.00583374	0.0103697	1	0
V005	TRDV2*01	TRDJ1*01	CACDPAPTGGYRGTDKLIF	143	10	18611	98735	1	0.404871	0.000797988	0.0205999	19	0.00145843	0.000591017	0	1
V005	TRDV2*01	TRDJ1*01	CACDPISDSTGRETDKLIF	16	13	18611	98735	1	4.37114	0.000216962	0.00856833	19	0.000172176	0.000752203	1	0
V005	TRDV2*01	TRDJ1*01	CACDPITVRTDKLIF	20	14	18611	98735	1	3.79134	0.00036975	0.0125604	15	0.000212688	0.000805932	1	0
V005	TRDV2*01	TRDJ1*01	CACDPITYWGIGDTDKLIF	4	6	18611	98735	1	7.42904	0.00186785	0.0381357	19	5.06401e-05	0.000376101	1	0
V005	TRDV2*01	TRDJ1*01	CACDPLGAATDKLIF	1	4	18611	98735	2	13.2651	0.00276149	0.0485817	15	2.0256e-05	0.000268644	1	0
V005	TRDV2*01	TRDJ1*01	CACDPLGDNDKLIF	29	258	18611	98735	1	46.4297	2.11862e-06	0.000335025	14	0.000303841	0.0139158	1	0
V005	TRDV2*01	TRDJ1*01	CACDPLLGDTDKLIF	7	12	18611	98735	9	8.62552	4.22038e-06	0.000464894	15	8.10241e-05	0.000698474	3	0
V005	TRDV2*01	TRDJ1*01	CACDPLRLGRYTDKLIF	38	0	18611	98735	1	0.135972	0.00278433	0.0489432	17	0.000394993	5.37288e-05	0	1
V005	TRDV2*01	TRDJ1*01	CACDPLTGGDTDKLIF	2	12	18611	98735	1	23.0025	3.62264e-07	0.000285492	16	3.03841e-05	0.000698474	1	0
V005	TRDV2*01	TRDJ1*01	CACDPLTPLGGYTDKLIF	1	5	18611	98735	1	15.919	0.000522292	0.0160581	18	2.0256e-05	0.000322373	1	0
V005	TRDV2*01	TRDJ1*01	CACDPLTRYTDKLIF	111	38	18611	98735	2	1.84896	0.00229104	0.0420151	15	0.00113434	0.00209542	1	0
V005	TRDV2*01	TRDJ1*01	CACDPTGVPGGKLIF	37	0	18611	98735	1	0.139552	0.00269127	0.0474476	15	0.000384865	5.37288e-05	0	1
V005	TRDV2*01	TRDJ1*01	CACDPVAGRYGEPNTDKLIF	8	11	18611	98735	1	7.0769	3.44883e-05	0.0021358	20	9.11522e-05	0.000644745	1	0
V005	TRDV2*01	TRDJ1*01	CACDPVRLGDRFRYTDKLIF	3	12	18611	98735	1	17.2517	7.15229e-08	0.000241722	20	4.05121e-05	0.000698474	1	0
V005	TRDV2*01	TRDJ1*01	CACDRLGETDKLIF	3	7	18611	98735	2	10.6136	0.000193569	0.00794804	14	4.05121e-05	0.00042983	1	0
V005	TRDV2*01	TRDJ1*01	CACDRLGVYTDKLIF	54	0	18611	98735	3	0.0964011	0.000127461	0.00563502	15	0.000557041	5.37288e-05	0	2
V005	TRDV2*01	TRDJ1*01	CACDRLPTLDGGYASLDKLIF	20	23	18611	98735	1	6.06909	4.61914e-07	0.000285492	21	0.000212688	0.00128949	1	0
V005	TRDV2*01	TRDJ1*01	CACDRLRGGSYTDKLIF	13	18	18611	98735	1	7.20562	6.98551e-07	0.000304931	17	0.000141792	0.00102085	1	0
V005	TRDV2*01	TRDJ1*01	CACDSILSMGDTRKNTDKLIF	51	0	18611	98735	1	0.101966	0.000323126	0.0114595	21	0.000526657	5.37288e-05	0	1
V005	TRDV2*01	TRDJ1*01	CACDSLGDVSTDKLIF	37	0	18611	98735	1	0.139552	0.00269127	0.0474476	16	0.000384865	5.37288e-05	0	1
V005	TRDV2*01	TRDJ1*01	CACDSLLGDITDKLIF	59	0	18611	98735	2	0.0883632	9.17002e-05	0.00459826	16	0.000607681	5.37288e-05	0	2
V005	TRDV2*01	TRDJ1*01	CACDSLPTADKLIF	59	28	18611	98735	1	2.56639	0.000165267	0.00701623	14	0.000607681	0.00155813	1	0
V005	TRDV2*01	TRDJ1*01	CACDSVHTGGYASATDKLIF	38	24	18611	98735	1	3.4037	1.21302e-05	0.000984456	20	0.000394993	0.00134322	1	0
V005	TRDV2*01	TRDJ1*01	CACDSVLGDTDYTDKLIF	2	5	18611	98735	1	10.6126	0.00158752	0.0340666	18	3.03841e-05	0.000322373	1	0
V005	TRDV2*01	TRDJ1*01	CACDSVPTGGYGGSDKLIF	21	20	18611	98735	1	5.0682	8.85841e-07	0.000318692	19	0.000222816	0.0011283	1	0
V005	TRDV2*01	TRDJ1*01	CACDTAGTGGYAFTDKLIF	1	4	18611	98735	1	13.2651	0.00276149	0.0485817	19	2.0256e-05	0.000268644	1	0
V005	TRDV2*01	TRDJ1*01	CACDTAGWGASDKLIF	42	20	18611	98735	1	2.59248	0.00131885	0.0296225	16	0.000435505	0.0011283	1	0
V005	TRDV2*01	TRDJ1*01	CACDTGDLLGAHADKLIF	3	6	18611	98735	1	9.2864	0.000863283	0.0216698	18	4.05121e-05	0.000376101	1	0
V005	TRDV2*01	TRDJ1*01	CACDTGLLLGDTRNKLIF	3	17	18611	98735	1	23.8934	1.02144e-06	0.000322039	18	4.05121e-05	0.000967118	1	0
V005	TRDV2*01	TRDJ1*01	CACDTIGDNTDKLIF	34	19	18611	98735	1	3.03346	0.000415724	0.0135373	15	0.000354481	0.00107458	1	0
V005	TRDV2*01	TRDJ1*01	CACDTISILGDPHQGDKLIF	27	22	18611	98735	1	4.36161	1.5187e-06	0.000325402	20	0.000283585	0.00123576	1	0
V005	TRDV2*01	TRDJ1*01	CACDTLAGLGDTDKLIF	82	32	18611	98735	1	2.11108	0.00113577	0.0268205	17	0.000840626	0.00177305	1	0
V005	TRDV2*01	TRDJ1*01	CACDTLGAPPGTDKLIF	12	16	18611	98735	1	6.94239	7.03095e-07	0.000304931	17	0.000131664	0.000913389	1	0
V005	TRDV2*01	TRDJ1*01	CACDTLGAVTDKLIF	93	0	18611	98735	2	0.0563826	1.09075e-06	0.00032393	15	0.000952034	5.37288e-05	0	1
V005	TRDV2*01	TRDJ1*01	CACDTLGEETDKLIF	4	12	18611	98735	1	13.8012	2.44361e-07	0.000285492	15	5.06401e-05	0.000698474	1	0
V005	TRDV2*01	TRDJ1*01	CACDTLGELTPGDKLIF	4	6	18611	98735	1	7.42904	0.00186785	0.0381357	17	5.06401e-05	0.000376101	1	0
V005	TRDV2*01	TRDJ1*01	CACDTLGGTRSTDKLIF	40	0	18611	98735	1	0.129337	0.00175458	0.0363561	17	0.000415249	5.37288e-05	0	1
V005	TRDV2*01	TRDJ1*01	CACDTLGKTDKLIF	188	10	18611	98735	3	0.308332	5.38141e-06	0.000543254	14	0.0019142	0.000591017	0	1
V005	TRDV2*01	TRDJ1*01	CACDTLLGDPYTDKLIF	48	0	18611	98735	6	0.108212	0.000482973	0.0151756	17	0.000496273	5.37288e-05	0	1
V005	TRDV2*01	TRDJ1*01	CACDTLLGDTSYTDKLIF	9	18	18611	98735	3	10.0883	3.53705e-07	0.000285492	18	0.00010128	0.00102085	1	0
V005	TRDV2*01	TRDJ1*01	CACDTLPLKTGGPLYTDKLIF	147	47	18611	98735	1	1.72232	0.00223494	0.0413042	21	0.00149895	0.00257898	1	0
V005	TRDV2*01	TRDJ1*01	CACDTLPSSGRRPTGGYTDKLIF	19	12	18611	98735	1	3.44979	0.00182419	0.0373835	23	0.00020256	0.000698474	1	0
V005	TRDV2*01	TRDJ1*01	CACDTLRTVLGDTSPDKLIF	2	6	18611	98735	1	12.382	0.000332673	0.0116898	20	3.03841e-05	0.000376101	1	0
V005	TRDV2*01	TRDJ1*01	CACDTLSLGDTRGLTAKLIF	1	6	18611	98735	1	18.5732	9.61996e-05	0.00471016	20	2.0256e-05	0.000376101	1	0
V005	TRDV2*01	TRDJ1*01	CACDTLTFFSLGDNTDKLIF	200	18	18611	98735	1	0.500933	0.0014878	0.0322103	20	0.00203573	0.00102085	0	1
V005	TRDV2*01	TRDJ1*01	CACDTLTGGPYRDTDKLIF	1	5	18611	98735	1	15.919	0.000522292	0.0160581	19	2.0256e-05	0.000322373	1	0
V005	TRDV2*01	TRDJ1*01	CACDTLTLASYKGDTAKLIF	84	3	18611	98735	1	0.249473	0.000563982	0.0170658	20	0.000860882	0.000214915	0	1
V005	TRDV2*01	TRDJ1*01	CACDTLVYGPSDPYTDKLIF	12	10	18611	98735	1	4.49068	0.00102106	0.0245497	20	0.000131664	0.000591017	1	0
V005	TRDV2*01	TRDJ1*01	CACDTMGFGDTGPDKLIF	5	7	18611	98735	1	7.07559	0.000950493	0.0236156	18	6.07681e-05	0.00042983	1	0
V005	TRDV2*01	TRDJ1*01	CACDTVARTGGYPYTDKLIF	2	5	18611	98735	1	10.6126	0.00158752	0.0340666	20	3.03841e-05	0.000322373	1	0
V005	TRDV2*01	TRDJ1*01	CACDTVDQTARYTDKLIF	1	4	18611	98735	1	13.2651	0.00276149	0.0485817	18	2.0256e-05	0.000268644	1	0
V005	TRDV2*01	TRDJ1*01	CACDTVGAPGYTDKLIF	116	42	18611	98735	1	1.9518	0.000633237	0.0178654	17	0.00118498	0.00231034	1	0
V005	TRDV2*01	TRDJ1*01	CACDTVGAYTDKLIF	7	10	18611	98735	7	7.29773	6.609e-05	0.00358275	15	8.10241e-05	0.000591017	2	0
V005	TRDV2*01	TRDJ1*01	CACDTVGDGPDTDKLIF	261	19	18611	98735	1	0.404301	7.89563e-06	0.00072349	17	0.00265354	0.00107458	0	1
V005	TRDV2*01	TRDJ1*01	CACDTVGDTADKLIF	375	14	18611	98735	6	0.210989	2.66355e-06	0.000356669	15	0.00380813	0.000805932	1	1
V005	TRDV2*01	TRDJ1*01	CACDTVGDYYSTDKLIF	5	8	18611	98735	1	7.96047	0.000241593	0.00937882	17	6.07681e-05	0.000483559	1	0
V005	TRDV2*01	TRDJ1*01	CACDTVGGGYSDKLIF	47	0	18611	98735	3	0.110467	0.000468308	0.0147711	16	0.000486145	5.37288e-05	0	1
V005	TRDV2*01	TRDJ1*01	CACDTVGGSTDKLIF	337	33	18611	98735	6	0.532759	0.000111837	0.00509129	15	0.00342327	0.00182678	0	1
V005	TRDV2*01	TRDJ1*01	CACDTVGGTDKLIF	16	16	18611	98735	10	5.30867	7.32677e-06	0.000686022	14	0.000172176	0.000913389	1	2
V005	TRDV2*01	TRDJ1*01	CACDTVGGYAGKLIF	20	14	18611	98735	2	3.79134	0.00036975	0.0125604	15	0.000212688	0.000805932	1	0
V005	TRDV2*01	TRDJ1*01	CACDTVGGYTDKLIF	32	18	18611	98735	10	3.05634	0.000594464	0.0174895	15	0.000334225	0.00102085	2	2
V005	TRDV2*01	TRDJ1*01	CACDTVGGYYTDKLIF	31	28	18611	98735	3	4.81336	1.13674e-06	0.000325402	16	0.000324097	0.00155813	1	0
V005	TRDV2*01	TRDJ1*01	CACDTVGIPPDKLIF	367	43	18611	98735	1	0.633395	0.00224179	0.0414093	15	0.00372711	0.00236407	0	1
V005	TRDV2*01	TRDJ1*01	CACDTVGLGDTSKDTDKLIF	19	15	18611	98735	1	4.24658	8.98363e-05	0.00453738	20	0.00020256	0.00085966	1	0
V005	TRDV2*01	TRDJ1*01	CACDTVGPAGMPPHTDKLIF	3	14	18611	98735	1	19.908	7.09767e-07	0.000304931	20	4.05121e-05	0.000805932	1	0
V005	TRDV2*01	TRDJ1*01	CACDTVGQDTDKLIF	56	25	18611	98735	1	2.42169	0.000663722	0.0184157	15	0.000577297	0.00139695	1	0
V005	TRDV2*01	TRDJ1*01	CACDTVGSGGHTDKLIF	42	38	18611	98735	1	4.81927	1.67175e-06	0.000325402	17	0.000435505	0.00209542	1	0
V005	TRDV2*01	TRDJ1*01	CACDTVGSTGGTDKLIF	39	0	18611	98735	1	0.132572	0.00174008	0.0361985	17	0.000405121	5.37288e-05	0	1
V005	TRDV2*01	TRDJ1*01	CACDTVGSVSRGIRVDKLIF	5	8	18611	98735	1	7.96047	0.000241593	0.00937882	20	6.07681e-05	0.000483559	1	0
V005	TRDV2*01	TRDJ1*01	CACDTVISSNRRGGDKLIF	242	21	18611	98735	1	0.479649	0.000251284	0.00937882	19	0.00246111	0.00118203	0	1
V005	TRDV2*01	TRDJ1*01	CACDTVLGNSYTDKLIF	2	13	18611	98735	1	24.7733	7.15229e-08	0.000241722	17	3.03841e-05	0.000752203	1	0
V005	TRDV2*01	TRDJ1*01	CACDTVMGGYAGYTDKLIF	3	9	18611	98735	1	13.2684	8.7947e-06	0.00078189	19	4.05121e-05	0.000537288	1	0
V005	TRDV2*01	TRDJ1*01	CACDTVPGGYSYTDKLIF	11	17	18611	98735	2	7.96383	7.03095e-07	0.000304931	18	0.000121536	0.000967118	1	0
V005	TRDV2*01	TRDJ1*01	CACDTVPMGDTPYTDKLIF	8	9	18611	98735	1	5.89678	0.000453402	0.0144883	19	9.11522e-05	0.000537288	1	0
V005	TRDV2*01	TRDJ1*01	CACDTVRFTGGYENTDKLIF	989	132	18611	98735	1	0.710588	0.000110203	0.00503712	20	0.0100267	0.00714593	0	1
V005	TRDV2*01	TRDJ1*01	CACDTVSGGFAYTDKLIF	8	11	18611	98735	1	7.0769	3.44883e-05	0.0021358	18	9.11522e-05	0.000644745	1	0
V005	TRDV2*01	TRDJ1*01	CACDTVSGGYAPAGDKLIF	2	11	18611	98735	1	21.232	9.07892e-08	0.000241722	19	3.03841e-05	0.000644745	1	0
V005	TRDV2*01	TRDJ1*01	CACDTVSGGYDGGGYTDKLIF	52	22	18611	98735	1	2.30366	0.00229196	0.0420247	21	0.000536785	0.00123576	1	0
V005	TRDV2*01	TRDJ1*01	CACDTVSNLGDKRPQYTDKLIF	62	0	18611	98735	1	0.0841529	3.44585e-05	0.0021358	22	0.000638065	5.37288e-05	0	1
V005	TRDV2*01	TRDJ1*01	CACDTVSQYTDKLIF	4	7	18611	98735	1	8.49079	0.000459046	0.0144883	15	5.06401e-05	0.00042983	1	0
V005	TRDV2*01	TRDJ1*01	CACDTVTGGYESTDKLIF	66	0	18611	98735	1	0.0791256	2.37621e-05	0.00161133	18	0.000678577	5.37288e-05	0	1
V005	TRDV2*01	TRDJ1*01	CACDTVTHTDKLIF	164	14	18611	98735	3	0.481831	0.00268964	0.0474421	14	0.00167112	0.000805932	0	1
V005	TRDV2*01	TRDJ1*01	CACDTVTTGDIKPDKLIF	3	9	18611	98735	1	13.2684	8.7947e-06	0.00078189	18	4.05121e-05	0.000537288	1	0
V005	TRDV2*01	TRDJ1*01	CACDTVTVKPNQDKLIF	3	11	18611	98735	1	15.9238	3.62264e-07	0.000285492	17	4.05121e-05	0.000644745	1	0
V005	TRDV2*01	TRDJ1*01	CACDVLGSDKLIF	1	10	18611	98735	1	29.1927	9.46102e-08	0.000241722	13	2.0256e-05	0.000591017	1	0
V005	TRDV2*01	TRDJ1*01	CACDVVSYSAGDKKVINTDKLIF	56	1	18611	98735	1	0.186044	0.00092513	0.023168	23	0.000577297	0.000107458	0	1
V005	TRDV2*01	TRDJ1*01	CACDYLPENGGNTDKLIF	54	60	18611	98735	1	5.89949	1.87032e-06	0.000325402	18	0.000557041	0.00327746	1	0
V005	TRDV2*01	TRDJ1*01	CACDYVLGAEDKLIF	2486	381	18611	98735	1	0.81092	0.000113802	0.00517634	15	0.0251884	0.0205244	0	1
V005	TRDV2*01	TRDJ1*01	CACEALLRGGGRDKLIF	71	36	18611	98735	1	2.72948	6.65403e-06	0.000638079	17	0.000729217	0.00198796	1	0
V005	TRDV2*01	TRDJ1*01	CACESLGTPRTDKLIF	72	0	18611	98735	1	0.0726178	6.08431e-06	0.000596246	16	0.000739345	5.37288e-05	0	1
V005	TRDV2*01	TRDJ1*01	CACLELGDPGADKLIF	99	5	18611	98735	1	0.318064	0.00105542	0.0251725	16	0.0010128	0.000322373	0	1
V005	TRDV2*01	TRDJ1*01	CACVPLSKVGENADKLIF	7	11	18611	98735	1	7.96159	1.69648e-05	0.00125088	18	8.10241e-05	0.000644745	1	0
V005	TRDV2*01	TRDJ1*01	CACVPLTGGHERGTDKLIF	4	6	18611	98735	1	7.42904	0.00186785	0.0381357	19	5.06401e-05	0.000376101	1	0
V005	TRDV2*01	TRDJ1*01	CASDPLGDTVSADKLIF	41	0	18611	98735	1	0.126256	0.00185872	0.0379855	17	0.000425377	5.37288e-05	0	1
V005	TRDV2*01	TRDJ2*01	CACDSGVTAQLFF	2	6	18611	98735	1	12.382	0.000332673	0.0116898	13	3.03841e-05	0.000376101	1	0
V005	TRDV2*01	TRDJ2*01	CACDTLGDTPLTAQLFF	11	15	18611	98735	3	7.0782	1.33337e-06	0.000325402	17	0.000121536	0.00085966	2	0
V005	TRDV2*01	TRDJ3*01	CACDEVLGDTWDTRQMFF	1	4	18611	98735	1	13.2651	0.00276149	0.0485817	18	2.0256e-05	0.000268644	1	0
V005	TRDV2*01	TRDJ3*01	CACDIVLSGGLDTRQMFF	323	117	18611	98735	1	1.93792	2.93973e-06	0.000380635	18	0.00328148	0.00634	1	0
V005	TRDV2*01	TRDJ3*01	CACDKILGVSSWDTRQMFF	58	24	18611	98735	1	2.24945	0.00212269	0.0396476	19	0.000597553	0.00134322	1	0
V005	TRDV2*01	TRDJ3*01	CACDPMGGSGGLSWDTRQMFF	272	29	18611	98735	1	0.582264	0.00256222	0.0454564	21	0.00276495	0.00161186	0	1
V005	TRDV2*01	TRDJ3*01	CACDSTGDLSSWDTRQMFF	153	85	18611	98735	2	2.97149	1.80042e-06	0.000325402	19	0.00155971	0.00462067	1	0
V005	TRDV2*01	TRDJ3*01	CACDSWGADNSWDTRQMFF	1	4	18611	98735	1	13.2651	0.00276149	0.0485817	19	2.0256e-05	0.000268644	1	0
V005	TRDV2*01	TRDJ3*01	CACDTGDWGILNWDTRQMFF	6	8	18611	98735	1	6.82319	0.000485129	0.0152299	20	7.08961e-05	0.000483559	1	0
V005	TRDV2*01	TRDJ3*01	CACDTIFTATGGYSWDTRQMFF	1	4	18611	98735	1	13.2651	0.00276149	0.0485817	22	2.0256e-05	0.000268644	1	0
V005	TRDV2*01	TRDJ3*01	CACDTIGGLPSSWDTRQMFF	2	7	18611	98735	1	14.1516	6.73684e-05	0.0036294	20	3.03841e-05	0.00042983	1	0
V005	TRDV2*01	TRDJ3*01	CACDTILGDTPTRQMFF	2	6	18611	98735	1	12.382	0.000332673	0.0116898	17	3.03841e-05	0.000376101	1	0
V005	TRDV2*01	TRDJ3*01	CACDTINGVGDKTWDTRQMFF	61	2	18611	98735	1	0.256561	0.00284049	0.049808	21	0.000627937	0.000161186	0	1
V005	TRDV2*01	TRDJ3*01	CACDTITPGTGGPSSWDTRQMFF	4	8	18611	98735	1	9.55266	0.000108013	0.00503696	23	5.06401e-05	0.000483559	1	0
V005	TRDV2*01	TRDJ3*01	CACDTLGDAVGSWDTRQMFF	46	22	18611	98735	1	2.59791	0.00067849	0.0187189	20	0.000476017	0.00123576	1	0
V005	TRDV2*01	TRDJ3*01	CACDTLGGHHSSWDTRQMFF	18	12	18611	98735	1	3.63139	0.00130479	0.0296225	20	0.000192432	0.000698474	1	0
V005	TRDV2*01	TRDJ3*01	CACDTMGASSWDTRQMFF	76	32	18611	98735	1	2.27572	0.000301171	0.0107879	18	0.000779857	0.00177305	1	0
V005	TRDV2*01	TRDJ3*01	CACDTPGDHSSWDTRQMFF	60	49	18611	98735	1	4.35716	1.07713e-06	0.000322039	19	0.000617809	0.00268644	1	0
V005	TRDV2*01	TRDJ3*01	CACDTPVLGDTPSSWDTRQMFF	5	16	18611	98735	1	15.0429	2.41274e-07	0.000285492	22	6.07681e-05	0.000913389	1	0
V005	TRDV2*01	TRDJ3*01	CACDTTAGGYVSWDTRQMFF	5	17	18611	98735	1	15.9286	5.65907e-07	0.000288906	20	6.07681e-05	0.000967118	1	0
V005	TRDV2*01	TRDJ3*01	CACDTVLGDGSSWDTRQMFF	6	7	18611	98735	3	6.06473	0.00177754	0.0367822	20	7.08961e-05	0.00042983	1	0
V005	TRDV2*01	TRDJ3*01	CACDTVSEQKADTRQMFF	124	64	18611	98735	1	2.76462	1.74251e-06	0.000325402	18	0.001266	0.00349237	1	0
V005	TRDV2*01	TRDJ3*01	CACERLGDRTWDTRQMFF	123	9	18611	98735	1	0.427493	0.00269349	0.0474788	18	0.00125587	0.000537288	0	1
V005	TRDV3*01	TRDJ1*01	CAFASLSVRLLGDRGPDKLIF	41	0	18611	98735	1	0.126256	0.00185872	0.0379855	21	0.000425377	5.37288e-05	0	1
V005	TRDV3*01	TRDJ1*01	CAFSLWGIQKLIF	37	0	18611	98735	1	0.139552	0.00269127	0.0474476	13	0.000384865	5.37288e-05	0	1
V008	TRAV29/DV5*01	TRDJ1*01	CAARCSEGPWGMYTDKLIF	9	0	67490	58346	1	0.0864382	0.000990175	0.0242475	19	0.000171388	1.48168e-05	0	1
V008	TRAV29/DV5*01	TRDJ1*01	CAASLPSWQEYTDKLIF	9	0	67490	58346	1	0.0864382	0.000990175	0.0242475	17	0.000171388	1.48168e-05	0	1
V008	TRAV36/DV7*01	TRDJ1*01	CARLPLLGEIPHTDKLIF	8	0	67490	58346	1	0.0960441	0.00213569	0.0396476	18	0.00015425	1.48168e-05	0	1
V008	TRDV1*01	TRDJ1*01	CALDRSKGTSLYTDKLIF	8	0	67490	58346	1	0.0960441	0.00213569	0.0396476	18	0.00015425	1.48168e-05	0	1
V008	TRDV1*01	TRDJ1*01	CALEKNGGWTRGSYTDKLIF	10	0	67490	58346	1	0.0785788	0.000459073	0.0144883	20	0.000188527	1.48168e-05	0	1
V008	TRDV1*01	TRDJ1*01	CALGAPRLLRSVLFPDKLIF	2676	324	67490	58346	1	0.100626	1.1171e-05	0.000927145	20	0.0458807	0.00481546	0	1
V008	TRDV1*01	TRDJ1*01	CALGDHEGLPTRMPYTDKLIF	10	0	67490	58346	1	0.0785788	0.000459073	0.0144883	21	0.000188527	1.48168e-05	0	1
V008	TRDV1*01	TRDJ1*01	CALGDLHAPYTDKLIF	13	0	67490	58346	1	0.0617373	4.57477e-05	0.00270522	16	0.000239944	1.48168e-05	0	1
V008	TRDV1*01	TRDJ1*01	CALGDLTYTDKLIF	12	0	67490	58346	1	0.0664875	9.86758e-05	0.00471016	14	0.000222805	1.48168e-05	0	1
V008	TRDV1*01	TRDJ1*01	CALGDPFLSSGNSDKLIF	12	0	67490	58346	1	0.0664875	9.86758e-05	0.00471016	18	0.000222805	1.48168e-05	0	1
V008	TRDV1*01	TRDJ1*01	CALGDPGVQYTDKLIF	9	0	67490	58346	1	0.0864382	0.000990175	0.0242475	16	0.000171388	1.48168e-05	0	1
V008	TRDV1*01	TRDJ1*01	CALGDPPGSHALGIRGTDKLIF	14	0	67490	58346	1	0.0576205	2.12091e-05	0.00146414	22	0.000257083	1.48168e-05	0	1
V008	TRDV1*01	TRDJ1*01	CALGDPVYWGLPKLIF	83	39	67490	58346	1	0.411326	4.2413e-06	0.000464894	16	0.00143966	0.000592672	0	1
V008	TRDV1*01	TRDJ1*01	CALGDRLPRLGYLIQYTDKLIF	10	0	67490	58346	1	0.0785788	0.000459073	0.0144883	22	0.000188527	1.48168e-05	0	1
V008	TRDV1*01	TRDJ1*01	CALGDSLGDFFDYTDKLIF	10	0	67490	58346	1	0.0785788	0.000459073	0.0144883	19	0.000188527	1.48168e-05	0	1
V008	TRDV1*01	TRDJ1*01	CALGDVEGALFKLLGGTDKLIF	8	0	67490	58346	1	0.0960441	0.00213569	0.0396476	22	0.00015425	1.48168e-05	0	1
V008	TRDV1*01	TRDJ1*01	CALGEAIPTVLPYTDKLIF	11	0	67490	58346	1	0.0720294	0.000212838	0.00849783	19	0.000205666	1.48168e-05	0	1
V008	TRDV1*01	TRDJ1*01	CALGECPTSPRGLANWGYTDKLIF	8	0	67490	58346	1	0.0960441	0.00213569	0.0396476	24	0.00015425	1.48168e-05	0	1
V008	TRDV1*01	TRDJ1*01	CALGEETQLGTLEPDKLIF	15	1	67490	58346	1	0.108038	0.000135784	0.00597588	19	0.000274221	2.96336e-05	0	1
V008	TRDV1*01	TRDJ1*01	CALGEEVGLGDTETDKLIF	25	61	67490	58346	1	2.06252	0.00155314	0.0334292	19	0.00044561	0.000918641	1	0
V008	TRDV1*01	TRDJ1*01	CALGEFRPSSVLGGYTDKLIF	8	0	67490	58346	1	0.0960441	0.00213569	0.0396476	21	0.00015425	1.48168e-05	0	1
V008	TRDV1*01	TRDJ1*01	CALGEFSIHSRVLGKYTDKLIF	8	0	67490	58346	1	0.0960441	0.00213569	0.0396476	22	0.00015425	1.48168e-05	0	1
V008	TRDV1*01	TRDJ1*01	CALGEFTPSYSLLQRRFTDKLIF	9	0	67490	58346	1	0.0864382	0.000990175	0.0242475	23	0.000171388	1.48168e-05	0	1
V008	TRDV1*01	TRDJ1*01	CALGEFTRTGATRKLIF	9	0	67490	58346	1	0.0864382	0.000990175	0.0242475	17	0.000171388	1.48168e-05	0	1
V008	TRDV1*01	TRDJ1*01	CALGEGAYDNLSNTDKLIF	52	29	67490	58346	1	0.489122	0.00164283	0.0348833	19	0.000908359	0.000444504	0	1
V008	TRDV1*01	TRDJ1*01	CALGEGLLPPRWWGTTDKLIF	8	0	67490	58346	1	0.0960441	0.00213569	0.0396476	21	0.00015425	1.48168e-05	0	1
V008	TRDV1*01	TRDJ1*01	CALGEGLRGWGINWSELIF	8	0	67490	58346	1	0.0960441	0.00213569	0.0396476	19	0.00015425	1.48168e-05	0	1
V008	TRDV1*01	TRDJ1*01	CALGEGPNNLVWGLRDTDKLIF	10	0	67490	58346	1	0.0785788	0.000459073	0.0144883	22	0.000188527	1.48168e-05	0	1
V008	TRDV1*01	TRDJ1*01	CALGEGVAGVDADKLIF	9	0	67490	58346	1	0.0864382	0.000990175	0.0242475	17	0.000171388	1.48168e-05	0	1
V008	TRDV1*01	TRDJ1*01	CALGEHPGPGVGPDKLIF	9	0	67490	58346	1	0.0864382	0.000990175	0.0242475	18	0.000171388	1.48168e-05	0	1
V008	TRDV1*01	TRDJ1*01	CALGEHSWGIGLVTDKLIF	16	0	67490	58346	1	0.0508399	4.55848e-06	0.000488127	19	0.00029136	1.48168e-05	0	1
V008	TRDV1*01	TRDJ1*01	CALGEIEGAPEYTDKLIF	12	0	67490	58346	1	0.0664875	9.86758e-05	0.00471016	18	0.000222805	1.48168e-05	0	1
V008	TRDV1*01	TRDJ1*01	CALGEIPSFDWGMGLTDKLIF	12	0	67490	58346	1	0.0664875	9.86758e-05	0.00471016	21	0.000222805	1.48168e-05	0	1
V008	TRDV1*01	TRDJ1*01	CALGEISLYGWGIQNTDKLIF	23	1	67490	58346	1	0.0720156	6.00117e-07	0.000296523	21	0.000411332	2.96336e-05	0	1
V008	TRDV1*01	TRDJ1*01	CALGEKSVPTPGGLEPDKLIF	11	0	67490	58346	1	0.0720294	0.000212838	0.00849783	21	0.000205666	1.48168e-05	0	1
V008	TRDV1*01	TRDJ1*01	CALGEKYLDWGILSLTTDKLIF	20	5	67490	58346	1	0.246938	0.000915008	0.0229252	22	0.000359916	8.89007e-05	0	1
V008	TRDV1*01	TRDJ1*01	CALGELASPSNVLYTDKLIF	13	0	67490	58346	1	0.0617373	4.57477e-05	0.00270522	20	0.000239944	1.48168e-05	0	1
V008	TRDV1*01	TRDJ1*01	CALGELAYWGEILGADKLIF	12	0	67490	58346	1	0.0664875	9.86758e-05	0.00471016	20	0.000222805	1.48168e-05	0	1
V008	TRDV1*01	TRDJ1*01	CALGELDASETGGYGTDKLIF	11	0	67490	58346	1	0.0720294	0.000212838	0.00849783	21	0.000205666	1.48168e-05	0	1
V008	TRDV1*01	TRDJ1*01	CALGELDLYVTGGYTDKLIF	8	0	67490	58346	1	0.0960441	0.00213569	0.0396476	20	0.00015425	1.48168e-05	0	1
V008	TRDV1*01	TRDJ1*01	CALGELELLAWGILRYTDKLIF	8	0	67490	58346	1	0.0960441	0.00213569	0.0396476	22	0.00015425	1.48168e-05	0	1
V008	TRDV1*01	TRDJ1*01	CALGELFLPYYWGPYTDKLIF	10	0	67490	58346	1	0.0785788	0.000459073	0.0144883	21	0.000188527	1.48168e-05	0	1
V008	TRDV1*01	TRDJ1*01	CALGELFPFGDHTDKLIF	11	0	67490	58346	1	0.0720294	0.000212838	0.00849783	18	0.000205666	1.48168e-05	0	1
V008	TRDV1*01	TRDJ1*01	CALGELGPLPVLLGDEYTDKLIF	12	0	67490	58346	1	0.0664875	9.86758e-05	0.00471016	23	0.000222805	1.48168e-05	0	1
V008	TRDV1*01	TRDJ1*01	CALGELGSLLLGDTPYTDKLIF	17	0	67490	58346	1	0.0480146	2.1133e-06	0.000335025	22	0.000308499	1.48168e-05	0	1
V008	TRDV1*01	TRDJ1*01	CALGELGSPSWGILGKLIF	110	209	67490	58346	1	1.63756	2.29265e-05	0.00156158	19	0.00190241	0.00311153	1	0
V008	TRDV1*01	TRDJ1*01	CALGELGVLGMSLDTDKLIF	10	0	67490	58346	1	0.0785788	0.000459073	0.0144883	20	0.000188527	1.48168e-05	0	1
V008	TRDV1*01	TRDJ1*01	CALGELILGDPSTDKLIF	9	0	67490	58346	1	0.0864382	0.000990175	0.0242475	18	0.000171388	1.48168e-05	0	1
V008	TRDV1*01	TRDJ1*01	CALGELILLKHRGADKLIF	11	0	67490	58346	1	0.0720294	0.000212838	0.00849783	19	0.000205666	1.48168e-05	0	1
V008	TRDV1*01	TRDJ1*01	CALGELKRGYTDKLIF	2326	3575	67490	58346	1	1.34692	1.6632e-05	0.00123012	16	0.0398821	0.0529848	1	0
V008	TRDV1*01	TRDJ1*01	CALGELLPSYEEVLGDKLIF	9	0	67490	58346	1	0.0864382	0.000990175	0.0242475	20	0.000171388	1.48168e-05	0	1
V008	TRDV1*01	TRDJ1*01	CALGELLRLRRLRGLYTDKLIF	8	0	67490	58346	1	0.0960441	0.00213569	0.0396476	22	0.00015425	1.48168e-05	0	1
V008	TRDV1*01	TRDJ1*01	CALGELLRYWGSYARPYTDKLIF	8	0	67490	58346	1	0.0960441	0.00213569	0.0396476	23	0.00015425	1.48168e-05	0	1
V008	TRDV1*01	TRDJ1*01	CALGELPTSYASMSTDKLIF	9	0	67490	58346	1	0.0864382	0.000990175	0.0242475	20	0.000171388	1.48168e-05	0	1
V008	TRDV1*01	TRDJ1*01	CALGELPYLSAGGYGWYTDKLIF	11	0	67490	58346	1	0.0720294	0.000212838	0.00849783	23	0.000205666	1.48168e-05	0	1
V008	TRDV1*01	TRDJ1*01	CALGELQADKLIF	12	0	67490	58346	1	0.0664875	9.86758e-05	0.00471016	13	0.000222805	1.48168e-05	0	1
V008	TRDV1*01	TRDJ1*01	CALGELQKSWGTIPRSFYTDKLIF	12	0	67490	58346	1	0.0664875	9.86758e-05	0.00471016	24	0.000222805	1.48168e-05	0	1
V008	TRDV1*01	TRDJ1*01	CALGELRGYRLGDFAPYTDKLIF	9	0	67490	58346	1	0.0864382	0.000990175	0.0242475	23	0.000171388	1.48168e-05	0	1
V008	TRDV1*01	TRDJ1*01	CALGELSFPLYDTDKLIF	13	0	67490	58346	1	0.0617373	4.57477e-05	0.00270522	18	0.000239944	1.48168e-05	0	1
V008	TRDV1*01	TRDJ1*01	CALGELSGPCTGGYTRKLIF	12	0	67490	58346	1	0.0664875	9.86758e-05	0.00471016	20	0.000222805	1.48168e-05	0	1
V008	TRDV1*01	TRDJ1*01	CALGELSLFATQLLGDTRSDKLIF	8	0	67490	58346	1	0.0960441	0.00213569	0.0396476	24	0.00015425	1.48168e-05	0	1
V008	TRDV1*01	TRDJ1*01	CALGELSLLRSPQTRDTPRHKLIF	8	0	67490	58346	1	0.0960441	0.00213569	0.0396476	24	0.00015425	1.48168e-05	0	1
V008	TRDV1*01	TRDJ1*01	CALGELSPLSFYTDKLIF	15	0	67490	58346	1	0.0540183	9.83272e-06	0.000844	18	0.000274221	1.48168e-05	0	1
V008	TRDV1*01	TRDJ1*01	CALGELSYRVGDRRTKLIF	136	91	67490	58346	1	0.579979	4.49586e-05	0.00268223	19	0.00234802	0.00136314	0	1
V008	TRDV1*01	TRDJ1*01	CALGELTTKRRFRMPSLCPYKLIF	217	574	67490	58346	1	2.29126	5.33237e-06	0.000539319	24	0.00373627	0.00851965	1	0
V008	TRDV1*01	TRDJ1*01	CALGELVLPEGSDKLIF	9	0	67490	58346	1	0.0864382	0.000990175	0.0242475	17	0.000171388	1.48168e-05	0	1
V008	TRDV1*01	TRDJ1*01	CALGELVLVPGPSYGRMSDKLIF	12	0	67490	58346	1	0.0664875	9.86758e-05	0.00471016	23	0.000222805	1.48168e-05	0	1
V008	TRDV1*01	TRDJ1*01	CALGELVVEWAFPADKLIF	8	0	67490	58346	1	0.0960441	0.00213569	0.0396476	19	0.00015425	1.48168e-05	0	1
V008	TRDV1*01	TRDJ1*01	CALGEMSVLYWAPHPGDKLIF	9	0	67490	58346	1	0.0864382	0.000990175	0.0242475	21	0.000171388	1.48168e-05	0	1
V008	TRDV1*01	TRDJ1*01	CALGENAVTDKLIF	8	0	67490	58346	1	0.0960441	0.00213569	0.0396476	14	0.00015425	1.48168e-05	0	1
V008	TRDV1*01	TRDJ1*01	CALGENWGYTDKLIF	10	0	67490	58346	1	0.0785788	0.000459073	0.0144883	15	0.000188527	1.48168e-05	0	1
V008	TRDV1*01	TRDJ1*01	CALGEPGGIDYTDKLIF	8	0	67490	58346	1	0.0960441	0.00213569	0.0396476	17	0.00015425	1.48168e-05	0	1
V008	TRDV1*01	TRDJ1*01	CALGEPLAFLGPFGGFSDKLIF	9	0	67490	58346	1	0.0864382	0.000990175	0.0242475	22	0.000171388	1.48168e-05	0	1
V008	TRDV1*01	TRDJ1*01	CALGEPLVRLAKLIF	137	284	67490	58346	1	1.78875	3.84332e-06	0.000452606	15	0.00236516	0.00422279	1	0
V008	TRDV1*01	TRDJ1*01	CALGEPRFHNWSDKLIF	8	0	67490	58346	1	0.0960441	0.00213569	0.0396476	17	0.00015425	1.48168e-05	0	1
V008	TRDV1*01	TRDJ1*01	CALGEPRPSEVLGDPTDKLIF	9	0	67490	58346	1	0.0864382	0.000990175	0.0242475	21	0.000171388	1.48168e-05	0	1
V008	TRDV1*01	TRDJ1*01	CALGEPSSYGIILGDTRTDKLIF	14	0	67490	58346	1	0.0576205	2.12091e-05	0.00146414	23	0.000257083	1.48168e-05	0	1
V008	TRDV1*01	TRDJ1*01	CALGEPTGWGNHTDKLIF	10	0	67490	58346	1	0.0785788	0.000459073	0.0144883	18	0.000188527	1.48168e-05	0	1
V008	TRDV1*01	TRDJ1*01	CALGEPTHYWGIANTDKLIF	15	0	67490	58346	1	0.0540183	9.83272e-06	0.000844	20	0.000274221	1.48168e-05	0	1
V008	TRDV1*01	TRDJ1*01	CALGEPTVGGILDKLIF	15	0	67490	58346	1	0.0540183	9.83272e-06	0.000844	17	0.000274221	1.48168e-05	0	1
V008	TRDV1*01	TRDJ1*01	CALGEPVRERGWRTGKLIF	8	0	67490	58346	1	0.0960441	0.00213569	0.0396476	19	0.00015425	1.48168e-05	0	1
V008	TRDV1*01	TRDJ1*01	CALGEQPQYWGMYKLIF	9	0	67490	58346	1	0.0864382	0.000990175	0.0242475	17	0.000171388	1.48168e-05	0	1
V008	TRDV1*01	TRDJ1*01	CALGEQPSNEVLGDTDPRRPDKLIF	8	0	67490	58346	1	0.0960441	0.00213569	0.0396476	25	0.00015425	1.48168e-05	0	1
V008	TRDV1*01	TRDJ1*01	CALGEQSYPFLRKTGGSHTDKLIF	11	0	67490	58346	1	0.0720294	0.000212838	0.00849783	24	0.000205666	1.48168e-05	0	1
V008	TRDV1*01	TRDJ1*01	CALGEQVYSYTDKLIF	10	0	67490	58346	1	0.0785788	0.000459073	0.0144883	16	0.000188527	1.48168e-05	0	1
V008	TRDV1*01	TRDJ1*01	CALGERDPWGILYTDKLIF	11	0	67490	58346	1	0.0720294	0.000212838	0.00849783	19	0.000205666	1.48168e-05	0	1
V008	TRDV1*01	TRDJ1*01	CALGERFKPGETYTDKLIF	10	0	67490	58346	1	0.0785788	0.000459073	0.0144883	19	0.000188527	1.48168e-05	0	1
V008	TRDV1*01	TRDJ1*01	CALGERLLEILSTDKLIF	12	0	67490	58346	1	0.0664875	9.86758e-05	0.00471016	18	0.000222805	1.48168e-05	0	1
V008	TRDV1*01	TRDJ1*01	CALGERLPRRRLPFEDKLIF	10	0	67490	58346	1	0.0785788	0.000459073	0.0144883	20	0.000188527	1.48168e-05	0	1
V008	TRDV1*01	TRDJ1*01	CALGERPGYTDKLIF	11	0	67490	58346	1	0.0720294	0.000212838	0.00849783	15	0.000205666	1.48168e-05	0	1
V008	TRDV1*01	TRDJ1*01	CALGERSYTEYWGIRELIF	9	0	67490	58346	1	0.0864382	0.000990175	0.0242475	19	0.000171388	1.48168e-05	0	1
V008	TRDV1*01	TRDJ1*01	CALGERTFHLWGIYKLIF	37	1	67490	58346	1	0.0454726	5.57728e-07	0.000287469	18	0.000651276	2.96336e-05	0	1
V008	TRDV1*01	TRDJ1*01	CALGETAATRWRDKLIF	10	0	67490	58346	1	0.0785788	0.000459073	0.0144883	17	0.000188527	1.48168e-05	0	1
V008	TRDV1*01	TRDJ1*01	CALGETAEFLLSPWGTKLIF	9	0	67490	58346	1	0.0864382	0.000990175	0.0242475	20	0.000171388	1.48168e-05	0	1
V008	TRDV1*01	TRDJ1*01	CALGEWIRDTDKLIF	8	0	67490	58346	1	0.0960441	0.00213569	0.0396476	15	0.00015425	1.48168e-05	0	1
V008	TRDV1*01	TRDJ1*01	CALGEWLWWGILTDKLIF	9	0	67490	58346	1	0.0864382	0.000990175	0.0242475	18	0.000171388	1.48168e-05	0	1
V008	TRDV1*01	TRDJ1*01	CALGEYWEGLPRLLGTRRDKLIF	9	0	67490	58346	1	0.0864382	0.000990175	0.0242475	23	0.000171388	1.48168e-05	0	1
V008	TRDV1*01	TRDJ1*01	CALGGDSVLGVIADKLIF	431	390	67490	58346	1	0.781201	0.000441281	0.01419	18	0.00740398	0.00579337	0	1
V008	TRDV1*01	TRDJ1*01	CALGGLLPHTDKLIF	12	0	67490	58346	1	0.0664875	9.86758e-05	0.00471016	15	0.000222805	1.48168e-05	0	1
V008	TRDV1*01	TRDJ1*01	CALGGLLTKIPSKTGGYCDKLIF	188	315	67490	58346	1	1.44753	5.30722e-05	0.00301048	23	0.00323924	0.00468211	1	0
V008	TRDV1*01	TRDJ1*01	CALGGPLLLRGIQGRTDKLIF	21	58	67490	58346	1	2.31963	0.00040605	0.0132518	21	0.000377055	0.000874191	1	0
V008	TRDV1*01	TRDJ1*01	CALGGPTFSKLGGTDKLIF	3	22	67490	58346	1	4.97233	0.000418195	0.0135985	19	6.85554e-05	0.000340786	1	0
V008	TRDV1*01	TRDJ1*01	CALGGSFLTWGIYNDKLIF	15	0	67490	58346	1	0.0540183	9.83272e-06	0.000844	19	0.000274221	1.48168e-05	0	1
V008	TRDV1*01	TRDJ1*01	CALGGVVDTDKLIF	10	0	67490	58346	1	0.0785788	0.000459073	0.0144883	14	0.000188527	1.48168e-05	0	1
V008	TRDV1*01	TRDJ1*01	CALGHKPIKGALTDKLIF	8	0	67490	58346	1	0.0960441	0.00213569	0.0396476	18	0.00015425	1.48168e-05	0	1
V008	TRDV1*01	TRDJ1*01	CALGKKYSYPGGYADKLIF	8	0	67490	58346	1	0.0960441	0.00213569	0.0396476	19	0.00015425	1.48168e-05	0	1
V008	TRDV1*01	TRDJ1*01	CALGLSGRALGDKPLKLIF	8	0	67490	58346	1	0.0960441	0.00213569	0.0396476	19	0.00015425	1.48168e-05	0	1
V008	TRDV1*01	TRDJ1*01	CALGNFPPGWTGVWGKLIF	10	0	67490	58346	1	0.0785788	0.000459073	0.0144883	19	0.000188527	1.48168e-05	0	1
V008	TRDV1*01	TRDJ1*01	CALGNPPRPRRIPYTDKLIF	10	0	67490	58346	1	0.0785788	0.000459073	0.0144883	20	0.000188527	1.48168e-05	0	1
V008	TRDV1*01	TRDJ1*01	CALGNYARPSWMGDPGYGTDKLIF	10	0	67490	58346	1	0.0785788	0.000459073	0.0144883	24	0.000188527	1.48168e-05	0	1
V008	TRDV1*01	TRDJ1*01	CALGNYDGSYWGILDDKLIF	11	0	67490	58346	1	0.0720294	0.000212838	0.00849783	20	0.000205666	1.48168e-05	0	1
V008	TRDV1*01	TRDJ1*01	CALGPNKIPRGYRWGKHTDKLIF	23	111	67490	58346	1	4.03946	2.1014e-06	0.000335025	23	0.000411332	0.00165948	1	0
V008	TRDV1*01	TRDJ1*01	CALGRCCYWGTREYTDKLIF	8	0	67490	58346	1	0.0960441	0.00213569	0.0396476	20	0.00015425	1.48168e-05	0	1
V008	TRDV1*01	TRDJ1*01	CALGRGAFHEGIRRGYTDKLIF	9	0	67490	58346	1	0.0864382	0.000990175	0.0242475	22	0.000171388	1.48168e-05	0	1
V008	TRDV1*01	TRDJ1*01	CALGVIFPAPTPGTDKLIF	54	32	67490	58346	1	0.518475	0.00237846	0.0429931	19	0.000942636	0.000488954	0	1
V008	TRDV1*01	TRDJ1*01	CALGVKRSVLGEYTDKLIF	8	0	67490	58346	1	0.0960441	0.00213569	0.0396476	19	0.00015425	1.48168e-05	0	1
V008	TRDV1*01	TRDJ1*01	CALGVLGVSSNKLIF	8	0	67490	58346	1	0.0960441	0.00213569	0.0396476	15	0.00015425	1.48168e-05	0	1
V008	TRDV1*01	TRDJ1*01	CALGVLRIWGFLADKLIF	8	0	67490	58346	1	0.0960441	0.00213569	0.0396476	18	0.00015425	1.48168e-05	0	1
V008	TRDV1*01	TRDJ1*01	CALGVVTRRGYPSPVPKLIF	48	16	67490	58346	1	0.299758	6.66579e-06	0.000638347	20	0.000839803	0.000251885	0	1
V008	TRDV1*01	TRDJ1*01	CALVPFAGLRGQWDKLIF	15	0	67490	58346	1	0.0540183	9.83272e-06	0.000844	18	0.000274221	1.48168e-05	0	1
V008	TRDV1*01	TRDJ1*01	CALVPFRGYSTRVGLTDKLIF	8	0	67490	58346	1	0.0960441	0.00213569	0.0396476	21	0.00015425	1.48168e-05	0	1
V008	TRDV1*01	TRDJ2*01	CALGCGLPYWGIQGVPPQLFF	8	0	67490	58346	1	0.0960441	0.00213569	0.0396476	21	0.00015425	1.48168e-05	0	1
V008	TRDV1*01	TRDJ2*01	CALGDSFPQSVVYWGLTAQLFF	8	0	67490	58346	1	0.0960441	0.00213569	0.0396476	22	0.00015425	1.48168e-05	0	1
V008	TRDV1*01	TRDJ2*01	CALGELRSLTAQLFF	10	0	67490	58346	1	0.0785788	0.000459073	0.0144883	15	0.000188527	1.48168e-05	0	1
V008	TRDV1*01	TRDJ2*01	CALRILGDRTGRTAQLFF	61	172	67490	58346	1	2.41591	3.58205e-06	0.000431492	18	0.00106261	0.0025633	1	0
V008	TRDV1*01	TRDJ3*01	CALGELGVFPGSWDTRQMFF	55	107	67490	58346	1	1.66835	0.00155454	0.0334525	20	0.000959775	0.00160021	1	0
V008	TRDV1*01	TRDJ4*01	CALGELTFLLTGGCTRPLIF	1054	2435	67490	58346	1	2.03348	1.31775e-05	0.00104726	20	0.0180815	0.0360937	1	0
V008	TRDV2*01	TRDJ1*01	CACAPLGDSYTDKLIF	18	0	67490	58346	1	0.0454868	9.79716e-07	0.000320227	16	0.000325638	1.48168e-05	0	1
V008	TRDV2*01	TRDJ1*01	CACDAITGKGYTDKLIF	12	0	67490	58346	1	0.0664875	9.86758e-05	0.00471016	17	0.000222805	1.48168e-05	0	1
V008	TRDV2*01	TRDJ1*01	CACDAIVHTDKLIF	10	0	67490	58346	1	0.0785788	0.000459073	0.0144883	14	0.000188527	1.48168e-05	0	1
V008	TRDV2*01	TRDJ1*01	CACDALGLGENTDKLIF	31	2	67490	58346	1	0.0810076	1.29231e-06	0.000325402	17	0.000548443	4.44504e-05	0	1
V008	TRDV2*01	TRDJ1*01	CACDALLGYTDKLIF	34	8	67490	58346	3	0.222201	6.53398e-06	0.000631509	15	0.000599859	0.000133351	0	1
V008	TRDV2*01	TRDJ1*01	CACDALVGDTLADKLIF	8	0	67490	58346	1	0.0960441	0.00213569	0.0396476	17	0.00015425	1.48168e-05	0	1
V008	TRDV2*01	TRDJ1*01	CACDALYGGSYTDKLIF	10	0	67490	58346	1	0.0785788	0.000459073	0.0144883	17	0.000188527	1.48168e-05	0	1
V008	TRDV2*01	TRDJ1*01	CACDAVLGDTHTRYTDKLIF	354	301	67490	58346	1	0.734259	8.36704e-05	0.00434616	20	0.00608429	0.00447467	0	1
V008	TRDV2*01	TRDJ1*01	CACDAVLGRTDKLIF	11	0	67490	58346	1	0.0720294	0.000212838	0.00849783	15	0.000205666	1.48168e-05	0	1
V008	TRDV2*01	TRDJ1*01	CACDAVQIVLGDTPDKLIF	5	24	67490	58346	1	3.60312	0.00134177	0.02995	19	0.000102833	0.00037042	1	0
V008	TRDV2*01	TRDJ1*01	CACDDLGGDDKLIF	33	8	67490	58346	1	0.22874	1.12629e-05	0.00092883	14	0.000582721	0.000133351	0	1
V008	TRDV2*01	TRDJ1*01	CACDEMSVTDKLIF	20	77	67490	58346	1	3.21362	1.85421e-06	0.000325402	14	0.000359916	0.00115571	1	0
V008	TRDV2*01	TRDJ1*01	CACDEVRARETQYTDKLIF	8	0	67490	58346	1	0.0960441	0.00213569	0.0396476	19	0.00015425	1.48168e-05	0	1
V008	TRDV2*01	TRDJ1*01	CACDGLGADKLIF	41	16	67490	58346	2	0.34976	0.000147174	0.00631642	13	0.000719831	0.000251885	0	1
V008	TRDV2*01	TRDJ1*01	CACDGLGDKSGTDKLIF	28	80	67490	58346	1	2.41639	1.6927e-05	0.00124895	17	0.000497026	0.00120016	1	0
V008	TRDV2*01	TRDJ1*01	CACDGLGRYTDKLIF	9	0	67490	58346	1	0.0864382	0.000990175	0.0242475	15	0.000171388	1.48168e-05	0	1
V008	TRDV2*01	TRDJ1*01	CACDGLLGVPTDKLIF	8	0	67490	58346	1	0.0960441	0.00213569	0.0396476	16	0.00015425	1.48168e-05	0	1
V008	TRDV2*01	TRDJ1*01	CACDGPLGARYTDKLIF	12	0	67490	58346	1	0.0664875	9.86758e-05	0.00471016	17	0.000222805	1.48168e-05	0	1
V008	TRDV2*01	TRDJ1*01	CACDGVGEDKLIF	21	2	67490	58346	1	0.11785	8.28258e-06	0.000746819	13	0.000377055	4.44504e-05	0	1
V008	TRDV2*01	TRDJ1*01	CACDGVGNLATDKLIF	10	0	67490	58346	1	0.0785788	0.000459073	0.0144883	16	0.000188527	1.48168e-05	0	1
V008	TRDV2*01	TRDJ1*01	CACDILGDEDPDKLIF	23	0	67490	58346	1	0.0360073	1.17662e-06	0.000325402	16	0.000411332	1.48168e-05	0	1
V008	TRDV2*01	TRDJ1*01	CACDILGDTGKTDKLIF	19	4	67490	58346	1	0.216071	0.000523715	0.0160926	17	0.000342777	7.4084e-05	0	1
V008	TRDV2*01	TRDJ1*01	CACDILGGDKLIF	8	0	67490	58346	1	0.0960441	0.00213569	0.0396476	13	0.00015425	1.48168e-05	0	1
V008	TRDV2*01	TRDJ1*01	CACDILGLSDKLIF	8	0	67490	58346	1	0.0960441	0.00213569	0.0396476	14	0.00015425	1.48168e-05	0	1
V008	TRDV2*01	TRDJ1*01	CACDKLGDPPDDKLIF	3	20	67490	58346	1	4.53982	0.00120787	0.0278903	16	6.85554e-05	0.000311153	1	0
V008	TRDV2*01	TRDJ1*01	CACDKLGDRTDKLIF	16	1	67490	58346	2	0.101681	6.8799e-05	0.00368397	15	0.00029136	2.96336e-05	0	1
V008	TRDV2*01	TRDJ1*01	CACDKLGGGADLATDKLIF	14	0	67490	58346	1	0.0576205	2.12091e-05	0.00146414	19	0.000257083	1.48168e-05	0	1
V008	TRDV2*01	TRDJ1*01	CACDKLGLYTDKLIF	882	1254	67490	58346	1	1.23306	1.19123e-05	0.000974149	15	0.0151336	0.0185951	1	0
V008	TRDV2*01	TRDJ1*01	CACDLLGDKSDKLIF	14	1	67490	58346	3	0.115243	0.000267817	0.0098364	15	0.000257083	2.96336e-05	0	1
V008	TRDV2*01	TRDJ1*01	CACDLLGDREYTDKLIF	25	0	67490	58346	1	0.0332363	3.06694e-07	0.000285492	17	0.00044561	1.48168e-05	0	1
V008	TRDV2*01	TRDJ1*01	CACDLLGDTATDKLIF	11	1	67490	58346	2	0.144061	0.00203488	0.0393043	16	0.000205666	2.96336e-05	0	1
V008	TRDV2*01	TRDJ1*01	CACDLLPARGLYTDKLIF	12	1	67490	58346	1	0.132977	0.00103749	0.0248945	18	0.000222805	2.96336e-05	0	1
V008	TRDV2*01	TRDJ1*01	CACDMWGINADKLIF	54	124	67490	58346	1	1.9666	1.56647e-05	0.00118491	15	0.000942636	0.0018521	1	0
V008	TRDV2*01	TRDJ1*01	CACDNIGALTDKLIF	26	67	67490	58346	1	2.17849	0.000357925	0.0121857	15	0.000462749	0.00100754	1	0
V008	TRDV2*01	TRDJ1*01	CACDNIMPGDSYTDKLIF	8	0	67490	58346	1	0.0960441	0.00213569	0.0396476	18	0.00015425	1.48168e-05	0	1
V008	TRDV2*01	TRDJ1*01	CACDNLGVNTDKLIF	9	0	67490	58346	1	0.0864382	0.000990175	0.0242475	15	0.000171388	1.48168e-05	0	1
V008	TRDV2*01	TRDJ1*01	CACDNWGSTDKLIF	20	1	67490	58346	6	0.0823078	4.54676e-06	0.000488127	14	0.000359916	2.96336e-05	0	1
V008	TRDV2*01	TRDJ1*01	CACDPASPTGGYAAPKLIF	8	0	67490	58346	1	0.0960441	0.00213569	0.0396476	19	0.00015425	1.48168e-05	0	1
V008	TRDV2*01	TRDJ1*01	CACDPILGIPDKLIF	15	44	67490	58346	1	2.43241	0.00149844	0.0323818	15	0.000274221	0.000666756	1	0
V008	TRDV2*01	TRDJ1*01	CACDPIPSTGTGDGGYTDKLIF	43	102	67490	58346	1	2.02532	5.47378e-05	0.00309351	22	0.000754109	0.00152613	1	0
V008	TRDV2*01	TRDJ1*01	CACDPIPTPVLGIHYTDKLIF	97	185	67490	58346	1	1.64259	5.75032e-05	0.00322339	21	0.00167961	0.00275592	1	0
V008	TRDV2*01	TRDJ1*01	CACDPLGDSAKKNTDKLIF	36	9	67490	58346	1	0.23354	6.63488e-06	0.000636812	19	0.000634137	0.000148168	0	1
V008	TRDV2*01	TRDJ1*01	CACDPLGDTDKLIF	9	42	67490	58346	9	3.71916	2.84182e-05	0.00185548	14	0.000171388	0.000637122	3	1
V008	TRDV2*01	TRDJ1*01	CACDPLGDTTDKLIF	9	38	67490	58346	6	3.37299	0.000179335	0.00751321	15	0.000171388	0.000577855	1	0
V008	TRDV2*01	TRDJ1*01	CACDPLGGAPDKLIF	11	0	67490	58346	1	0.0720294	0.000212838	0.00849783	15	0.000205666	1.48168e-05	0	1
V008	TRDV2*01	TRDJ1*01	CACDPLGGGIQNNTDKLIF	8	0	67490	58346	1	0.0960441	0.00213569	0.0396476	19	0.00015425	1.48168e-05	0	1
V008	TRDV2*01	TRDJ1*01	CACDPLGGGQYTDKLIF	23	0	67490	58346	2	0.0360073	1.17662e-06	0.000325402	17	0.000411332	1.48168e-05	0	1
V008	TRDV2*01	TRDJ1*01	CACDPLQVLGDTTDKLIF	10	0	67490	58346	1	0.0785788	0.000459073	0.0144883	18	0.000188527	1.48168e-05	0	1
V008	TRDV2*01	TRDJ1*01	CACDPLRVAGGLYTDKLIF	14	0	67490	58346	1	0.0576205	2.12091e-05	0.00146414	19	0.000257083	1.48168e-05	0	1
V008	TRDV2*01	TRDJ1*01	CACDPLSPLGDIRYTDKLIF	17	2	67490	58346	1	0.144048	0.000121641	0.00544509	20	0.000308499	4.44504e-05	0	1
V008	TRDV2*01	TRDJ1*01	CACDPLWATDKLIF	16	0	67490	58346	1	0.0508399	4.55848e-06	0.000488127	14	0.00029136	1.48168e-05	0	1
V008	TRDV2*01	TRDJ1*01	CACDPMGGEYTDKLIF	142	87	67490	58346	1	0.5314	5.57325e-06	0.000554947	16	0.00245085	0.00130388	0	1
V008	TRDV2*01	TRDJ1*01	CACDPRFPGWGLYTDKLIF	9	0	67490	58346	1	0.0864382	0.000990175	0.0242475	19	0.000171388	1.48168e-05	0	1
V008	TRDV2*01	TRDJ1*01	CACDPVGDGGYAFKLIF	13	0	67490	58346	1	0.0617373	4.57477e-05	0.00270522	17	0.000239944	1.48168e-05	0	1
V008	TRDV2*01	TRDJ1*01	CACDPVIQVKDKLIF	456	657	67490	58346	1	1.24716	0.00028882	0.0103767	15	0.00783245	0.00974945	1	0
V008	TRDV2*01	TRDJ1*01	CACDPVKLGDTPSDKLIF	81	33	67490	58346	1	0.358135	2.92476e-06	0.000380182	18	0.00140539	0.000503771	0	1
V008	TRDV2*01	TRDJ1*01	CACDPVLGDRGPYTDKLIF	20	5	67490	58346	1	0.246938	0.000915008	0.0229252	19	0.000359916	8.89007e-05	0	1
V008	TRDV2*01	TRDJ1*01	CACDPVLGDTGPGSYTDKLIF	85	7	67490	58346	1	0.0803112	1.55371e-06	0.000325402	21	0.00147394	0.000118534	0	1
V008	TRDV2*01	TRDJ1*01	CACDPVLGDTQYTDKLIF	47	15	67490	58346	3	0.288004	4.4906e-06	0.000484827	18	0.000822664	0.000237069	0	1
V008	TRDV2*01	TRDJ1*01	CACDPVLGDTRGYTDKLIF	10	0	67490	58346	1	0.0785788	0.000459073	0.0144883	19	0.000188527	1.48168e-05	0	1
V008	TRDV2*01	TRDJ1*01	CACDPVLGEPPGKLIF	18	4	67490	58346	1	0.227447	0.000931202	0.0233146	16	0.000325638	7.4084e-05	0	1
V008	TRDV2*01	TRDJ1*01	CACDPVLGGSSDTDKLIF	35	11	67490	58346	1	0.288046	7.67571e-05	0.00403979	18	0.000616998	0.000177801	0	1
V008	TRDV2*01	TRDJ1*01	CACDPVLGTTVGDKLIF	3	21	67490	58346	1	4.75607	0.000712004	0.0188059	17	6.85554e-05	0.000325969	1	0
V008	TRDV2*01	TRDJ1*01	CACDQSFPTVLGDTKFTDKLIF	8	0	67490	58346	1	0.0960441	0.00213569	0.0396476	22	0.00015425	1.48168e-05	0	1
V008	TRDV2*01	TRDJ1*01	CACDQVGGMRGTDKLIF	13	39	67490	58346	1	2.47092	0.00199154	0.038931	17	0.000239944	0.000592672	1	0
V008	TRDV2*01	TRDJ1*01	CACDQVPTMGGEATDKLIF	8	0	67490	58346	1	0.0960441	0.00213569	0.0396476	19	0.00015425	1.48168e-05	0	1
V008	TRDV2*01	TRDJ1*01	CACDRIGAPDKLIF	10	0	67490	58346	1	0.0785788	0.000459073	0.0144883	14	0.000188527	1.48168e-05	0	1
V008	TRDV2*01	TRDJ1*01	CACDRLGDDGKLIF	17	0	67490	58346	1	0.0480146	2.1133e-06	0.000335025	14	0.000308499	1.48168e-05	0	1
V008	TRDV2*01	TRDJ1*01	CACDRLGDQILDKLIF	8	0	67490	58346	1	0.0960441	0.00213569	0.0396476	16	0.00015425	1.48168e-05	0	1
V008	TRDV2*01	TRDJ1*01	CACDRLGEYTDKLIF	14	0	67490	58346	3	0.0576205	2.12091e-05	0.00146414	15	0.000257083	1.48168e-05	0	1
V008	TRDV2*01	TRDJ1*01	CACDRLGGYHTDKLIF	16	2	67490	58346	1	0.152524	0.000235527	0.00922725	16	0.00029136	4.44504e-05	0	1
V008	TRDV2*01	TRDJ1*01	CACDRLGIYTDKLIF	12	0	67490	58346	1	0.0664875	9.86758e-05	0.00471016	15	0.000222805	1.48168e-05	0	1
V008	TRDV2*01	TRDJ1*01	CACDRVGGGYATGLIF	5	43	67490	58346	1	6.34328	1.34792e-06	0.000325402	16	0.000102833	0.000651939	1	0
V008	TRDV2*01	TRDJ1*01	CACDSAGANTDKLIF	9	0	67490	58346	1	0.0864382	0.000990175	0.0242475	15	0.000171388	1.48168e-05	0	1
V008	TRDV2*01	TRDJ1*01	CACDSITDTDKLIF	13	2	67490	58346	1	0.185217	0.00278265	0.0489298	14	0.000239944	4.44504e-05	0	1
V008	TRDV2*01	TRDJ1*01	CACDSLAGGPTYTDKLIF	9	0	67490	58346	1	0.0864382	0.000990175	0.0242475	18	0.000171388	1.48168e-05	0	1
V008	TRDV2*01	TRDJ1*01	CACDSLGDAPYTDKLIF	10	0	67490	58346	1	0.0785788	0.000459073	0.0144883	17	0.000188527	1.48168e-05	0	1
V008	TRDV2*01	TRDJ1*01	CACDSLGEYTDKLIF	29	9	67490	58346	4	0.288067	0.000241271	0.00937882	15	0.000514165	0.000148168	0	1
V008	TRDV2*01	TRDJ1*01	CACDSLGGPDTDKLIF	18	0	67490	58346	1	0.0454868	9.79716e-07	0.000320227	16	0.000325638	1.48168e-05	0	1
V008	TRDV2*01	TRDJ1*01	CACDSLGVGDTRGDKLIF	15	0	67490	58346	1	0.0540183	9.83272e-06	0.000844	18	0.000274221	1.48168e-05	0	1
V008	TRDV2*01	TRDJ1*01	CACDSLLANTDKLIF	8	0	67490	58346	1	0.0960441	0.00213569	0.0396476	15	0.00015425	1.48168e-05	0	1
V008	TRDV2*01	TRDJ1*01	CACDSLLGDTGIDKLIF	21	3	67490	58346	1	0.157135	4.13365e-05	0.0024967	17	0.000377055	5.92672e-05	0	1
V008	TRDV2*01	TRDJ1*01	CACDSLLGDTPPSPDKLIF	29	82	67490	58346	1	2.39354	1.46111e-05	0.00114089	19	0.000514165	0.00122979	1	0
V008	TRDV2*01	TRDJ1*01	CACDSLSVLGEGGTDKLIF	10	0	67490	58346	1	0.0785788	0.000459073	0.0144883	19	0.000188527	1.48168e-05	0	1
V008	TRDV2*01	TRDJ1*01	CACDSLTGGTDKLIF	269	214	67490	58346	2	0.687416	4.52332e-05	0.00269262	15	0.00462749	0.00318561	0	1
V008	TRDV2*01	TRDJ1*01	CACDSVLGASEYTDKLIF	179	435	67490	58346	1	2.10117	5.29513e-06	0.000538636	18	0.00308499	0.00646012	1	0
V008	TRDV2*01	TRDJ1*01	CACDSVLGDKYTDKLIF	17	3	67490	58346	1	0.192067	0.000501337	0.0155085	17	0.000308499	5.92672e-05	0	1
V008	TRDV2*01	TRDJ1*01	CACDSVLGDTGDKLIF	15	0	67490	58346	1	0.0540183	9.83272e-06	0.000844	16	0.000274221	1.48168e-05	0	1
V008	TRDV2*01	TRDJ1*01	CACDSVLLGDMGDKLIF	9	0	67490	58346	1	0.0864382	0.000990175	0.0242475	17	0.000171388	1.48168e-05	0	1
V008	TRDV2*01	TRDJ1*01	CACDSWGMSDKLIF	21	4	67490	58346	2	0.196422	0.00016267	0.00692328	14	0.000377055	7.4084e-05	0	1
V008	TRDV2*01	TRDJ1*01	CACDTFFGGDTPHKGLIF	10	0	67490	58346	1	0.0785788	0.000459073	0.0144883	18	0.000188527	1.48168e-05	0	1
V008	TRDV2*01	TRDJ1*01	CACDTGNLPTGDTRHGTDKLIF	9	0	67490	58346	1	0.0864382	0.000990175	0.0242475	22	0.000171388	1.48168e-05	0	1
V008	TRDV2*01	TRDJ1*01	CACDTIEGDTWYTDKLIF	2	25	67490	58346	1	7.49499	1.90474e-05	0.00136318	18	5.14165e-05	0.000385237	1	0
V008	TRDV2*01	TRDJ1*01	CACDTILSSGAPIGLYTDKLIF	7	36	67490	58346	1	4.00004	4.58371e-05	0.00270902	22	0.000137111	0.000548221	1	0
V008	TRDV2*01	TRDJ1*01	CACDTINKPGYAGFYTDKLIF	81	52	67490	58346	1	0.558427	0.000890229	0.0223357	21	0.00140539	0.00078529	0	1
V008	TRDV2*01	TRDJ1*01	CACDTIPDWGLSTDKLIF	7	33	67490	58346	1	3.67555	0.000189415	0.00780139	18	0.000137111	0.000503771	1	0
V008	TRDV2*01	TRDJ1*01	CACDTIPVRDTNTDKLIF	29	11	67490	58346	1	0.345691	0.00122059	0.0281658	18	0.000514165	0.000177801	0	1
V008	TRDV2*01	TRDJ1*01	CACDTIQLGDTRGRVSTDKLIF	14	0	67490	58346	1	0.0576205	2.12091e-05	0.00146414	22	0.000257083	1.48168e-05	0	1
V008	TRDV2*01	TRDJ1*01	CACDTISATGGYATDKLIF	8	0	67490	58346	1	0.0960441	0.00213569	0.0396476	19	0.00015425	1.48168e-05	0	1
V008	TRDV2*01	TRDJ1*01	CACDTISGGYERAKLIF	14	0	67490	58346	1	0.0576205	2.12091e-05	0.00146414	17	0.000257083	1.48168e-05	0	1
V008	TRDV2*01	TRDJ1*01	CACDTLAGGPGNNTDKLIF	34	74	67490	58346	1	1.85349	0.0019171	0.038931	19	0.000599859	0.00111126	1	0
V008	TRDV2*01	TRDJ1*01	CACDTLALAGLQAVLGDTPDKLIF	10	0	67490	58346	1	0.0785788	0.000459073	0.0144883	24	0.000188527	1.48168e-05	0	1
V008	TRDV2*01	TRDJ1*01	CACDTLEGYADKLIF	27	2	67490	58346	1	0.0925865	4.90807e-07	0.000285492	15	0.000479888	4.44504e-05	0	1
V008	TRDV2*01	TRDJ1*01	CACDTLEPTKHTDKLIF	2	20	67490	58346	1	6.05319	0.00033789	0.011842	17	5.14165e-05	0.000311153	1	0
V008	TRDV2*01	TRDJ1*01	CACDTLGDKFTDKLIF	4	49	67490	58346	1	8.65084	1.27974e-06	0.000325402	16	8.56942e-05	0.00074084	1	0
V008	TRDV2*01	TRDJ1*01	CACDTLGDTLPDKLIF	13	0	67490	58346	1	0.0617373	4.57477e-05	0.00270522	16	0.000239944	1.48168e-05	0	1
V008	TRDV2*01	TRDJ1*01	CACDTLGERPDKLIF	40	10	67490	58346	1	0.231818	2.42037e-06	0.000345277	15	0.000702693	0.000162985	0	1
V008	TRDV2*01	TRDJ1*01	CACDTLGESRSKLIF	13	0	67490	58346	1	0.0617373	4.57477e-05	0.00270522	15	0.000239944	1.48168e-05	0	1
V008	TRDV2*01	TRDJ1*01	CACDTLGVNTDKLIF	26	9	67490	58346	7	0.320091	0.00104114	0.0249651	15	0.000462749	0.000148168	1	1
V008	TRDV2*01	TRDJ1*01	CACDTLGVYTDKLIF	8	0	67490	58346	7	0.0960441	0.00213569	0.0396476	15	0.00015425	1.48168e-05	1	2
V008	TRDV2*01	TRDJ1*01	CACDTLLGDHTDKLIF	16	3	67490	58346	4	0.203369	0.00092204	0.023096	16	0.00029136	5.92672e-05	0	1
V008	TRDV2*01	TRDJ1*01	CACDTLLGDTGDKLIF	8	0	67490	58346	1	0.0960441	0.00213569	0.0396476	16	0.00015425	1.48168e-05	0	1
V008	TRDV2*01	TRDJ1*01	CACDTLLGDTQGNKLIF	37	5	67490	58346	2	0.136426	1.15534e-06	0.000325402	17	0.000651276	8.89007e-05	0	1
V008	TRDV2*01	TRDJ1*01	CACDTLMGDRRADTDKLIF	8	0	67490	58346	1	0.0960441	0.00213569	0.0396476	19	0.00015425	1.48168e-05	0	1
V008	TRDV2*01	TRDJ1*01	CACDTLPPSRGTTDKLIF	14	0	67490	58346	1	0.0576205	2.12091e-05	0.00146414	18	0.000257083	1.48168e-05	0	1
V008	TRDV2*01	TRDJ1*01	CACDTLPTAILGDTEKYTDKLIF	39	15	67490	58346	1	0.345652	0.00017044	0.00717815	23	0.000685554	0.000237069	0	1
V008	TRDV2*01	TRDJ1*01	CACDTLPTFATGDFTDKLIF	8	42	67490	58346	1	4.13247	1.11379e-05	0.000927145	20	0.00015425	0.000637122	1	0
V008	TRDV2*01	TRDJ1*01	CACDTLRPKSDKLIF	48	24	67490	58346	1	0.440873	0.000563711	0.0170624	15	0.000839803	0.00037042	0	1
V008	TRDV2*01	TRDJ1*01	CACDTLRTGGPYTDKLIF	29	1	67490	58346	4	0.0576066	8.71994e-07	0.000314766	18	0.000514165	2.96336e-05	0	1
V008	TRDV2*01	TRDJ1*01	CACDTLRVHDRLGDIDKLIF	17	0	67490	58346	1	0.0480146	2.1133e-06	0.000335025	20	0.000308499	1.48168e-05	0	1
V008	TRDV2*01	TRDJ1*01	CACDTLSGGFQNDVHKLIF	72	46	67490	58346	1	0.556298	0.0016042	0.0341307	19	0.00125114	0.000696389	0	1
V008	TRDV2*01	TRDJ1*01	CACDTLSGTKQGDDTDKLIF	4	27	67490	58346	1	4.84289	0.00010394	0.00486605	20	8.56942e-05	0.00041487	1	0
V008	TRDV2*01	TRDJ1*01	CACDTLSTGGDTDKLIF	15	3	67490	58346	2	0.216083	0.00168345	0.035619	17	0.000274221	5.92672e-05	0	2
V008	TRDV2*01	TRDJ1*01	CACDTLVASTDKLIF	1	31	67490	58346	1	13.8384	1.04926e-06	0.000322039	15	3.42777e-05	0.000474137	1	0
V008	TRDV2*01	TRDJ1*01	CACDTLYNPGILTDKLIF	14	0	67490	58346	1	0.0576205	2.12091e-05	0.00146414	18	0.000257083	1.48168e-05	0	1
V008	TRDV2*01	TRDJ1*01	CACDTMAMGAPYTDKLIF	12	1	67490	58346	1	0.132977	0.00103749	0.0248945	18	0.000222805	2.96336e-05	0	1
V008	TRDV2*01	TRDJ1*01	CACDTMEVGDTRYTDKLIF	10	59	67490	58346	1	4.71885	1.32266e-06	0.000325402	19	0.000188527	0.000889007	1	0
V008	TRDV2*01	TRDJ1*01	CACDTPWARDTRTDKLIF	11	0	67490	58346	1	0.0720294	0.000212838	0.00849783	18	0.000205666	1.48168e-05	0	1
V008	TRDV2*01	TRDJ1*01	CACDTPWGSYTDKLIF	8	0	67490	58346	1	0.0960441	0.00213569	0.0396476	16	0.00015425	1.48168e-05	0	1
V008	TRDV2*01	TRDJ1*01	CACDTTGLLLGDTPSTDKLIF	3	55	67490	58346	1	12.1125	1.91868e-06	0.000328593	21	6.85554e-05	0.00082974	1	0
V008	TRDV2*01	TRDJ1*01	CACDTVAEYTDKLIF	8	0	67490	58346	1	0.0960441	0.00213569	0.0396476	15	0.00015425	1.48168e-05	0	1
V008	TRDV2*01	TRDJ1*01	CACDTVAHWGILDDKLIF	20	0	67490	58346	1	0.0411533	2.10555e-07	0.000285492	18	0.000359916	1.48168e-05	0	1
V008	TRDV2*01	TRDJ1*01	CACDTVARRDTRRDTDKLIF	80	54	67490	58346	1	0.586681	0.00231087	0.0423494	20	0.00138825	0.000814923	0	1
V008	TRDV2*01	TRDJ1*01	CACDTVATGGRGLYTDKLIF	10	0	67490	58346	1	0.0785788	0.000459073	0.0144883	20	0.000188527	1.48168e-05	0	1
V008	TRDV2*01	TRDJ1*01	CACDTVDGGYAGSDKLIF	3	29	67490	58346	1	6.48632	9.41357e-06	0.00082184	18	6.85554e-05	0.000444504	1	0
V008	TRDV2*01	TRDJ1*01	CACDTVFGWGIQRTDKLIF	245	443	67490	58346	1	1.56406	5.82565e-06	0.000576164	19	0.00421616	0.00657865	1	0
V008	TRDV2*01	TRDJ1*01	CACDTVFSGGFTRKLIF	1	23	67490	58346	1	10.3775	1.08425e-05	0.000906718	17	3.42777e-05	0.000355603	1	0
V008	TRDV2*01	TRDJ1*01	CACDTVGAGGFLELIF	25	70	67490	58346	1	2.36223	7.65288e-05	0.00403968	16	0.00044561	0.00105199	1	0
V008	TRDV2*01	TRDJ1*01	CACDTVGAHDKLIF	265	586	67490	58346	1	1.91575	6.01287e-06	0.000590324	14	0.00455893	0.00869746	1	0
V008	TRDV2*01	TRDJ1*01	CACDTVGDRGHTDKLIF	12	0	67490	58346	2	0.0664875	9.86758e-05	0.00471016	17	0.000222805	1.48168e-05	1	1
V008	TRDV2*01	TRDJ1*01	CACDTVGDRGTDKLIF	23	7	67490	58346	3	0.288088	0.0013818	0.0303954	16	0.000411332	0.000118534	0	2
V008	TRDV2*01	TRDJ1*01	CACDTVGDRYTDKLIF	15	0	67490	58346	3	0.0540183	9.83272e-06	0.000844	16	0.000274221	1.48168e-05	0	2
V008	TRDV2*01	TRDJ1*01	CACDTVGDTGRADKLIF	8	0	67490	58346	1	0.0960441	0.00213569	0.0396476	17	0.00015425	1.48168e-05	0	1
V008	TRDV2*01	TRDJ1*01	CACDTVGDTPGDTDKLIF	8	0	67490	58346	1	0.0960441	0.00213569	0.0396476	18	0.00015425	1.48168e-05	0	1
V008	TRDV2*01	TRDJ1*01	CACDTVGGDHMTDKLIF	21	86	67490	58346	1	3.42189	2.31313e-06	0.000345277	17	0.000377055	0.00128906	1	0
V008	TRDV2*01	TRDJ1*01	CACDTVGGDKLIF	1	19	67490	58346	3	8.64744	0.000129513	0.00572104	13	3.42777e-05	0.000296336	1	0
V008	TRDV2*01	TRDJ1*01	CACDTVGGDTTNDKLIF	9	0	67490	58346	1	0.0864382	0.000990175	0.0242475	17	0.000171388	1.48168e-05	0	1
V008	TRDV2*01	TRDJ1*01	CACDTVGGSLTDKLIF	569	786	67490	58346	2	1.19593	0.00122361	0.0282233	16	0.00976914	0.0116608	1	0
V008	TRDV2*01	TRDJ1*01	CACDTVGGYTDKLIF	607	574	67490	58346	10	0.816027	0.000537278	0.0164715	15	0.0104204	0.00851965	2	2
V008	TRDV2*01	TRDJ1*01	CACDTVGIVSIEDKLIF	24	0	67490	58346	1	0.0345664	6.00117e-07	0.000296523	17	0.000428471	1.48168e-05	0	1
V008	TRDV2*01	TRDJ1*01	CACDTVGLAPFKLIF	4	23	67490	58346	1	4.1508	0.000790106	0.0204506	15	8.56942e-05	0.000355603	1	0
V008	TRDV2*01	TRDJ1*01	CACDTVGPTDKLIF	51	28	67490	58346	3	0.481912	0.00143714	0.0312333	14	0.00089122	0.000429687	0	1
V008	TRDV2*01	TRDJ1*01	CACDTVGVGTDKLIF	13	0	67490	58346	2	0.0617373	4.57477e-05	0.00270522	15	0.000239944	1.48168e-05	0	1
V008	TRDV2*01	TRDJ1*01	CACDTVHPTGTGGGTDKLIF	1	13	67490	58346	1	6.05267	0.0024991	0.0443954	20	3.42777e-05	0.000207435	1	0
V008	TRDV2*01	TRDJ1*01	CACDTVISPSKTGGFPTETDKLIF	8	0	67490	58346	1	0.0960441	0.00213569	0.0396476	24	0.00015425	1.48168e-05	0	1
V008	TRDV2*01	TRDJ1*01	CACDTVLGDKKLIF	9	0	67490	58346	1	0.0864382	0.000990175	0.0242475	14	0.000171388	1.48168e-05	0	1
V008	TRDV2*01	TRDJ1*01	CACDTVLGDTKYTDKLIF	23	6	67490	58346	8	0.252073	0.000525824	0.0161389	18	0.000411332	0.000103718	1	1
V008	TRDV2*01	TRDJ1*01	CACDTVLGDTRGTDKLIF	1	15	67490	58346	2	6.91754	0.000783795	0.020302	18	3.42777e-05	0.000237069	2	0
V008	TRDV2*01	TRDJ1*01	CACDTVLGDTRTDKLIF	8	0	67490	58346	1	0.0960441	0.00213569	0.0396476	17	0.00015425	1.48168e-05	0	1
V008	TRDV2*01	TRDJ1*01	CACDTVLGHDKLIF	8	0	67490	58346	1	0.0960441	0.00213569	0.0396476	14	0.00015425	1.48168e-05	0	1
V008	TRDV2*01	TRDJ1*01	CACDTVPFERPEVGDNIIHKLIF	14	0	67490	58346	1	0.0576205	2.12091e-05	0.00146414	23	0.000257083	1.48168e-05	0	1
V008	TRDV2*01	TRDJ1*01	CACDTVPGGYANTDKLIF	13	1	67490	58346	1	0.123476	0.000527607	0.0161843	18	0.000239944	2.96336e-05	0	1
V008	TRDV2*01	TRDJ1*01	CACDTVPGPDKLIF	11	36	67490	58346	1	2.66651	0.00181157	0.0371739	14	0.000205666	0.000548221	1	0
V008	TRDV2*01	TRDJ1*01	CACDTVPLPDTGGWPDKLIF	10	0	67490	58346	1	0.0785788	0.000459073	0.0144883	20	0.000188527	1.48168e-05	0	1
V008	TRDV2*01	TRDJ1*01	CACDTVPRPGDKGDKLIF	8	0	67490	58346	1	0.0960441	0.00213569	0.0396476	18	0.00015425	1.48168e-05	0	1
V008	TRDV2*01	TRDJ1*01	CACDTVPTGGRGNYTDKLIF	13	0	67490	58346	1	0.0617373	4.57477e-05	0.00270522	20	0.000239944	1.48168e-05	0	1
V008	TRDV2*01	TRDJ1*01	CACDTVPYSELGTTDKLIF	10	0	67490	58346	1	0.0785788	0.000459073	0.0144883	19	0.000188527	1.48168e-05	0	1
V008	TRDV2*01	TRDJ1*01	CACDTVQGGAGDTSTDKLIF	5	38	67490	58346	1	5.62203	3.77739e-06	0.000446494	20	0.000102833	0.000577855	1	0
V008	TRDV2*01	TRDJ1*01	CACDTVQRGYAMDKLIF	8	0	67490	58346	1	0.0960441	0.00213569	0.0396476	17	0.00015425	1.48168e-05	0	1
V008	TRDV2*01	TRDJ1*01	CACDTVQTGYLGDTGAGLYTDKLIF	8	0	67490	58346	1	0.0960441	0.00213569	0.0396476	25	0.00015425	1.48168e-05	0	1
V008	TRDV2*01	TRDJ1*01	CACDTVRAGAQHEGYLYTDKLIF	95	61	67490	58346	1	0.557928	0.000284791	0.0102526	23	0.00164533	0.000918641	0	1
V008	TRDV2*01	TRDJ1*01	CACDTVSGDPSGNKLIF	11	0	67490	58346	1	0.0720294	0.000212838	0.00849783	17	0.000205666	1.48168e-05	0	1
V008	TRDV2*01	TRDJ1*01	CACDTVSGGYGVFYTDKLIF	9	0	67490	58346	1	0.0864382	0.000990175	0.0242475	20	0.000171388	1.48168e-05	0	1
V008	TRDV2*01	TRDJ1*01	CACDTVSYTDKLIF	11	0	67490	58346	7	0.0720294	0.000212838	0.00849783	14	0.000205666	1.48168e-05	1	2
V008	TRDV2*01	TRDJ1*01	CACDTVTARPGDKLIF	2	83	67490	58346	1	24.2354	1.84522e-06	0.000325402	16	5.14165e-05	0.00124461	1	0
V008	TRDV2*01	TRDJ1*01	CACDTVTGGPRMMGTDKLIF	57	30	67490	58346	1	0.461822	0.000354198	0.0120742	20	0.000994053	0.000459321	0	1
V008	TRDV2*01	TRDJ1*01	CACDTVTGGSYYTDKLIF	66	37	67490	58346	1	0.490036	0.000339892	0.0119083	18	0.0011483	0.000563038	0	1
V008	TRDV2*01	TRDJ1*01	CACDTVTVLGDTRDGKLIF	38	3	67490	58346	1	0.0886144	7.72695e-07	0.000304931	19	0.000668415	5.92672e-05	0	1
V008	TRDV2*01	TRDJ1*01	CACDTVYLGETTDTDKLIF	1	73	67490	58346	1	32.0212	1.69903e-06	0.000325402	19	3.42777e-05	0.00109644	1	0
V008	TRDV2*01	TRDJ1*01	CACDTVYTGGSYTDKLIF	23	8	67490	58346	1	0.324104	0.00197996	0.038931	18	0.000411332	0.000133351	0	1
V008	TRDV2*01	TRDJ1*01	CACDTWGEPTDKLIF	4	23	67490	58346	1	4.1508	0.000790106	0.0204506	15	8.56942e-05	0.000355603	1	0
V008	TRDV2*01	TRDJ1*01	CACDTWGILADKLIF	181	94	67490	58346	1	0.450486	3.7066e-06	0.000442025	15	0.00311927	0.0014076	0	1
V008	TRDV2*01	TRDJ1*01	CACDVISAADKLIF	8	35	67490	58346	1	3.45938	0.000187	0.00773244	14	0.00015425	0.000533404	1	0
V008	TRDV2*01	TRDJ1*01	CACDVLGDFTDKLIF	97	173	67490	58346	2	1.53634	0.000600977	0.0176715	15	0.00167961	0.00257812	1	0
V008	TRDV2*01	TRDJ1*01	CACDVLGDKLGNTDKLIF	10	0	67490	58346	1	0.0785788	0.000459073	0.0144883	18	0.000188527	1.48168e-05	0	1
V008	TRDV2*01	TRDJ1*01	CACDVLGDNTDKLIF	10	0	67490	58346	4	0.0785788	0.000459073	0.0144883	15	0.000188527	1.48168e-05	0	1
V008	TRDV2*01	TRDJ1*01	CACDVLGDTDKLIF	8	0	67490	58346	8	0.0960441	0.00213569	0.0396476	14	0.00015425	1.48168e-05	2	1
V008	TRDV2*01	TRDJ1*01	CACDWLGQYTDKLIF	10	0	67490	58346	1	0.0785788	0.000459073	0.0144883	15	0.000188527	1.48168e-05	0	1
V008	TRDV2*01	TRDJ1*01	CACDYISPKVRSGPALDHTDKLIF	15	0	67490	58346	1	0.0540183	9.83272e-06	0.000844	24	0.000274221	1.48168e-05	0	1
V008	TRDV2*01	TRDJ1*01	CACEALLRRGSDSTDKLIF	10	0	67490	58346	1	0.0785788	0.000459073	0.0144883	19	0.000188527	1.48168e-05	0	1
V008	TRDV2*01	TRDJ1*01	CACEGPLRPTGGFYTDKLIF	17	2	67490	58346	1	0.144048	0.000121641	0.00544509	20	0.000308499	4.44504e-05	0	1
V008	TRDV2*01	TRDJ1*01	CACELLGGLGYTDKLIF	8	0	67490	58346	1	0.0960441	0.00213569	0.0396476	17	0.00015425	1.48168e-05	0	1
V008	TRDV2*01	TRDJ1*01	CACEPIRTDKLIF	9	0	67490	58346	1	0.0864382	0.000990175	0.0242475	13	0.000171388	1.48168e-05	0	1
V008	TRDV2*01	TRDJ1*01	CACEPLDMTTDKLIF	12	0	67490	58346	1	0.0664875	9.86758e-05	0.00471016	15	0.000222805	1.48168e-05	0	1
V008	TRDV2*01	TRDJ1*01	CACEPLLGVNTDKLIF	10	39	67490	58346	1	3.14497	0.000254134	0.00941448	16	0.000188527	0.000592672	1	0
V008	TRDV2*01	TRDJ1*01	CACERLLLGDTRLGSDTDKLIF	9	0	67490	58346	1	0.0864382	0.000990175	0.0242475	22	0.000171388	1.48168e-05	0	1
V008	TRDV2*01	TRDJ1*01	CACESLMGPTDKLIF	5	33	67490	58346	1	4.9009	2.39355e-05	0.00162206	15	0.000102833	0.000503771	1	0
V008	TRDV2*01	TRDJ1*01	CACGAVLGLPTSGGLGHTDKLIF	8	0	67490	58346	1	0.0960441	0.00213569	0.0396476	23	0.00015425	1.48168e-05	0	1
V008	TRDV2*01	TRDJ1*01	CACLPLTPGGDKLIF	70	32	67490	58346	1	0.401525	9.00881e-06	0.000797544	15	0.00121686	0.000488954	0	1
V008	TRDV2*01	TRDJ1*01	CACRHRSAGGYRTDKLIF	10	0	67490	58346	1	0.0785788	0.000459073	0.0144883	18	0.000188527	1.48168e-05	0	1
V008	TRDV2*01	TRDJ1*01	CACSGLLGNTDKLIF	1	28	67490	58346	1	12.5405	1.66949e-06	0.000325402	15	3.42777e-05	0.000429687	1	0
V008	TRDV2*01	TRDJ1*01	CACSHVLGDTDKLIF	20	0	67490	58346	1	0.0411533	2.10555e-07	0.000285492	15	0.000359916	1.48168e-05	0	1
V008	TRDV2*01	TRDJ1*01	CACSQLTRRDTGSGYTDKLIF	75	281	67490	58346	1	3.21708	4.28336e-06	0.000467632	21	0.00130255	0.00417833	1	0
V008	TRDV2*01	TRDJ1*01	CACSYLGDTSDKLIF	8	0	67490	58346	1	0.0960441	0.00213569	0.0396476	15	0.00015425	1.48168e-05	0	1
V008	TRDV2*01	TRDJ1*01	CACVPLGGYAADKLIF	220	121	67490	58346	1	0.476298	3.45347e-06	0.000423684	16	0.00378768	0.00180765	0	1
V008	TRDV2*01	TRDJ1*01	CAFDAGFFPLLTGGPPYTDKLIF	9	0	67490	58346	1	0.0864382	0.000990175	0.0242475	23	0.000171388	1.48168e-05	0	1
V008	TRDV2*01	TRDJ1*01	CAWDPLGYARTDKLIF	16	0	67490	58346	1	0.0508399	4.55848e-06	0.000488127	16	0.00029136	1.48168e-05	0	1
V008	TRDV2*01	TRDJ2*01	CACDAVLGAGALTAQLFF	9	0	67490	58346	1	0.0864382	0.000990175	0.0242475	18	0.000171388	1.48168e-05	0	1
V008	TRDV2*01	TRDJ2*01	CACDRLGDGGTAQLFF	17	59	67490	58346	1	2.8834	2.4275e-05	0.00163886	16	0.000308499	0.000889007	1	0
V008	TRDV2*01	TRDJ2*01	CACDTVGETAQLFF	11	1	67490	58346	2	0.144061	0.00203488	0.0393043	14	0.000205666	2.96336e-05	0	1
V008	TRDV2*01	TRDJ3*01	CACAAAGGILWDTRQMFF	9	0	67490	58346	1	0.0864382	0.000990175	0.0242475	18	0.000171388	1.48168e-05	0	1
V008	TRDV2*01	TRDJ3*01	CACDIGGPSSWDTRQMFF	8	0	67490	58346	1	0.0960441	0.00213569	0.0396476	18	0.00015425	1.48168e-05	0	1
V008	TRDV2*01	TRDJ3*01	CACDKAGGYEHSWDTRQMFF	8	0	67490	58346	1	0.0960441	0.00213569	0.0396476	20	0.00015425	1.48168e-05	0	1
V008	TRDV2*01	TRDJ3*01	CACDKLGESSWDTRQMFF	30	11	67490	58346	1	0.334534	0.000780222	0.020302	18	0.000531304	0.000177801	0	1
V008	TRDV2*01	TRDJ3*01	CACDMAGPSSWDTRQMFF	1	39	67490	58346	1	17.3	1.34637e-06	0.000325402	18	3.42777e-05	0.000592672	1	0
V008	TRDV2*01	TRDJ3*01	CACDMTGSSWDTRQMFF	50	98	67490	58346	1	1.67918	0.00219809	0.0407214	17	0.000874081	0.00146686	1	0
V008	TRDV2*01	TRDJ3*01	CACDRLGDSGWDTRQMFF	8	0	67490	58346	1	0.0960441	0.00213569	0.0396476	18	0.00015425	1.48168e-05	0	1
V008	TRDV2*01	TRDJ3*01	CACDRLLGASSWDTRQMFF	8	0	67490	58346	1	0.0960441	0.00213569	0.0396476	19	0.00015425	1.48168e-05	0	1
V008	TRDV2*01	TRDJ3*01	CACDRSPLGESSWDTRQMFF	34	124	67490	58346	1	3.09144	2.84062e-06	0.000373669	20	0.000599859	0.0018521	1	0
V008	TRDV2*01	TRDJ3*01	CACDTAGGTWDTRQMFF	9	0	67490	58346	5	0.0864382	0.000990175	0.0242475	17	0.000171388	1.48168e-05	0	1
V008	TRDV2*01	TRDJ3*01	CACDTAGGYSWDTRQMFF	18	47	67490	58346	7	2.18489	0.00261735	0.0463731	18	0.000325638	0.000711206	1	0
V008	TRDV2*01	TRDJ3*01	CACDTATGGYRSPWDTRQMFF	9	0	67490	58346	1	0.0864382	0.000990175	0.0242475	21	0.000171388	1.48168e-05	0	1
V008	TRDV2*01	TRDJ3*01	CACDTFSLGGTRSWDTRQMFF	101	184	67490	58346	1	1.56956	0.000216499	0.00856833	21	0.00174816	0.00274111	1	0
V008	TRDV2*01	TRDJ3*01	CACDTGGLEGFKSSWDTRQMFF	8	0	67490	58346	1	0.0960441	0.00213569	0.0396476	22	0.00015425	1.48168e-05	0	1
V008	TRDV2*01	TRDJ3*01	CACDTGGYGSWDTRQMFF	10	0	67490	58346	8	0.0785788	0.000459073	0.0144883	18	0.000188527	1.48168e-05	0	1
V008	TRDV2*01	TRDJ3*01	CACDTGMGDVRSSWDTRQMFF	13	0	67490	58346	1	0.0617373	4.57477e-05	0.00270522	21	0.000239944	1.48168e-05	0	1
V008	TRDV2*01	TRDJ3*01	CACDTGSLGDTTLIGSWDTRQMFF	9	0	67490	58346	1	0.0864382	0.000990175	0.0242475	24	0.000171388	1.48168e-05	0	1
V008	TRDV2*01	TRDJ3*01	CACDTGWGDTASWDTRQMFF	9	0	67490	58346	2	0.0864382	0.000990175	0.0242475	20	0.000171388	1.48168e-05	0	1
V008	TRDV2*01	TRDJ3*01	CACDTGWGSSWDTRQMFF	26	8	67490	58346	7	0.288077	0.000447973	0.0143837	18	0.000462749	0.000133351	0	1
V008	TRDV2*01	TRDJ3*01	CACDTLGDTPLPWDTRQMFF	123	86	67490	58346	1	0.606049	0.000375546	0.0126332	20	0.00212522	0.00128906	0	1
V008	TRDV2*01	TRDJ3*01	CACDTLGDVNSWDTRQMFF	10	0	67490	58346	1	0.0785788	0.000459073	0.0144883	19	0.000188527	1.48168e-05	0	1
V008	TRDV2*01	TRDJ3*01	CACDTLGETGGIGSWDTRQMFF	9	54	67490	58346	1	4.75791	1.69492e-06	0.000325402	22	0.000171388	0.000814923	1	0
V008	TRDV2*01	TRDJ3*01	CACDTLGSSIHTGGPSWDTRQMFF	17	104	67490	58346	1	5.04932	2.45214e-06	0.000345277	24	0.000308499	0.00155576	1	0
V008	TRDV2*01	TRDJ3*01	CACDTPSVIGDKSWDTRQMFF	17	3	67490	58346	1	0.192067	0.000501337	0.0155085	21	0.000308499	5.92672e-05	0	1
V008	TRDV2*01	TRDJ3*01	CACDTTTGGQSSWDTRQMFF	12	0	67490	58346	1	0.0664875	9.86758e-05	0.00471016	20	0.000222805	1.48168e-05	0	1
V008	TRDV2*01	TRDJ3*01	CACDTVAPHSPSWDTRQMFF	24	9	67490	58346	1	0.34571	0.00266408	0.0470146	20	0.000428471	0.000148168	0	1
V008	TRDV2*01	TRDJ3*01	CACDTVGGFGDTRQMFF	15	3	67490	58346	1	0.216083	0.00168345	0.035619	17	0.000274221	5.92672e-05	0	1
V008	TRDV2*01	TRDJ3*01	CACDTVLGDRNQSSWDTRQMFF	14	1	67490	58346	1	0.115243	0.000267817	0.0098364	22	0.000257083	2.96336e-05	0	1
V008	TRDV2*01	TRDJ3*01	CACDTVLGDSSWDTRQMFF	99	180	67490	58346	10	1.56629	0.00029599	0.0106165	19	0.00171388	0.00268184	1	1
V008	TRDV2*01	TRDJ3*01	CACDTVTGGRDTRQMFF	8	0	67490	58346	1	0.0960441	0.00213569	0.0396476	17	0.00015425	1.48168e-05	0	1
V008	TRDV2*01	TRDJ3*01	CACNLLGASSWDTRQMFF	215	327	67490	58346	1	1.31431	0.00186096	0.0380204	18	0.00370199	0.00485991	1	0
V008	TRDV3*01	TRDJ1*01	CAFFSFPTKTGKLIF	8	0	67490	58346	1	0.0960441	0.00213569	0.0396476	15	0.00015425	1.48168e-05	0	1
V008	TRDV3*01	TRDJ1*01	CAFGASSQYTDKLIF	8	0	67490	58346	1	0.0960441	0.00213569	0.0396476	15	0.00015425	1.48168e-05	0	1
V008	TRDV3*01	TRDJ1*01	CAFHPPVLGTLYTDKLIF	11	0	67490	58346	1	0.0720294	0.000212838	0.00849783	18	0.000205666	1.48168e-05	0	1
V008	TRDV3*01	TRDJ1*01	CAFLTYTLYTDKLIF	202	57	67490	58346	1	0.246357	3.4023e-06	0.000419912	15	0.00347918	0.000859374	0	1
V008	TRDV3*01	TRDJ1*01	CAFMVPTYILGDYTDKLIF	8	0	67490	58346	1	0.0960441	0.00213569	0.0396476	19	0.00015425	1.48168e-05	0	1
V008	TRDV3*01	TRDJ1*01	CAFRFFLRAGAYTDKLIF	12	0	67490	58346	1	0.0664875	9.86758e-05	0.00471016	18	0.000222805	1.48168e-05	0	1
V008	TRDV3*01	TRDJ1*01	CAFRFLLGDHYTDKLIF	11	0	67490	58346	1	0.0720294	0.000212838	0.00849783	17	0.000205666	1.48168e-05	0	1
V008	TRDV3*01	TRDJ1*01	CAFSNLRLSWGTTYTDKLIF	26	10	67490	58346	1	0.352105	0.00223863	0.0413652	20	0.000462749	0.000162985	0	1
V008	TRDV3*01	TRDJ1*01	CAFSSVAPSWLLGYTDKLIF	8	0	67490	58346	1	0.0960441	0.00213569	0.0396476	20	0.00015425	1.48168e-05	0	1
V008	TRDV3*01	TRDJ1*01	CAFTAPTNGERYTDKLIF	16	0	67490	58346	1	0.0508399	4.55848e-06	0.000488127	18	0.00029136	1.48168e-05	0	1
V008	TRDV3*01	TRDJ1*01	CALASLLGDGSDKLIF	13	0	67490	58346	1	0.0617373	4.57477e-05	0.00270522	16	0.000239944	1.48168e-05	0	1
V008	TRDV3*01	TRDJ1*01	CALSSIGAKLIF	57	8	67490	58346	1	0.134034	1.08814e-06	0.00032393	12	0.000994053	0.000133351	0	1
V008	TRDV3*01	TRDJ1*01	CALTFFPGTGGNTDKLIF	9	0	67490	58346	1	0.0864382	0.000990175	0.0242475	18	0.000171388	1.48168e-05	0	1
V008	TRDV3*01	TRDJ1*01	CASAVIFLPGDRRENTDKLIF	12	0	67490	58346	1	0.0664875	9.86758e-05	0.00471016	21	0.000222805	1.48168e-05	0	1
V008	TRDV3*01	TRDJ1*01	CASLFPTGDTDKLIF	12	0	67490	58346	1	0.0664875	9.86758e-05	0.00471016	15	0.000222805	1.48168e-05	0	1
V008	TRDV3*01	TRDJ1*01	CASRGSDKLIF	10	0	67490	58346	1	0.0785788	0.000459073	0.0144883	11	0.000188527	1.48168e-05	0	1
V008	TRDV3*01	TRDJ1*01	CASRVAVTDKLIF	8	0	67490	58346	1	0.0960441	0.00213569	0.0396476	13	0.00015425	1.48168e-05	0	1
V008	TRDV3*01	TRDJ1*01	CASTLPTGVLGGYTDKLIF	8	0	67490	58346	1	0.0960441	0.00213569	0.0396476	19	0.00015425	1.48168e-05	0	1
V008	TRDV3*01	TRDJ1*01	CASTPLGDTEYTDKLIF	10	0	67490	58346	1	0.0785788	0.000459073	0.0144883	17	0.000188527	1.48168e-05	0	1
V008	TRDV3*01	TRDJ1*01	CAVRKVSDKLIF	12	0	67490	58346	1	0.0664875	9.86758e-05	0.00471016	12	0.000222805	1.48168e-05	0	1
V008	TRDV3*01	TRDJ2*01	CAWARRGNWGIRFWAQLFF	10	0	67490	58346	1	0.0785788	0.000459073	0.0144883	19	0.000188527	1.48168e-05	0	1
V008	TRDV3*01	TRDJ3*01	CAFKPKLAWDPSSWDTRQMFF	8	0	67490	58346	1	0.0960441	0.00213569	0.0396476	21	0.00015425	1.48168e-05	0	1
V008	TRDV3*01	TRDJ3*01	CASSFRTGGSKPPNWDTRQMFF	9	0	67490	58346	1	0.0864382	0.000990175	0.0242475	22	0.000171388	1.48168e-05	0	1
V012	TRAV29/DV5*01	TRDJ1*01	CAASARRHWGISDKLIF	10	0	114125	88532	1	0.0705146	0.000253083	0.00937882	17	0.000124247	8.76225e-06	0	1
V012	TRAV36/DV7*01	TRDJ1*01	CAVPQYWGITGWSTDKLIF	10	0	114125	88532	1	0.0705146	0.000253083	0.00937882	19	0.000124247	8.76225e-06	0	1
V012	TRAV38-2/DV8*01	TRDJ1*01	CAYAPLLVSYWGTTDKLIF	54	33	114125	88532	1	0.479399	0.000716246	0.0189086	19	0.000621237	0.000297916	0	1
V012	TRDV1*01	TRDJ1*01	CALALPAGKYADKLIF	9	0	114125	88532	1	0.0775669	0.00057936	0.0170921	16	0.000112952	8.76225e-06	0	1
V012	TRDV1*01	TRDJ1*01	CALAVRQWGSPRPHTDKLIF	8	0	114125	88532	1	0.0861864	0.00132627	0.0296225	20	0.000101657	8.76225e-06	0	1
V012	TRDV1*01	TRDJ1*01	CALGACFLCWGQYTDKLIF	144	260	114125	88532	1	1.39726	0.00108364	0.025697	19	0.00163781	0.00228695	1	0
V012	TRDV1*01	TRDJ1*01	CALGADHYWIDRESDKLIF	12	0	114125	88532	1	0.0596648	4.82927e-05	0.00275982	19	0.000146838	8.76225e-06	0	1
V012	TRDV1*01	TRDJ1*01	CALGAIFHTGGWYTDKLIF	5	29	114125	88532	1	3.87951	0.000430193	0.0138708	19	6.77713e-05	0.000262867	1	0
V012	TRDV1*01	TRDJ1*01	CALGALPPAFLLLGDTADKLIF	10	1	114125	88532	1	0.14103	0.00167837	0.0355255	22	0.000124247	1.75245e-05	0	1
V012	TRDV1*01	TRDJ1*01	CALGALVLGRADKLIF	9	0	114125	88532	1	0.0775669	0.00057936	0.0170921	16	0.000112952	8.76225e-06	0	1
V012	TRDV1*01	TRDJ1*01	CALGAPCGSLGGYTDKLIF	10	0	114125	88532	1	0.0705146	0.000253083	0.00937882	19	0.000124247	8.76225e-06	0	1
V012	TRDV1*01	TRDJ1*01	CALGAPPPTTRTGTDKLIF	8	0	114125	88532	1	0.0861864	0.00132627	0.0296225	19	0.000101657	8.76225e-06	0	1
V012	TRDV1*01	TRDJ1*01	CALGARLAFLPRGIQYTDKLIF	8	0	114125	88532	1	0.0861864	0.00132627	0.0296225	22	0.000101657	8.76225e-06	0	1
V012	TRDV1*01	TRDJ1*01	CALGASGPLYWGIILYTDKLIF	10	0	114125	88532	1	0.0705146	0.000253083	0.00937882	22	0.000124247	8.76225e-06	0	1
V012	TRDV1*01	TRDJ1*01	CALGATKLGVVWYTDKLIF	11	0	114125	88532	1	0.0646376	0.000110554	0.00503712	19	0.000135543	8.76225e-06	0	1
V012	TRDV1*01	TRDJ1*01	CALGATSHWGIRYELIF	8	0	114125	88532	1	0.0861864	0.00132627	0.0296225	17	0.000101657	8.76225e-06	0	1
V012	TRDV1*01	TRDJ1*01	CALGDCGFHPGVATFDKLIF	8	0	114125	88532	1	0.0861864	0.00132627	0.0296225	20	0.000101657	8.76225e-06	0	1
V012	TRDV1*01	TRDJ1*01	CALGDHTFLSFLVHHEYTDKLIF	14	0	114125	88532	1	0.0517083	9.21488e-06	0.000806464	23	0.000169428	8.76225e-06	0	1
V012	TRDV1*01	TRDJ1*01	CALGDHYHYRDWGRNTDKLIF	10	0	114125	88532	1	0.0705146	0.000253083	0.00937882	21	0.000124247	8.76225e-06	0	1
V012	TRDV1*01	TRDJ1*01	CALGDPKAGDTTDKLIF	14	0	114125	88532	1	0.0517083	9.21488e-06	0.000806464	17	0.000169428	8.76225e-06	0	1
V012	TRDV1*01	TRDJ1*01	CALGDPLPTTPWGIRDTDKLIF	23	9	114125	88532	1	0.32317	0.00193359	0.038931	22	0.000271085	8.76225e-05	0	1
V012	TRDV1*01	TRDJ1*01	CALGDPNSSDGTGGSQLIF	8	0	114125	88532	1	0.0861864	0.00132627	0.0296225	19	0.000101657	8.76225e-06	0	1
V012	TRDV1*01	TRDJ1*01	CALGDPPDYARLGETDKLIF	10	0	114125	88532	1	0.0705146	0.000253083	0.00937882	20	0.000124247	8.76225e-06	0	1
V012	TRDV1*01	TRDJ1*01	CALGDRPSRNAHRPGILTDKLIF	8	0	114125	88532	1	0.0861864	0.00132627	0.0296225	23	0.000101657	8.76225e-06	0	1
V012	TRDV1*01	TRDJ1*01	CALGDRPSSDTYWGIRGSDKLIF	13	0	114125	88532	1	0.0554024	2.10954e-05	0.00146414	23	0.000158133	8.76225e-06	0	1
V012	TRDV1*01	TRDJ1*01	CALGDRVAFAHSTLGDTRVSKLIF	11	0	114125	88532	1	0.0646376	0.000110554	0.00503712	24	0.000135543	8.76225e-06	0	1
V012	TRDV1*01	TRDJ1*01	CALGDSGLASFGDTSGDGRPDKLIF	12	0	114125	88532	1	0.0596648	4.82927e-05	0.00275982	25	0.000146838	8.76225e-06	0	1
V012	TRDV1*01	TRDJ1*01	CALGDVLFPMRRTKWRYTDKLIF	14	0	114125	88532	1	0.0517083	9.21488e-06	0.000806464	23	0.000169428	8.76225e-06	0	1
V012	TRDV1*01	TRDJ1*01	CALGEAFLRKGVGGYRTDKLIF	34	14	114125	88532	1	0.332376	0.000200485	0.00819749	22	0.000395333	0.000131434	0	1
V012	TRDV1*01	TRDJ1*01	CALGEAHASRWENWGIPYTDKLIF	8	0	114125	88532	1	0.0861864	0.00132627	0.0296225	24	0.000101657	8.76225e-06	0	1
V012	TRDV1*01	TRDJ1*01	CALGEARAGWVGIRPYTDKLIF	12	0	114125	88532	1	0.0596648	4.82927e-05	0.00275982	22	0.000146838	8.76225e-06	0	1
V012	TRDV1*01	TRDJ1*01	CALGEAYVSGNTDKLIF	10	0	114125	88532	1	0.0705146	0.000253083	0.00937882	17	0.000124247	8.76225e-06	0	1
V012	TRDV1*01	TRDJ1*01	CALGEERLVGGYNTDKLIF	8	0	114125	88532	1	0.0861864	0.00132627	0.0296225	19	0.000101657	8.76225e-06	0	1
V012	TRDV1*01	TRDJ1*01	CALGEFLILSNRGRADKLIF	10	0	114125	88532	1	0.0705146	0.000253083	0.00937882	20	0.000124247	8.76225e-06	0	1
V012	TRDV1*01	TRDJ1*01	CALGEFLLSGTRNTDKLIF	9	0	114125	88532	1	0.0775669	0.00057936	0.0170921	19	0.000112952	8.76225e-06	0	1
V012	TRDV1*01	TRDJ1*01	CALGEFSGGFPKSLYTDKLIF	8	0	114125	88532	1	0.0861864	0.00132627	0.0296225	21	0.000101657	8.76225e-06	0	1
V012	TRDV1*01	TRDJ1*01	CALGEGFPYDWGPYDKLIF	14	0	114125	88532	1	0.0517083	9.21488e-06	0.000806464	19	0.000169428	8.76225e-06	0	1
V012	TRDV1*01	TRDJ1*01	CALGEGLPKGRMGDTVTDKLIF	23	3	114125	88532	1	0.129261	3.06111e-06	0.000388376	22	0.000271085	3.5049e-05	0	1
V012	TRDV1*01	TRDJ1*01	CALGEGLPVLPGPSFTDKLIF	11	0	114125	88532	1	0.0646376	0.000110554	0.00503712	21	0.000135543	8.76225e-06	0	1
V012	TRDV1*01	TRDJ1*01	CALGEGTAFLFIYWGRNNTDKLIF	15	3	114125	88532	1	0.193909	0.00116543	0.0273129	24	0.000180724	3.5049e-05	0	1
V012	TRDV1*01	TRDJ1*01	CALGEHLLPLPAIGSDKLIF	8	0	114125	88532	1	0.0861864	0.00132627	0.0296225	20	0.000101657	8.76225e-06	0	1
V012	TRDV1*01	TRDJ1*01	CALGEHPYVGDTDKLIF	9	0	114125	88532	1	0.0775669	0.00057936	0.0170921	17	0.000112952	8.76225e-06	0	1
V012	TRDV1*01	TRDJ1*01	CALGEHYWGIPDKLIF	16	0	114125	88532	1	0.045624	1.75828e-06	0.000325402	16	0.000192019	8.76225e-06	0	1
V012	TRDV1*01	TRDJ1*01	CALGEIIRSYWGPTDTDKLIF	42	0	114125	88532	1	0.0180321	1.04798e-06	0.000322039	21	0.000485695	8.76225e-06	0	1
V012	TRDV1*01	TRDJ1*01	CALGEIQSFSYRWGILKNTDKLIF	13	0	114125	88532	1	0.0554024	2.10954e-05	0.00146414	24	0.000158133	8.76225e-06	0	1
V012	TRDV1*01	TRDJ1*01	CALGEKEVLSPKGKLIF	16	0	114125	88532	1	0.045624	1.75828e-06	0.000325402	17	0.000192019	8.76225e-06	0	1
V012	TRDV1*01	TRDJ1*01	CALGEKFLAPLLPAASMGTDKLIF	12	0	114125	88532	1	0.0596648	4.82927e-05	0.00275982	24	0.000146838	8.76225e-06	0	1
V012	TRDV1*01	TRDJ1*01	CALGEKGLHGGTLGALCNDKLIF	11	0	114125	88532	1	0.0646376	0.000110554	0.00503712	23	0.000135543	8.76225e-06	0	1
V012	TRDV1*01	TRDJ1*01	CALGEKTLILSYWGICQYDTDKLIF	21	8	114125	88532	1	0.317298	0.00227592	0.0419487	25	0.000248495	7.88602e-05	0	1
V012	TRDV1*01	TRDJ1*01	CALGELADTAAYWGPYTDKLIF	9	0	114125	88532	1	0.0775669	0.00057936	0.0170921	22	0.000112952	8.76225e-06	0	1
V012	TRDV1*01	TRDJ1*01	CALGELAYVWGMDDTDKLIF	8	0	114125	88532	1	0.0861864	0.00132627	0.0296225	20	0.000101657	8.76225e-06	0	1
V012	TRDV1*01	TRDJ1*01	CALGELGGIRCPVKLIF	8	0	114125	88532	1	0.0861864	0.00132627	0.0296225	17	0.000101657	8.76225e-06	0	1
V012	TRDV1*01	TRDJ1*01	CALGELGILPRGIPPNKLIF	11	0	114125	88532	1	0.0646376	0.000110554	0.00503712	20	0.000135543	8.76225e-06	0	1
V012	TRDV1*01	TRDJ1*01	CALGELGKRYWGKTHTDKLIF	10	0	114125	88532	1	0.0705146	0.000253083	0.00937882	21	0.000124247	8.76225e-06	0	1
V012	TRDV1*01	TRDJ1*01	CALGELGPPCPYTDKLIF	17	0	114125	88532	1	0.0430888	7.68036e-07	0.000304931	18	0.000203314	8.76225e-06	0	1
V012	TRDV1*01	TRDJ1*01	CALGELGRLKGKLIF	9	0	114125	88532	1	0.0775669	0.00057936	0.0170921	15	0.000112952	8.76225e-06	0	1
V012	TRDV1*01	TRDJ1*01	CALGELGSAFLRRKLDKLIF	9	0	114125	88532	1	0.0775669	0.00057936	0.0170921	20	0.000112952	8.76225e-06	0	1
V012	TRDV1*01	TRDJ1*01	CALGELHTPLSDKLIF	11	0	114125	88532	1	0.0646376	0.000110554	0.00503712	16	0.000135543	8.76225e-06	0	1
V012	TRDV1*01	TRDJ1*01	CALGELIPQGFWGIEYTDKLIF	8	0	114125	88532	1	0.0861864	0.00132627	0.0296225	22	0.000101657	8.76225e-06	0	1
V012	TRDV1*01	TRDJ1*01	CALGELKDGWGIRGTDKLIF	9	0	114125	88532	1	0.0775669	0.00057936	0.0170921	20	0.000112952	8.76225e-06	0	1
V012	TRDV1*01	TRDJ1*01	CALGELLGTLPTGGGYAPNTDKLIF	9	0	114125	88532	1	0.0775669	0.00057936	0.0170921	25	0.000112952	8.76225e-06	0	1
V012	TRDV1*01	TRDJ1*01	CALGELLLLGDTQTDKLIF	8	0	114125	88532	1	0.0861864	0.00132627	0.0296225	19	0.000101657	8.76225e-06	0	1
V012	TRDV1*01	TRDJ1*01	CALGELLRPSYDVWQYTDKLIF	19	169	114125	88532	1	6.60222	1.99221e-06	0.000333337	22	0.000225904	0.00148958	1	0
V012	TRDV1*01	TRDJ1*01	CALGELLTLGLRGKLIF	8	0	114125	88532	1	0.0861864	0.00132627	0.0296225	17	0.000101657	8.76225e-06	0	1
V012	TRDV1*01	TRDJ1*01	CALGELNTVLGDTGPQHHTDKLIF	11	0	114125	88532	1	0.0646376	0.000110554	0.00503712	24	0.000135543	8.76225e-06	0	1
V012	TRDV1*01	TRDJ1*01	CALGELPFVGDIRRKKLIF	14	0	114125	88532	1	0.0517083	9.21488e-06	0.000806464	19	0.000169428	8.76225e-06	0	1
V012	TRDV1*01	TRDJ1*01	CALGELPNRVGDKLIF	8	0	114125	88532	1	0.0861864	0.00132627	0.0296225	16	0.000101657	8.76225e-06	0	1
V012	TRDV1*01	TRDJ1*01	CALGELPPPYGKLIF	9	0	114125	88532	1	0.0775669	0.00057936	0.0170921	15	0.000112952	8.76225e-06	0	1
V012	TRDV1*01	TRDJ1*01	CALGELRELGVKLIF	8	0	114125	88532	1	0.0861864	0.00132627	0.0296225	15	0.000101657	8.76225e-06	0	1
V012	TRDV1*01	TRDJ1*01	CALGELRGFRMGAYTDKLIF	13	0	114125	88532	1	0.0554024	2.10954e-05	0.00146414	20	0.000158133	8.76225e-06	0	1
V012	TRDV1*01	TRDJ1*01	CALGELRTPRYWGIREADKLIF	18	0	114125	88532	1	0.0408205	3.35485e-07	0.000285492	22	0.000214609	8.76225e-06	0	1
V012	TRDV1*01	TRDJ1*01	CALGELSHSGDLHKLIF	9	0	114125	88532	1	0.0775669	0.00057936	0.0170921	17	0.000112952	8.76225e-06	0	1
V012	TRDV1*01	TRDJ1*01	CALGELSNLGGRYTDKLIF	13	0	114125	88532	1	0.0554024	2.10954e-05	0.00146414	19	0.000158133	8.76225e-06	0	1
V012	TRDV1*01	TRDJ1*01	CALGELSYALYWGIRYFESDKLIF	9	0	114125	88532	1	0.0775669	0.00057936	0.0170921	24	0.000112952	8.76225e-06	0	1
V012	TRDV1*01	TRDJ1*01	CALGELTLHGGYPLYTDKLIF	10	0	114125	88532	1	0.0705146	0.000253083	0.00937882	21	0.000124247	8.76225e-06	0	1
V012	TRDV1*01	TRDJ1*01	CALGELVFGPMASGGYDWRTDKLIF	8	0	114125	88532	1	0.0861864	0.00132627	0.0296225	25	0.000101657	8.76225e-06	0	1
V012	TRDV1*01	TRDJ1*01	CALGELVGPSHLLGDPGTDKLIF	9	0	114125	88532	1	0.0775669	0.00057936	0.0170921	23	0.000112952	8.76225e-06	0	1
V012	TRDV1*01	TRDJ1*01	CALGELVPYGYWGIRYVYTDKLIF	8	0	114125	88532	1	0.0861864	0.00132627	0.0296225	24	0.000101657	8.76225e-06	0	1
V012	TRDV1*01	TRDJ1*01	CALGELVQEGGDHTDKLIF	8	0	114125	88532	1	0.0861864	0.00132627	0.0296225	19	0.000101657	8.76225e-06	0	1
V012	TRDV1*01	TRDJ1*01	CALGELVQFLRLGWGKTDKLIF	13	0	114125	88532	1	0.0554024	2.10954e-05	0.00146414	22	0.000158133	8.76225e-06	0	1
V012	TRDV1*01	TRDJ1*01	CALGELVRAWGIPSHKLIF	11	0	114125	88532	1	0.0646376	0.000110554	0.00503712	19	0.000135543	8.76225e-06	0	1
V012	TRDV1*01	TRDJ1*01	CALGELVSYDGGLSYTDKLIF	9	0	114125	88532	1	0.0775669	0.00057936	0.0170921	21	0.000112952	8.76225e-06	0	1
V012	TRDV1*01	TRDJ1*01	CALGELVWSYGGYKRDTDKLIF	11	0	114125	88532	1	0.0646376	0.000110554	0.00503712	22	0.000135543	8.76225e-06	0	1
V012	TRDV1*01	TRDJ1*01	CALGELWLGDRGYTDKLIF	142	269	114125	88532	1	1.4658	0.00018238	0.00759037	19	0.00161522	0.00236581	1	0
V012	TRDV1*01	TRDJ1*01	CALGENHGGYAGYTDKLIF	11	0	114125	88532	1	0.0646376	0.000110554	0.00503712	19	0.000135543	8.76225e-06	0	1
V012	TRDV1*01	TRDJ1*01	CALGENLVVETGGLYTDKLIF	9	0	114125	88532	1	0.0775669	0.00057936	0.0170921	21	0.000112952	8.76225e-06	0	1
V012	TRDV1*01	TRDJ1*01	CALGENQVLYLHRVVLGDTDKLIF	35	5	114125	88532	1	0.129246	1.07504e-06	0.000322039	24	0.000406628	5.25735e-05	0	1
V012	TRDV1*01	TRDJ1*01	CALGENRSFPSRSGYTDKLIF	8	0	114125	88532	1	0.0861864	0.00132627	0.0296225	21	0.000101657	8.76225e-06	0	1
V012	TRDV1*01	TRDJ1*01	CALGENSMLLRNLLEYTDKLIF	12	0	114125	88532	1	0.0596648	4.82927e-05	0.00275982	22	0.000146838	8.76225e-06	0	1
V012	TRDV1*01	TRDJ1*01	CALGENSVHGGFPLIKYTDKLIF	15	4	114125	88532	1	0.242389	0.00220669	0.0408667	23	0.000180724	4.38112e-05	0	1
V012	TRDV1*01	TRDJ1*01	CALGEPATGPEDWGIHVSDKLIF	112	217	114125	88532	1	1.49753	0.000440839	0.01418	23	0.00127636	0.00191017	1	0
V012	TRDV1*01	TRDJ1*01	CALGEPGSGHLGFLRRGLIF	13	0	114125	88532	1	0.0554024	2.10954e-05	0.00146414	20	0.000158133	8.76225e-06	0	1
V012	TRDV1*01	TRDJ1*01	CALGEPHLLNWGNFAHTDKLIF	23	1	114125	88532	1	0.0646294	2.17734e-06	0.000337221	22	0.000271085	1.75245e-05	0	1
V012	TRDV1*01	TRDJ1*01	CALGEPIDFLGETTDTDKLIF	8	0	114125	88532	1	0.0861864	0.00132627	0.0296225	21	0.000101657	8.76225e-06	0	1
V012	TRDV1*01	TRDJ1*01	CALGEPLLPTGGYVPDKLIF	12	0	114125	88532	1	0.0596648	4.82927e-05	0.00275982	20	0.000146838	8.76225e-06	0	1
V012	TRDV1*01	TRDJ1*01	CALGEPLVSRTGGYTDKLIF	9	0	114125	88532	1	0.0775669	0.00057936	0.0170921	20	0.000112952	8.76225e-06	0	1
V012	TRDV1*01	TRDJ1*01	CALGEPPAFLDVLGTHTDKLIF	14	0	114125	88532	1	0.0517083	9.21488e-06	0.000806464	22	0.000169428	8.76225e-06	0	1
V012	TRDV1*01	TRDJ1*01	CALGEPPGGGGYGNPKLIF	8	0	114125	88532	1	0.0861864	0.00132627	0.0296225	19	0.000101657	8.76225e-06	0	1
V012	TRDV1*01	TRDJ1*01	CALGEPRDSTGVIGARLIF	8	0	114125	88532	1	0.0861864	0.00132627	0.0296225	19	0.000101657	8.76225e-06	0	1
V012	TRDV1*01	TRDJ1*01	CALGEPRGSPFFVLGDSNTDKLIF	13	0	114125	88532	1	0.0554024	2.10954e-05	0.00146414	24	0.000158133	8.76225e-06	0	1
V012	TRDV1*01	TRDJ1*01	CALGEPRIGWGIRGSFKLIF	12	0	114125	88532	1	0.0596648	4.82927e-05	0.00275982	20	0.000146838	8.76225e-06	0	1
V012	TRDV1*01	TRDJ1*01	CALGEPRPSGHWGIRNTDKLIF	12	0	114125	88532	1	0.0596648	4.82927e-05	0.00275982	22	0.000146838	8.76225e-06	0	1
V012	TRDV1*01	TRDJ1*01	CALGEPRTGGPYTDKLIF	12	0	114125	88532	1	0.0596648	4.82927e-05	0.00275982	18	0.000146838	8.76225e-06	0	1
V012	TRDV1*01	TRDJ1*01	CALGEPTLLDWKLGDRYTDKLIF	8	0	114125	88532	1	0.0861864	0.00132627	0.0296225	23	0.000101657	8.76225e-06	0	1
V012	TRDV1*01	TRDJ1*01	CALGEPWSTYLGDFTDKLIF	21	0	114125	88532	1	0.0352529	7.85019e-07	0.000304931	20	0.000248495	8.76225e-06	0	1
V012	TRDV1*01	TRDJ1*01	CALGEQFGWGIWKTTDKLIF	1	15	114125	88532	1	6.20673	0.00176043	0.0364422	20	2.25904e-05	0.000140196	1	0
V012	TRDV1*01	TRDJ1*01	CALGEQLNWGIWRAKLIF	13	0	114125	88532	1	0.0554024	2.10954e-05	0.00146414	18	0.000158133	8.76225e-06	0	1
V012	TRDV1*01	TRDJ1*01	CALGEQTWGILTDKLIF	13	0	114125	88532	1	0.0554024	2.10954e-05	0.00146414	17	0.000158133	8.76225e-06	0	1
V012	TRDV1*01	TRDJ1*01	CALGERATLPAEPGGEKLIF	2	26	114125	88532	1	6.98316	3.14643e-05	0.00200481	20	3.38857e-05	0.000236581	1	0
V012	TRDV1*01	TRDJ1*01	CALGEREATGVLGIRDCGKLIF	9	0	114125	88532	1	0.0775669	0.00057936	0.0170921	22	0.000112952	8.76225e-06	0	1
V012	TRDV1*01	TRDJ1*01	CALGEREGYVLVPEDKLIF	8	0	114125	88532	1	0.0861864	0.00132627	0.0296225	19	0.000101657	8.76225e-06	0	1
V012	TRDV1*01	TRDJ1*01	CALGERFGTYTDKLIF	9	0	114125	88532	1	0.0775669	0.00057936	0.0170921	16	0.000112952	8.76225e-06	0	1
V012	TRDV1*01	TRDJ1*01	CALGERFGWGIRKTDKLIF	8	0	114125	88532	1	0.0861864	0.00132627	0.0296225	19	0.000101657	8.76225e-06	0	1
V012	TRDV1*01	TRDJ1*01	CALGERFWVVLRYGDSNTDKLIF	11	0	114125	88532	1	0.0646376	0.000110554	0.00503712	23	0.000135543	8.76225e-06	0	1
V012	TRDV1*01	TRDJ1*01	CALGERGQMDWGILRYTDKLIF	9	0	114125	88532	1	0.0775669	0.00057936	0.0170921	22	0.000112952	8.76225e-06	0	1
V012	TRDV1*01	TRDJ1*01	CALGERGRLGDTRTDKLIF	12	0	114125	88532	1	0.0596648	4.82927e-05	0.00275982	19	0.000146838	8.76225e-06	0	1
V012	TRDV1*01	TRDJ1*01	CALGERLRGLGWGIELIF	9	0	114125	88532	1	0.0775669	0.00057936	0.0170921	18	0.000112952	8.76225e-06	0	1
V012	TRDV1*01	TRDJ1*01	CALGERPSFFSGGHHYTDKLIF	12	0	114125	88532	1	0.0596648	4.82927e-05	0.00275982	22	0.000146838	8.76225e-06	0	1
V012	TRDV1*01	TRDJ1*01	CALGERRLPRVGGVRRYTDKLIF	10	0	114125	88532	1	0.0705146	0.000253083	0.00937882	23	0.000124247	8.76225e-06	0	1
V012	TRDV1*01	TRDJ1*01	CALGERRSVRYWGTRGTDKLIF	10	0	114125	88532	1	0.0705146	0.000253083	0.00937882	22	0.000124247	8.76225e-06	0	1
V012	TRDV1*01	TRDJ1*01	CALGERRVPALLPYPPLHKLIF	8	0	114125	88532	1	0.0861864	0.00132627	0.0296225	22	0.000101657	8.76225e-06	0	1
V012	TRDV1*01	TRDJ1*01	CALGERSSYQRDKGRDTDKLIF	11	0	114125	88532	1	0.0646376	0.000110554	0.00503712	22	0.000135543	8.76225e-06	0	1
V012	TRDV1*01	TRDJ1*01	CALGERSTWGIHVSSSISTDKLIF	11	0	114125	88532	1	0.0646376	0.000110554	0.00503712	24	0.000135543	8.76225e-06	0	1
V012	TRDV1*01	TRDJ1*01	CALGERSVGGGPDKLIF	8	0	114125	88532	1	0.0861864	0.00132627	0.0296225	17	0.000101657	8.76225e-06	0	1
V012	TRDV1*01	TRDJ1*01	CALGESEGYGVHTDKLIF	8	0	114125	88532	1	0.0861864	0.00132627	0.0296225	18	0.000101657	8.76225e-06	0	1
V012	TRDV1*01	TRDJ1*01	CALGESSHGAGGTREGKLIF	8	0	114125	88532	1	0.0861864	0.00132627	0.0296225	20	0.000101657	8.76225e-06	0	1
V012	TRDV1*01	TRDJ1*01	CALGETISGGFRRVYTDKLIF	9	0	114125	88532	1	0.0775669	0.00057936	0.0170921	21	0.000112952	8.76225e-06	0	1
V012	TRDV1*01	TRDJ1*01	CALGETLRRWGQNTDKLIF	12	1	114125	88532	1	0.119331	0.000374661	0.0126113	19	0.000146838	1.75245e-05	0	1
V012	TRDV1*01	TRDJ1*01	CALGETRLGETGGADKLIF	9	0	114125	88532	1	0.0775669	0.00057936	0.0170921	19	0.000112952	8.76225e-06	0	1
V012	TRDV1*01	TRDJ1*01	CALGETYVGVRWGMIPWVSTDKLIF	13	0	114125	88532	1	0.0554024	2.10954e-05	0.00146414	25	0.000158133	8.76225e-06	0	1
V012	TRDV1*01	TRDJ1*01	CALGEVPTTLRRVLEADKLIF	8	0	114125	88532	1	0.0861864	0.00132627	0.0296225	21	0.000101657	8.76225e-06	0	1
V012	TRDV1*01	TRDJ1*01	CALGEVSNVLGDMGYTDKLIF	9	0	114125	88532	1	0.0775669	0.00057936	0.0170921	21	0.000112952	8.76225e-06	0	1
V012	TRDV1*01	TRDJ1*01	CALGEWTYGGGQYTDKLIF	13	0	114125	88532	1	0.0554024	2.10954e-05	0.00146414	19	0.000158133	8.76225e-06	0	1
V012	TRDV1*01	TRDJ1*01	CALGEYPVPVPRAHTDKLIF	9	0	114125	88532	1	0.0775669	0.00057936	0.0170921	20	0.000112952	8.76225e-06	0	1
V012	TRDV1*01	TRDJ1*01	CALGGAFPNYWAPYTDKLIF	11	0	114125	88532	1	0.0646376	0.000110554	0.00503712	20	0.000135543	8.76225e-06	0	1
V012	TRDV1*01	TRDJ1*01	CALGGALASPRYWGIRRPDKLIF	8	0	114125	88532	1	0.0861864	0.00132627	0.0296225	23	0.000101657	8.76225e-06	0	1
V012	TRDV1*01	TRDJ1*01	CALGGFVLPPIYTDKLIF	9	0	114125	88532	1	0.0775669	0.00057936	0.0170921	18	0.000112952	8.76225e-06	0	1
V012	TRDV1*01	TRDJ1*01	CALGGPAFLQFLILGDTIFTDKLIF	8	0	114125	88532	1	0.0861864	0.00132627	0.0296225	25	0.000101657	8.76225e-06	0	1
V012	TRDV1*01	TRDJ1*01	CALGGPPGQDTDKLIF	9	0	114125	88532	1	0.0775669	0.00057936	0.0170921	16	0.000112952	8.76225e-06	0	1
V012	TRDV1*01	TRDJ1*01	CALGGPSYGGLGTSRYTDKLIF	10	0	114125	88532	1	0.0705146	0.000253083	0.00937882	22	0.000124247	8.76225e-06	0	1
V012	TRDV1*01	TRDJ1*01	CALGGSETRGQYVYTDKLIF	8	0	114125	88532	1	0.0861864	0.00132627	0.0296225	20	0.000101657	8.76225e-06	0	1
V012	TRDV1*01	TRDJ1*01	CALGGSLPWGIRIPDLGKLIF	12	0	114125	88532	1	0.0596648	4.82927e-05	0.00275982	21	0.000146838	8.76225e-06	0	1
V012	TRDV1*01	TRDJ1*01	CALGGTTTWPLLGVPTDKLIF	12	0	114125	88532	1	0.0596648	4.82927e-05	0.00275982	21	0.000146838	8.76225e-06	0	1
V012	TRDV1*01	TRDJ1*01	CALGGVSSLHRTGGYTDKLIF	9	0	114125	88532	1	0.0775669	0.00057936	0.0170921	21	0.000112952	8.76225e-06	0	1
V012	TRDV1*01	TRDJ1*01	CALGHLPPWWGIRESELIF	9	36	114125	88532	1	2.87088	0.00133234	0.0297518	19	0.000112952	0.000324203	1	0
V012	TRDV1*01	TRDJ1*01	CALGIPSYELGIQGLIF	8	0	114125	88532	1	0.0861864	0.00132627	0.0296225	17	0.000101657	8.76225e-06	0	1
V012	TRDV1*01	TRDJ1*01	CALGKGGYEGCTDKLIF	9	0	114125	88532	1	0.0775669	0.00057936	0.0170921	17	0.000112952	8.76225e-06	0	1
V012	TRDV1*01	TRDJ1*01	CALGKGNLGDTTLLYTDKLIF	10	0	114125	88532	1	0.0705146	0.000253083	0.00937882	21	0.000124247	8.76225e-06	0	1
V012	TRDV1*01	TRDJ1*01	CALGKRYTDKLIF	1	20	114125	88532	1	8.14669	0.000190376	0.00783195	13	2.25904e-05	0.000184007	1	0
[truncated: 4,656 more rows]

## Sheet: Table S4
TCR BIOID	v_g_gene	j_g_gene	cdr3_g_aa	Publicity	L	Consistency	Change
[truncated: 68 more rows]

[truncated: 4 more sheets: Table S5, Table S6, Table S7, Table S8]
